# Supplementary material for: Integration of proteomic and metabolomic characterization in atrial fibrillation-induced heart failure
Source: BMC Genomics. 2022 Dec 1;23:789. doi: 10.1186/s12864-022-09044-z (PMC9714089; doi:10.1186/s12864-022-09044-z)
Supplement: Supplementary file 1 — Additional file 1. [file 12864_2022_9044_MOESM1_ESM.zip]

Archive with 5 entries (5 files):
- baseline revised 10-20.xls
- metabolomics_negative.csv
- metabolomics_positive.csv
- proteomics.csv
- Supplementary methods and materials-revised 10-27.docx
