# Supplementary material for: Integration of proteomic and metabolomic characterization in atrial fibrillation-induced heart failure
Source: BMC Genomics. 2022 Dec 1;23:789. doi: 10.1186/s12864-022-09044-z (PMC9714089; doi:10.1186/s12864-022-09044-z)
Supplement: Supplementary file 1 — Additional file 1. [file 12864_2022_9044_MOESM1_ESM.zip › baseline revised 10-20.xls]

## Sheet: DATA02
sex	age	hypertensin	diabetes	hyperlipemia	CVD	HF	grade	smoke	drink	Ischemic cardiomyopathy	Dilated cardiomyopathy	Valvular disease	LVEF	Anticoagulant	Antiarrhythmic	Loop diuretic	Digitalis	Beta-blocker	Antiplatelet	NTproBNP	Red blood cell	White blood cell	platelet	HDL	LDL	TC	TG	Glucose
female	74	1	1	0	1	1	3	0	0	1	0	1	63	1	0	0	0	1	0	7143	3.74	6.49	184	1.54	2.79	4.9	2.5	5.79
male	51	0	1	1	1	1	3	1	1	1	0	0	42	1	1	0	0	0	0	713.3	5.63	7.32	189.9	0.99	2.98	5.31	2.58	5.21
male	50	1	1	1	0	1	3	1	0	0	1	0	49	1	0	0	0	1	0	898.6	5.01	9.11	221.7	0.74	2.1	4.12	6.04	8.97
male	61	0	0	0	0	1	3	1	0	0	1	0	45	1	0	1	0	1	0	356.1	4.79	6.06	217.3	1.01	3.25	4.27	0.96	4.86
female	62	0	1	0	0	1	3	0	0	0	0	1	40	0	0	0	1	1	0	2048	4.41	9.05	168.9	0.9	2.53	4.16	1.32	7.35
female	80	0	0	0	1	1	3	0	0	0	0	0	70	0	0	0	1	0	0	4671	4.3	4.5	208	1.59	2.36	3.88	0.68	4.33
male	47	0	1	1	0	1	4	0	0	0	1	0	13	1	0	0	0	1	0	604.4	4.35	10.57	203.5					7.55
male	69	1	0	1	1	1	4	0	1	1	0	0	40	1	1	0	0	0	0		3.67	6.53	230	1.72	3.5	6.26	1.26	5.94
male	81	1	0	0	1	1	4	0	1	1	0	0	32	1	1	0	0	1	0	1076	3.77	3.67	204.7	1.02	2.4	4.11	0.76	5.32
male	60	0	0	0	1	1	3	1	1	0	0	0	70	1	0	0	0	0	0	1070	4.81	6.33	165.6	1.23	2.29	3.39	1.43	6.37
female	71	1	0	0	1	1	4	0	0	0	0	0	49	1	0	0	0	1	0	1859	4.13	7.55	222.9	1.87	3.14	5.71	0.82	5.09
male	62	0	1	0	1	1	4	1	0	0	0	1	40	1	0	0	1	1	0	198.4	4.59	7.09	302.3	0.87	2.29	3.9	2	7.55
male	61	0	0	1	1	1	4	1	1	1	0	0	21	1	0	0	1	0	1	3111	4.68	8.65	332	1.21	4.43	5.81	1.48
male	79	1	1	0	1	1	4	0	0	1	0	0	47	1	0	0	1	1	1	15236	5.03	8.06	143	1.26	1.75	2.97	1.71	6.09
female	71	1	0	0	1	1	4	1	0	1	0	0	30	1	0	0	0	1	0	10749	4.35	9.62	202.4	1.7	2.89	4.89	0.67	5.01
female	83	1	1	0	1	1	4	0	0	0	0	0	42	1	0	0	0	0	0	35000	3.73	3.59	66.17	1.67	2.84	5.29	1.29	8.58
female	64	1	1	0	1	1	3	1	0	1	0	1	54	1	0	0	1	1	0	607.7	5.26	6.44	213	1.39	3.25	5.66	2.36	7.46
female	76	1	1	0	1	1	4	0	0	0	0	0	69	0	0	0	0	1	1	2585	3.57	4.66	311.9	0.87	2.48	4.23	1.34	4.3
female	86	1	0	0	1	1	3	0	0	1	0	0	58	1	0	0	0	1	0	965.5	3.58	6.35	220.4	1.11	2.69	4.99	0.93	7.07
male	51	0	1	0	0	1	3	0	0	0	0	0	42	1	1	0	0	0	0	1034	5.57	5.93	197.4	1.26	4.09	5.55	1.89	7.93
male	56	0	1	1	0	0		1	0	0	0	0	64	1	0	0	0	0	0		5.08	6.64	232.2	1.3	2.39	4.33	2.36	7.27
male	60	1	0	1	1	0		1	1	1	0	0	55	1	0	0	0	1	0	466.8	4.94	7.27	177	1.24	2.5	5.16	6.12	6.24
female	68	1	0	1	0	0		0	0	0	0	1	59	1	1	0	0	1	0	4397	4.33	6.47	195.1	1.4	4.24	7.24	2.51	5.31
male	62	1	1	0	1	0		1	0	1	0	0	68	0	0	0	0	1	1	835.9	4.78	4.65	141.2	0.93	2.31	3.84	1.03	6.73
male	60	0	0	1	1	0		0	0	1	0	0	64	1	0	0	0	1	0	76.42	5.72	6.31	292.1	1.21	3.02	4.36	2.26	5.73
male	65	0	0	0	0	0		0	0	0	0	0	60	1	0	0	1	1	0	1797	4.91	5.72	162.7	1.3	2.43	4.25	0.84	4.13
female	62	0	0	0	1	0		0	0	0	0	0	71	1	0	0	0	1	1	33.2	4.75	9.33	308.5	1.2	2.45	4.24	2.17	4.29
male	63	0	1	0	0	0		1	1	0	0	0	50	1	0	0	0	1	0		4.81	8.19	211.8	1.16	3.1	5.33	1.29	7
male	60	0	0	1	1	0		1	0	1	0	0	70	1	0	0	0	1	0	617	3.81	5.31	255.2	1.02	2.65	4.48	2.69	6.1
female	77	1	1	0	0	0		0	0	0	0	0	70	1	1	0	0	0	0		4.27	7.67	236.2					9.14
female	82	0	0	0	0	0		0	0	0	0	0	62	1	0	0	0	0	0	1370	3.93	4.29	252.8	1.06	2.82	4.78	1.66	4.51
male	61	1	0	1	1	0		1	1	1	0	0	49	1	0	0	0	1	0	581.3	4.82	5.83	177	0.89	3.03	4.99	2.33	5.55
male	63	1	0	0	0	0		0	1	0	0	0	66	1	0	0	0	1	0	595.6	4.96	8.72	240.9	1.44	1.66	2.81	1.88	5.59
male	76	1	0	1	1	0		0	0	1	0	0	67	1	0	0	0	0	0	676.2	5.29	8.11	182	1.51	3.69	6.41	3.03	5.48
male	66	1	0	0	1	0		1	0	0	0	0	28	1	0	0	0	1	1	1424	4.82	7.06	172.4	1.05	3.5	5.69	1.96	6.09
female	73	1	1	1	1	0		0	0	1	0	0	66	1	1	0	0	0	1	894.2	4.92	8.9	218	1.01	1.95	3.27	2.38	6.68
female	73	0	0	0	0	0		0	0	0	0	1	67	0	0	0	0	1	0	299	4.92	7.05	180	1.31	2.42	4.15	1.97	5.15
male	74	1	1	0	0	0		0	0	1	0	0	55	1	0	0	0	0	0	325	5.29	9.09	243.6	1.31	2.25	4.04	1.84	10.63
male	45	1	1	1	0	0		1	0	0	0	0	70	1	1	0	0	0	1	5	4.49	7.72	267.1	1.71	2.58	4.67	1.02	4.9
male	59	1	0	1	1	0		1	1	1	0	0	70	1	1	0	0	0	1	410.2	4.73	7.46	272.3	1.08	3.1	4.98	3.67	6.07
