# Supplementary material for: Integration of proteomic and metabolomic characterization in atrial fibrillation-induced heart failure
Source: BMC Genomics. 2022 Dec 1;23:789. doi: 10.1186/s12864-022-09044-z (PMC9714089; doi:10.1186/s12864-022-09044-z)
Supplement: Supplementary file 1 — Additional file 1. [file 12864_2022_9044_MOESM1_ESM.zip › metabolomics_negative.csv]

RT [min]	m/z	HF_1	HF_2	HF_3	HF_4	HF_5	HF_6	HF_7	HF_8	HF_9	HF_10	HF_11	HF_12	HF_13	HF_14	HF_15	HF_16	HF_17	HF_18	HF_19	HF_20	AF_1	AF_2	AF_3	AF_4	AF_5	AF_6	AF_7	AF_8	AF_9	AF_10	AF_11	AF_12	AF_13	AF_14	AF_15	AF_16	AF_17	AF_18	AF_19	AF_20
6.317	243.12483	2812382.666	6003274.316	4347551.077	3136385.249	9538153.188	2989722.945	4228790.55	3500423.802	2989050.897	3775077.391	3757678.681	3926159.278	3935449.561	5716918.943	4670760.184	2866182.929	7742151.763	8376908.901	4517890.038	4733893.735	5227113.65	2394249.447	4564665.874	3117599.159	2480916.905	9669294.225	7778242.435	2601415.82	2809896.806	3209059.162	2359974.493	3233447.469	4952093.335	3223850.456	4290630.445	6311653.215	4105833.116	4188801.282	3789319.825	3387948.105
8.972	206.02907	1559123.839	1630550.192	1548834.74	2198718.106	1513050.245	1713648.674	1662807.955	1433484.996	1737252.381	966168.1383	1656589.027	1360197.457	1510071.257	1619370.031	694171.8976	1517708.195	2302903.158	1607979.927	1769407.709	2477424.352	2247154.492	1378058.838	3099747.995	1542497.069	1456528.309	1770307.363	1280819.553	1679210.971	1568465.463	1912544.779	1536505.609	1570786.67	1346218.44	1596719.352	1251702.799	1483505.84	1567890.693	1122643.658	1447177.422	1821605.765
9.163	442.01584	134952.4371	234472.4153	155521.8265	150446.1944	8322833.565	146263.9847	126051.2379	123634.7863	124698.5978	152821.0835	133601.4275	134104.4837	1692748.041	146861.9697	132412.8024	238718.7934	148613.162	139707.4694	135470.917	150679.3735	127760.2968	130237.5673	140791.9061	148993.7422	132200.4705	173067.4033	146782.2344	130196.6542	138134.3871	144500.7715	143812.6178	138823.4743	153997.2203	127068.5893	140126.8403	143722.3692	132954.8799	138737.0523	141227.3813	132497.2918
1.183	343.99609	63722040.31	278801009.4	309975836.9	177847088.5	172749338.3	470658469.9	89055465.94	34169336	144000675.7	263605290.7	225243252.6	103688128.6	215137351.9	35135324.34	4908685.184	14890135.98	53642834.76	247118451.2	2865493.638	295416458	174330646.4	197978085.9	529882184.7	267543628.4	305028201.2	181350.0458	588884399.9	82023966	298041911	140617360.7	425670420.3	28517029.93	366194067.7	83859192.76	307860430.5	295608278.5	264290092.5	364375072.5	144091477.7	110804050.7
15.802	878.59637	967239.5768	1225515.702	3700882.142	8542431.936	8434003.022	1908901.735	3853470.174	1769077.775	2660854.369	556328.5491	5278325.872	10640846.08	1066765.244	12161036.63	559309.8983	541641.4688	2609451.789	1312030.095	1672671.887	2603512.866	3220507.434	2185714.563	1160391.121	4016304.831	1779129.816	2627121.598	381843.9601	4317663.15	4127420.679	1764009.619	2562573.856	1273427.481	1470187.785	767159.8341	1320987.908	4598190.999	3582880.473	708561.8537	1185758.674	3750788.443
7.681	158.08299	44861902.92	96394902.53	104495931.1	49454776.04	267884932	45090809.77	41986859.84	34010383.01	47631577.03	29948138.21	50968991.51	54350637.98	68945299.61	31936120.22	40895769.8	236388090.5	23286924.86	71632725.61	35944312.41	141880459.5	42780734.65	29660107.36	155898076	51197919.1	28165755.11	97393003.68	69808068.1	13338911.82	42027285.71	47649120.92	17039589.05	43878359.2	40669878.73	36310110.82	89127280.61	56674957.38	27941308.96	51017477.06	75709035.48	42862328.97
4.886	172.06233	2448350.657	1910613.801	2147853.696	3777749.676	2528759.795	3478424.473	1610685.473	2514143.997	1429028.287	1924773.195	3650333.263	2091307.694	1840540.383	1663622.867	1580476.477	12152863.11	3074907.71	2306960.757	4012210.338	9288525.152	3717861.194	3206333.291	4622161.95	4138308.311	4049101.303	2339409.532	3413710.738	1445568.322	1959654.704	2149405.041	2690094.341	3024263.187	2561136.402	2921940.368	3130088.926	1771273.115	3218124.152	2305517.353	2222107.305	2496989.356
9.475	207.06731	1430385.538	1197773.47	18999882.8	4915177.048	2228185.352	2231933.919	1109462.363	4101456.878	1522407.811	2174321.041	2456689.002	1618059.328	5358009.557	2742963.116	22674159.03	7402692.727	1901705.78	9501611.954	3555536.533	7492141.842	2419310.192	2077786.426	5225228.683	2061243.636	2324119.149	1342531.231	3977145.877	1386700.214	1640367.377	1340554.912	1810792.741	2448114.997	2023465.979	2952185.331	1716940.387	1819453.399	1706212.475	2290244.259	1348863.633	2244798.698
14.491	457.23782	14916240.2	14517861.76	21039124.15	17520337.51	16426790.54	17531099.15	23580823.18	8587802.523	13377704.55	13210438.24	18323282.89	15683221.57	6513192.51	11765355.71	3019250.157	6745188.877	14464571.84	11289819.19	16117827.14	12226013.79	25352190.66	12767185.3	11473667.55	21927085.94	16797262.06	11488988.36	21819279.86	9867803.967	17870618.52	17530175.3	8181452.3	24654159.84	13323980.08	7563768.92	15799713.1	16271498.64	23198385.31	26631746.52	13376817.86	23823418.34
15.383	776.56421	3323358.536	736704.0227	758300.8877	983909.1879	1460783.22	2121924.089	3015067.702	1306653.254	1590743.241	771850.729	645072.4433	966917.2211	2716966.384	1469816.9	943119.7521	1390030.023	4166712.163	1976981.942	827706.3467	1442066.255	509725.1659	759754.3745	1761542.079	3375919.448	1089397.693	2079386.83	1495193.067	719548.6412	2062414.035	1810376.649	2264441.37	1257333.776	6802069.504	4518765.46	5285839.549	2756917.817	1154414.801	780857.6105	615669.8911	1489849.418
15.033	568.36365	203282518.8	136564053.5	143144433.1	27931653.19	51745971	53821193.04	110083062.5	52540888.31	88875355.9	96662007.45	161966626.7	129760875.6	34542148.46	100833645.7	20644905.74	261863796	68979789.44	55533768.74	34656010.38	61461329.01	123682322.4	32250450.84	155747908.7	125730849.2	104475296.2	121743541.4	187830231.2	31259184.18	248624704.9	101313205	59639507.96	98109266.01	35205029.61	59157717.5	91590618.04	192930185.2	23621328.84	60751009.69	19392237.05	179348972
15.489	852.6015	1059385.039	4130056.444	2718165.114	2550833.668	3520155.255	3371668.768	2508164.37	2184386.161	2322397.649	4894337.615	2648742.072	2834757.332	3671170.571	2589802.992	2599975.073	25403160.06	1809588.874	4359738.755	2527632.787	10142826.68	2324045.31	2683643.151	5470727.039	2439951.195	2800845.339	2040564.824	3982821.217	2162301.89	2886261.942	2170795.613	4335957.933	2010368.329	2451146.023	2513178.845	2601454.025	2485953.147	2501570.188	3586931.042	3799335.786	2298294.524
10.238	200.13019	1565587.985	2551651.667	3178165.332	1367769.775	2720228.544	1252415.051	1817301.715	1443328.19	1180041.198	1525819.336	1456013.09	1358388.685	2093826.62	40237294.06	1747168.829	10053004.1	2476652.607	1507475.71	1331430.891	7902507.563	1536328.629	1465987.793	6408008.257	1922466.396	1537763.142	2890632.005	1920544.005	1088111.442	1627196.353	1434747.215	1388226.956	1886274.103	1778192.676	940796.4475	3113511.898	1897987.284	1449822.3	1872285.48	1566222.153	1580664.253
11.218	389.21008	1961266.193	7079612.23	3519804.602	3431699.611	9653709.9	1456532.443	1859778.157	1272711.423	2932961.91	2292839.973	3205754.451	3250625.773	938555.1895	5220025.104	4668400.435	4589675.524	2866506.099	3437932.237	2707436.269	5540122.208	3057839.444	995466.6144	3552186.58	4473877.403	1124395.684	6422996.002	5298522.961	1231480.615	2236140.738	2200689.97	919280.7674	3032242.155	3006644.639	1562718.73	1639980.817	3139254.386	2464082.189	6099458.807	4845351.681	2835041.826
16.942	816.58093	12716963.96	26210736.06	62994379.74	18782022.35	102363446.7	103345752	52110447.33	22276055.15	53812067.68	75696669.55	205911625.2	92511170.8	32793391.88	477655303	25688941.28	49155143.47	35131414	11643336.61	41756949.49	75523518.65	107327027.7	62655349.49	106950713.8	45151175.83	100710755.8	30426458.16	70771278.37	248537357.1	8464556.128	11815684.34	117026310.6	14412784.59	129904134.9	35138287.51	120381245.1	116584996.2	117304739.8	47285265.45	16869318.61	154589327
9.803	188.07236	115512.4462	316331.2892	167979.5327	195834.713	529017.7995	226770.8843	196980.5468	112368.2023	186656.9526	1707649.801	189671.5401	122256.3426	109304.459	133137.6563	624136.2704	163453.7007	288855.248	121532.7251	195252.8092	209888.9904	897975.7746	191266.0219	332602.2631	362761.9407	162794.1772	236966.0261	204340.5733	160179.6774	1446769.506	233988.6088	126222.8886	123568.8497	105408.0412	121968.17	125253.082	90313.66736	74294.92784	471277.8607	203776.3202	200811.3658
15.324	745.55408	5756666.892	2049841.098	640466.5682	453599.1969	2477843.864	2458720.085	4467229.72	751263.8212	905199.1249	9761881.273	413706.4565	653122.39	2709493.019	3061407.35	461014.1941	3774403.798	15468554.45	26272000.28	1571104.399	807457.2187	226449.7758	1018421.952	2826858.854	2514944.268	3086413.871	1305343.669	11140627.5	302206.7715	4828198.758	4293232.193	831935.954	520142.4968	18994164.05	4111686.606	291847.3379	9513927.168	570409.9711	6131044.702	4014598.23	1667680.773
14.317	526.31738	210481955.1	221101473.2	248688664.3	174991724.2	85689765.35	271145551.1	323190410.5	150298416.8	535047644.7	704909607.4	359857456.6	498291949.9	645452105.3	167012512.6	316691296.7	336592429.9	147719986.8	148643202.6	219498790.3	297650291.6	164206444.5	354627626.9	373015753.5	548578875	172624855.7	232473855	262213102.3	125162753.6	561882630.8	498335030.7	119285182.1	563770903.6	186969200.7	123398507.9	329209272.9	435422120	222600898.3	748851145.1	275971548.8	574639071.9
1.387	665.21844	74176.41152	96374.02683	105542.5557	84224.59358	113943.031	105544.1305	79183.57053	81847.56809	94277.46136	121694.5868	83956.43183	89550.57051	99776.17808	88191.50033	89306.53455	1040987.684	80032.51436	100422.5866	93481.10996	97357.28807	97653.3314	102665.9315	94329.85227	233043.0087	84315.46158	89536.62315	114046.05	86030.6702	95036.91123	88184.90345	124096.4721	97230.67759	99632.49212	85715.7927	94471.37691	291239.64	100402.7312	92545.08089	93575.95747	83380.68473
15.773	848.58429	1035844.361	2291705.852	5753510.079	25632064.31	5850516.027	3743054.526	9813679.716	6251397.499	7176070.448	329444.201	7955881.503	11586133.64	441691.1818	7855470.065	238827.4663	333433.7703	3901753.689	3333888.187	5882676.111	485488.1127	12274237.41	5039231.789	284178.0787	11664766.18	3612326.505	9898652.741	664976.4652	16918229.39	6610053.371	3585599.068	8620402.918	2656679.463	5066148.381	2505295.484	6964006.98	8269291.92	15890238.68	932251.3759	2052967.756	5713845.771
14.868	749.50171	1227837.002	1103287.706	1466327.181	1802268.065	1161981.633	1155990.889	1437469.829	1032859.228	1887854.993	1932565.381	1662800.57	1533978.101	2490675.56	1243550.111	1531650.191	5872781.145	1354075.877	1251985.333	1192507.031	5052791.799	1532053.706	1194382.434	1481904.009	1780520.575	1295339.536	1004556.085	1387557.119	1264318.694	2240827.132	1553788.524	1178379.376	1795092.698	1400477.219	1209562.627	1505025.826	1690852.529	1273018.726	1872854.233	1198088.24	1713275.36
7.663	195.06689	539770.841	738506.3759	803675.7487	562223.356	1008342.084	723390.185	533567.4249	5227386.475	682724.9123	850677.5166	686949.5079	605789.7335	663298.4002	723788.036	605375.9015	651714.9245	744248.0024	621911.6491	881737.02	656890.8872	600002.3045	630689.5423	754822.9142	964089.6823	643932.0026	855338.3684	729956.2076	469144.7075	569240.3231	597592.9244	551564.2749	584141.4221	1126581.633	570101.2007	604121.2752	741142.6284	560629.972	598046.6443	650858.915	786585.9415
10.766	378.103	213313.6239	112683.3247	96802.66668	97463.48517	140644.5435	2506679.908	106287.2667	121484.488	490340.7337	118459.6086	1842495.874	237072.3283	852420.1467	2542389.497	92675.45545	221485.7696	132370.0006	118930.5999	1405893.487	292841.7534	94208.35255	140440.8662	166583.2941	2538643.951	4006328.109	205867.2855	7086640.715	128484.5008	1046678.255	504662.9503	120031.3444	1754560.021	1405372.227	222456.631	1058451.47	181008.5234	93211.17702	100381.186	123259.7328	955518.9402
15.039	423.25201	2867884.031	4998766.872	1590126.876	558803.5677	430793.3893	483493.4202	1477336.807	485705.4458	656218.4197	1207893.976	2401172.93	747942.4324	136929.8836	1793063.674	433382.83	8660333.591	173831.744	1483829.184	299713.0871	311855.9203	1448351.201	191434.6206	4066159.474	771634.5794	792058.7762	949621.6774	808263.1167	222271.2089	1945154.014	1320252.771	73996.6842	858549.6352	145985.3049	901571.0259	587503.3942	561184.6088	229082.8049	1546148.692	268086.3644	2735153.971
10.424	165.09279	961921309.4	761498519.3	653646774.4	646143646.7	815042622.6	467451927.6	686602647.7	1013462563	608298670.4	879141784.5	843526033.6	1151814508	411851993.8	712571961.7	847507725.7	135073335.4	687532519.6	946380574.3	772845881.5	403866879.9	814551347.3	845318697.9	321809736.2	895376655.3	1072110800	1324699674	997102853.1	761386912.6	1094973789	742455560.4	705672128.9	861760148.7	653973168.6	663288191.9	778434723.2	1110372046	930171728.6	853461563.5	1129748921	701552125.3
6.855	346.06192	8263912.184	1566612.816	4669392.094	26232039.76	6390042.337	4016025.047	6962454.726	7766573.205	11508032.89	4693778.036	610292.3454	1184393.187	5023005.787	1957503.204	477829.8561	442373.6946	6733226.509	764646.201	15940232.23	700007.0766	6335725.957	1991666.564	1539945.025	3000751.479	2804356.17	7770399.795	6318981.414	3964635.834	4165099.244	20450935.28	317571.0215	872533.3497	967529.5829	1720243.619	4941186.857	8379726.223	1554790.001	2571465.184	686857.4729	630452.9074
12.107	585.27484	338236.0372	1146379.682	704838.8502	516411.5621	432456.5757	467542.5021	330416.8524	339215.8062	346117.4075	509923.6717	923166.6811	684462.2672	799499.4421	345246.8392	743912.6344	356612.7545	8777418.347	351650.6503	344421.8123	594478.7258	370584.7342	314867.2996	1056449.118	424438.4382	379684.6121	5648463.289	317059.1485	1843656.626	316107.245	2760582.128	557015.1083	2509254.839	332345.5619	462177.0238	1029137.767	307838.7881	334431.015	380865.4787	824719.8382	347568.992
15.451	721.48566	4121468.433	4021926.807	8503373.463	4380126.825	21879797.29	5209659.686	4939245.252	3904370.18	5480991.547	1745649.779	2155745.794	2105096.604	1729338.61	1822742.906	1625499.413	2330413.559	3874046.329	12533110.11	4754338.276	1604119.469	2685294.159	9527959.241	1749849.825	2822514.01	7835144.428	9938429.332	1480274.326	9319706.647	4782776.426	1290291.846	2349459.284	1251045.959	2439187.785	6795164.295	775095.8275	1867979.128	14288031.6	3066372.322	15491079.35	6259051.62
14.895	630.38129	10765956.27	12336793.29	13944014.01	29376302.28	17769153.89	10049833.8	18200842.7	7457228.231	13650816.94	16494861.44	11484153.66	12517111.76	10725442.66	9598874.563	5339749.621	11676167.79	15045622.21	8518589.124	12552309.15	25427522.83	16350767.19	7448787.874	14863546.36	18333993.77	9793971.542	7926804.363	13515877.69	11919337.02	12111693.85	15035997.29	11337232.38	16987608.79	10061513.18	8629451.574	13848677.55	12877207.04	19873646.39	20615527.1	9563237.189	10121330.95
6.794	193.01515	178739.9686	91612.33433	399924.9365	198300.2727	498236.5785	270525.8019	1557890.812	100210.0552	87042.89518	324462.0141	110484.8987	97091.83472	328611.8537	666701.983	1360190.073	326035.3623	106715.6985	88118.61431	13663801.44	354053.091	97599.82988	156878.5701	319959.8702	374445.7677	249273.6167	612500.5081	408812.6959	85911.02673	76613.18388	200637.3081	286366.5831	102131.1672	312542.1016	551104.9542	90899.12119	318926.525	85260.98625	257320.3531	88350.57456	814650.9361
1.708	179.03572	1040961.082	1450330.475	2683711.347	924727.4053	1731656.201	751606.0724	1402447.672	972254.5204	1288791.613	1092659.007	1365252.912	1011603.173	5358430.758	11046052.42	1343795.288	935198.6817	940020.3465	1125209.799	1332850.256	890310.9482	985622.556	981397.7928	1491975.936	1669538.553	1344149.178	5081677.356	1286329.835	947783.4605	5266917.059	1033900.549	804776.5862	944464.4477	1587329.433	1501733.419	894066.1196	1005308.87	1091516.299	1294945.584	1765531.04	1086732.445
16.628	830.55994	10869233.95	5790523.293	5948988.095	3798773.183	4718464.793	5385715.758	5366011.313	4633050.348	3768222.805	10663679.96	2854262.672	2866979.514	15206205.01	4753462.302	34246978.66	344320306.4	6567671.604	32145126.09	4575374.04	133268368.2	2484749.891	3132124.1	17928597.82	7603696.608	8805509.089	5888566.4	19442925.02	622785.2655	9360207.032	7477949.71	5013312.703	5378316.358	14043916.43	4404074.27	2839972.173	3518644.471	2853077.475	12481620.53	10119513.76	6305866.801
7.467	379.11606	28635.49733	65115.46532	43572.3576	29806.60943	79435.80947	66845.91673	67157.79017	26514.14056	27363.89964	52944.85124	33879.88308	25911.08727	59075.02907	29008.86189	210559.9395	50199.18403	38675.58199	38744.54095	41581.6148	29146.84835	202221.735	27465.53616	53428.06562	33001.9218	23867.15893	98133.6301	50487.14987	22893.95375	133576.9146	27424.78605	51752.09981	25812.194	80425.68881	27518.10618	34779.84801	51471.85995	5622112.98	3032801.386	38375.01804	33380.06285
16.513	858.5918	7755442.78	12492796.22	15437989.1	32955063.75	36381659.89	13741462.81	15300460.51	16610785.89	25355348.61	33351180.8	25201665.58	16852915.62	35423810.38	30737778.41	9986807.072	183315110.1	19830568.76	17560315.7	18456881.77	187053607.6	19296431.83	24630089.32	37063307.68	17854971.65	27626436.08	19821609.79	16524914.14	25350263.88	39295910.86	16610665.29	15154284.82	23205855.57	20711400.34	10738768.6	21373451.88	17105978.33	13943648.89	26317411.79	27695992.05	27227394.44
14.256	301.21866	47717892.39	94158042.49	37525968.33	343293472.4	74138160.36	40440246.67	181127215.5	121689434.6	76518295.32	149794155.1	137438720.4	68636608.04	389964705.3	28060711.64	99819339.58	191994210.7	92826403.28	74447387.41	123216469.9	166966712.1	54422666.17	139470327.8	176361736.3	114998505.6	89165728.18	73606138.02	164309704.8	41889027.06	96317676.01	110182135.5	14214858.68	171924881.2	168955967.9	31859561.1	260180758.3	47297556.86	37081080.65	208761280.7	91480407.57	315767932
5.22	345.06171	23432631890	29405656460	27121846683	15593262826	21170946239	17286414168	28915301530	10192847098	30908419430	17042288286	50837410125	22082672118	14545526534	22581557107	21356918298	24153911570	22784628905	28935229339	19570657880	29012155279	33032217664	18940075492	20376262227	41445711853	11310919538	29677058021	18805749226	34554518829	18093213120	39311766691	11894220865	34901721507	11859485462	20346137670	37472093307	16621721030	24444454307	24962418069	18706123512	14569312334
15.178	283.26532	4801936672	4525648260	5340408636	7916331640	4774389141	3188371202	5520441486	4203813256	5408122723	2952935301	5506142387	4107226371	13771387825	2985127863	6096775846	28772894759	4166379488	4080836709	5342347846	6232474259	4781391804	4157201679	4758662284	4560714969	5543888697	4057717800	5331714232	4004981901	6299512924	4882285445	6852783989	5103631864	4074499242	3906910464	4691301047	6998971424	4407212868	3743749167	6843342824	4433606692
11.84	315.16141	3605777.617	7757069.792	2818853.129	4472855.867	4219872.239	2381616.903	2226314.129	3415716.055	2194564.205	2043152.185	2562153.715	3666129.592	3396450.494	3765431.576	7005166.403	2101367.493	6252147.35	5361156.418	2344566.794	2966811.433	3267142.914	2026885.829	3198512.728	3013735.576	5286249.894	11671979.84	5799674.747	2609691.63	2552251.996	3132040.744	1742258.916	3489995.671	2984420.964	2697116.094	5387264.763	3304411.422	3042988.601	3644661.739	3564179.544	2210080.265
10.46	294.08209	13717127.65	15694811.99	16115125.48	11641871.61	12114542.54	6315943.356	6997315.511	10632665.55	14464270.47	7019465.151	9149970.5	12306625.99	10101492.75	4622932.373	1352211.525	6912816.699	17998835.31	2319670.691	7578878.266	12776741.6	16509501.31	11418758.82	9587806.932	7265484.815	5734226.29	13441455.18	8052861.867	15712644.93	5388340.483	10385527.02	10679955.59	17963759.56	9141869.349	7123658.311	10271846.23	11871688.87	12535951.5	7501857.486	13343974.75	21818860.51
14.383	623.32288	7592339.83	9905352.32	6038247.233	11317872.68	4597193.114	8390577.297	2006724.776	9276806.719	14968402.65	23942809.37	10429391.1	5454408.481	14504592.07	7375972.669	19871306.95	6851160.431	3020809.582	10927201.1	7555229.105	5081368.884	6597117.841	4551495.02	6342702.041	7924972.042	5431897.842	4261026.535	10734972.21	2340489.454	18001170.04	5277052.616	3634969.8	5523905.182	11259178.09	2785361.24	6132962.391	10221877.11	5236539.171	5329436.415	6844219.708	4507908.825
1.893	193.05136	777954.5109	935536.9192	7177179.368	476191.6749	3237251.747	626677.5089	402112.2108	475568.9299	2180900.02	675555.8449	2378874.234	534085.0342	3348669.559	7767246.136	1032218.03	972861.7452	1152637.577	486946.919	1791842.397	810771.3474	423111.1792	472860.4207	2398948.944	865582.744	515746.73	2680338.233	1337811.926	416283.9961	1800997.337	414235.8266	486883.3717	2230784.192	1208679.409	491074.5252	734651.4663	3099725.716	521265.1579	792278.1881	980253.8506	844705.7315
16.636	826.60175	23244640.77	152948614.6	1997156784	496493813.5	215992079.3	124996603.1	191629425.9	165701509.5	301727704.5	49963081.56	165774734.1	199743907.7	62395818.89	295701455.5	37769887.12	38892640.56	64960342.38	78231766.47	126655771.2	2050053983	220209865	674580642	105323690.7	107063105	213973438.4	171645159	51752578.8	602920306.5	232340007.4	55495060.97	96347025.95	129844729.3	51911622.18	126170200.6	214691234.1	96897403.28	13273026907	36022266.81	65202340.19	214959013.1
2.112	181.05145	63428191.84	429383647.4	250076162.8	251911827.2	217374855.2	171891360.3	117127792.3	122487120.4	186811514.7	126745343.4	272503346	120442697.1	143428812.7	220234237.3	188940652.9	166214372.3	397424301.6	161121405.6	210206395.4	226084269.7	132429532.6	126979237.3	215768421.2	131938189.2	64479803.71	129569427.1	154407268.6	125258865.4	189650026.8	174510995.7	102261020.3	171732518.3	108934153	174503020.7	218791573.1	180697347.3	205240128.2	242053810.5	97917351.63	123312364.7
11.806	527.15283	221868.0425	241437.3256	224256.0756	222335.4696	233898.1757	199910.4353	235829.9331	249800.0242	228220.9636	222890.8647	317721.4686	239726.449	221306.7572	204695.8604	233944.3939	207077.4039	227397.7681	241957.1344	202761.5151	259645.7403	213255.4777	200768.1946	237027.4294	206879.995	211676.8171	255534.8383	229104.7842	238807.1176	208266.8083	233382.415	228819.7828	213701.7298	202161.2598	203989.7517	237346.7476	207083.3362	222705.2335	219370.49	224553.1026	207187.9161
14.853	540.33228	259193227	201007393	336446765.2	303632396.7	248702747.3	231559315.2	243240365.6	184083090.2	347835669.4	375205465.7	378750260.4	385163727	420588439.7	229725683.4	309612855.2	395430149.4	250933224.9	236473378.5	241295854.8	381207385.3	316010882.3	251842771.4	339244018.1	410220839.5	259556945.9	173801090.3	275539551.8	257598573.3	557764255.8	335981680.3	202389343	419939764.5	254868622.2	202047906.5	326332922.3	369089507.6	243877578.7	374968545.8	215831247.6	423269096.5
14.448	559.47443	20548223.78	32376396.31	21767002.94	302385039.3	49704270.22	9633342.48	25636400.97	35324157.18	172912369.1	120559399.6	35743244.55	16801809.13	379344064.7	17555452.53	145343259.3	59388848.16	13921020.03	16458422.55	12169501.54	124491732.8	31947110.56	10350462.35	32309503.92	36306487.86	13512243.3	5238969.685	14428379.02	21673617.26	277403982.3	38481358.34	5720722.314	49384446.55	20596677.33	6439520.173	26797208.24	26579475.89	26562438.78	66003201.65	30081113.18	82411238.37
16.766	721.48383	2462155.203	432635.4313	1142403.438	100469.1658	291199.3682	2083333.476	1787220.716	474389.9689	249555.3591	2854210.17	317521.3604	421567.3238	1970973.372	2106331.148	449571.0275	1677037.904	887910.5473	5224344.136	112909.2462	982870.3315	417007.0286	189633.6135	1774729.519	695466.0616	903578.895	975307.225	5260462.994	660895.7301	1065631.499	2047255.403	1860416.068	1106551.482	7799055.631	985343.6625	170141.5167	1025058.664	1605767.426	720248.2114	363059.5819	2314956.886
2.309	317.03021	50591303.81	245802037.3	57816679.17	283385707.2	85152762.29	225230576	49374018.45	42288961.66	131266244.6	36614265.27	321067076.3	89023228.77	137975952.1	80434117.52	184635088.6	132864125.2	106695580	59692669.69	34544313.48	27177597.24	98023675.6	79362513.72	219742194.6	267697997.9	12696749.76	258505161	168251096.1	103498375.4	94323683.03	110901737	61794613.45	102338429.5	119879099.6	59834330.24	280238309.2	35998424.6	85297258.26	158549693.1	48694935.37	46515650.84
13.676	498.28625	665626.181	1354486.391	515127.7306	503575.5595	687499.786	1599427.474	1456550.936	791135.9681	751020.1498	3889668.122	1015095.36	2779793.465	1217926.506	1841850.747	1156112.612	1705066.861	1695487.089	370188.1354	836635.3848	433918.7796	380092.1313	1349610.685	1745796.876	1955675.87	364884.6509	1180779.53	1531046.873	997905.6142	1905749.391	1239382.896	599733.2598	1633886.064	565648.422	980399.465	691650.6062	2912125.068	862083.8044	2799387.48	3134005.898	1973629.389
10.465	275.08734	17446.04644	29873.48943	40733.18913	85573.0793	19038.30775	31272.93038	14799.9009	16607.24863	40499.2731	25166.25621	60809.26552	17080.17899	23354.65175	17372.95827	25352.93179	20926.47254	40482.67424	24868.61404	37088.7928	32854.80061	32590.88186	15716.96687	21378.90241	49613.40081	14560.9025	20338.8273	17263.59625	31752.45971	24180.12425	25209.65873	33484.90946	61893.46514	16785.45499	20549.146	43822.35708	16435.92546	25725.21848	49308.82747	16786.79591	15053.91032
9.998	401.12473	1144183.909	16063091.04	11905814.16	5068784.433	9136112.832	1401066.817	1354073.39	2674019.782	1929615.885	859392.1527	1106748.806	2109636.409	3082979.311	1902619549	2660885.402	573598.295	12284186.62	8264980.713	2124378.425	2348862.818	2259374.98	2913466.775	4945482.099	1486657.043	3969328.724	7379263.188	2212410.269	571258.5317	1927689.144	4354554.236	766650.018	3198813.433	2027948.348	593691.1313	19882703.45	3949196.659	2788565.068	3188255.795	897419.0039	1708939.432
14.456	538.31696	8013119.525	6476960.639	9205949.81	7689835.049	6581770.634	10204709.8	10190912.13	6565209.648	15729823.5	15470505.76	20303538.75	16517089.65	13388527.52	8288335.892	8373686.964	13763160.08	11055270.37	6517132.44	12661452.6	10296097.56	8521321.143	10331874.13	8048751.138	17474850.43	3396709.465	5400221.576	10213492.66	6306281.723	14550135.43	19732488.78	5664526.597	23205165.49	11367131.23	4709315.234	12116423.07	10756761.27	9971820.414	24185951.44	8533894.014	17846251.03
12.761	324.02124	88325.22299	83798.04994	4293339.468	255535.1931	106662.381	189771.7834	131838.1394	92182.78379	131466.549	121870.2005	200736.7839	103370.4372	235895.1068	93832.30002	98726.83075	180010.6775	102017.8588	137484.4389	105905.9133	154822.4635	104228.6824	84670.43912	157631.516	273378.7996	103895.9705	92644.55815	251172.476	102130.8152	179413.3534	185820.5032	141915.5378	117099.4272	152560.9797	106953.5065	121739.2888	117189.6	142045.5801	97599.11123	93828.75527	118530.0965
15.826	836.54901	7950172.964	1118110.267	9204548.554	1378593.832	2851224.44	5489465.814	3909947.422	3240800.267	2074790.68	2709774.401	2404347.179	4562070.975	2135329.501	5731230.98	459291.9361	5620747.741	4212328.303	27610839.83	1101760.747	12939085.22	3652387.097	6138336.393	4803600.391	6090167.885	11088469.75	3519805.464	20684536.29	1637757.409	3333307.689	3954966.317	3212675.571	3733485.652	16199859.72	4585657.268	1298527.199	5214659.686	5612953.778	7423950.892	6810103.608	4462848.385
14.738	341.27066	192050441.4	186324204.2	180925149.4	488216346.2	298660664.6	106408477.7	174329176.1	175931090.2	294304213.6	389122276.7	272817065	157970912	392410734.7	187603322.9	336397880.5	237809356.8	110035182.1	118493669.7	131700065.2	315066041.6	206670143.8	131817245.3	142695074.1	213982039.8	143858342	70014573.95	175850531.5	173554211.9	421004031.9	158651556.2	113229869.6	229194945.7	147105732.7	108407248	154367928.7	166660197.2	237651070.9	259958441.7	170608059.4	236206985.2
15.463	838.56549	2054145.562	381548.2082	1779942.754	1126998.363	5671527.217	2806078.143	1300914.437	543155.1881	917952.7886	1347436.038	792804.1671	1045023.548	2029436.031	1553817.971	1461518.241	28906918.06	2845510.534	682777.7304	1280899.826	16969731.67	438435.9039	2053038.301	7463900.8	2802551.568	2468228.98	2303623.475	1210700.872	495779.9165	2918682.761	7913880.729	1013123.96	679132.8466	1660032.434	4109101.86	522840.7058	2125614.892	1389294.815	851888.1908	1414489.095	883631.3047
6.922	213.01636	1534976.52	2967179.71	1757834.862	2223035.583	2256797.419	730678.465	4028647.345	580176.3394	815389.6943	1228493.613	3410983.267	3624361.526	3959954.866	1620340.425	3601014.388	3416799.758	3778447.618	1506902.307	1166717.58	1204503.95	1413721.664	993552.7899	2051437.052	903011.3305	487801.7878	1473646.217	1023031.787	675816.8671	858325.0195	1212972.729	570854.4109	1602832.688	1210138.988	808045.4618	2251940.244	1267011.106	1709411.435	2993730.923	1178375.706	1398474.6
8.286	343.14124	98493.57306	119814.6196	256613.2569	124077.8343	1557111.108	83336.47775	57587.76975	2072656.166	52141.65843	48069.41551	108633.4323	67301.91745	63244.22909	712516.4627	75546.39712	75351.40931	379827.5688	213152.107	275050.6003	129366.0676	67766.14392	38844.69468	178462.574	99486.03558	56255.89643	113722.4357	47214.36571	147880.52	276108.376	84654.54982	71935.62959	190501.061	682188.7406	44188.1373	77363.47028	252308.1398	50755.68161	134011.8622	129283.0911	248141.0754
10.799	349.11322	142770.9189	268448.5581	216603.4654	271455.7436	1302265.26	123827.2798	281279.4579	102420.78	393882.435	331639.3826	899253.5184	348409.0382	96417.56679	101036.9912	90345.83747	159233.515	344335.2441	706607.3242	90153.35104	270558.982	577336.8272	105080.3987	253518.441	96326.61578	401170.9043	428683.5689	185643.5586	866781.2873	181834.7424	628271.1091	237357.1356	239714.3436	94486.16712	125970.6866	401293.3121	124771.5567	415244.3407	243630.0147	366914.8329	378514.7877
4.078	207.07846	2991519.602	6385865.663	8258373.121	8017115.445	7461693.454	4286076.298	4312670.639	4147297.144	4510487.075	3437656.594	9942074.58	4469712.981	5351907.024	3860022.486	5466888.529	5121568.075	6210461.126	4764118.045	5258892.483	2110656.622	3350815.227	4319701.076	4621339.314	8230441.49	2703814.123	5155598.07	5798317.898	3355478.755	5183155.28	4322189.058	3039240.571	7246615.364	4452030.948	5583798.469	11159243.32	3577349.991	4573635.544	5035466.334	3750288.497	5304810.526
10.809	296.09756	10203115.81	14030337.46	14936962.95	9083755.286	15570571.59	7314187.998	7831842.315	8884038.597	10653921.39	9628251.985	6560523.44	9697860.072	10283487.68	3595840.411	1221895.746	7038244.665	19814354.06	2303490.564	11041023.48	8649561.205	11401853.02	10754513.37	7471169.234	10219864.89	7060366.285	13051207.44	7842496.597	12994963.55	9101605.225	8240432.783	9393582.85	12576896.17	8440386.808	6696376.101	9152831.766	12895518.46	12114727.24	6568186.774	15643946.91	18561059.72
13.062	329.2453	275347.3056	276472.0241	273656.723	434892.8386	283900.3812	265856.2995	312424.4021	292276.9772	318600.2175	293862.2654	298011.5456	288453.338	359318.2304	286304.7806	307636.8371	24636237.86	335104.0328	378144.5264	275923.861	333778.905	272363.8116	265982.2663	286751.8411	394243.6799	552155.8258	310559.2026	274411.9377	297164.7862	299783.5862	318501.592	281737.8922	289725.9374	295405.353	278456.3275	307328.6574	284275.839	264920.5287	274907.4521	317431.7291	300522.0446
9.389	175.02536	635478.5373	590246.5589	733193.7089	606442.8039	661297.7358	528157.9966	624866.4701	648938.8312	463144.8025	245837.3406	654876.4912	570857.3328	543239.633	590740.9687	628252.201	518739.6038	754125.2503	933473.4494	666337.7413	651950.2608	614248.9677	926251.2894	327668.274	772146.468	655743.2982	627012.5012	585325.4284	705466.3755	748121.9722	518638.7129	694570.4255	634089.8016	561502.5	617385.6841	723211.7119	252404.302	659230.2937	588536.9584	465580.8846	583196.3912
2.162	339.07288	107839.612	179302.51	168280.6968	115937.6767	226200.7689	117979.1444	103593.1965	115061.2507	113152.8296	180972.8716	170208.9336	107458.8658	124624.6105	121649.6466	113868.0093	113064.8244	154307.7488	113018.2556	113214.8914	107586.2023	112840.8514	109922.2294	117222.6092	117842.1344	104862.1437	133276.8061	120876.2996	108950.9108	111786.0533	114621.6556	118883.1777	111168.3748	132295.7292	107801.7544	110777.613	113819.2895	108189.2575	110292.961	117409.0871	118064.5261
8.041	265.06281	55424.62327	119569.8384	109926.4935	63610.74449	209564.6001	75961.46592	59211.26506	63583.52385	67705.32596	390605.3795	53293.82206	64504.82953	68382.07372	54978.81228	54155.67604	70346.58629	76886.13162	60594.3978	120701.1306	66495.60542	79061.51222	103662.8968	96282.83488	89401.016	63515.97757	101372.845	126547.7341	49618.86857	76991.7086	96935.42642	58112.97134	73155.3636	90385.00211	67950.02868	71780.38273	70052.61245	55110.55145	85368.08238	879502.4104	121638.2632
11.174	206.08315	4319305.644	11339961.83	7482658.271	29518214.44	8022491.526	12412905.75	6415506.234	4245969.81	10112049.56	10490461.2	17865266.11	5424493.281	6069592.544	6592825.343	7618193.324	6850225.692	24874559.64	4882988.195	14051170.66	15089154.28	6076212.805	6600670.53	9724081.083	16123077.41	4993022.077	19571843.09	4477183.227	16563979.06	3183644.643	18723476.37	9876087.423	21370785.45	2845210.329	11249825.73	13384139.18	3048617.015	4905215.932	9862508.337	6016413.272	10351417.88
10.966	335.2243	284078.2002	719243.6087	493409.3136	665723.9907	842057.8635	515578.4153	666985.5429	566601.8974	387949.872	412209.6548	353098.2451	750259.4385	343658.9522	359953.4293	573090.8086	251075.9478	307605.4794	473661.5368	242659.1416	357996.2967	312261.4088	269262.0208	473506.8996	525965.1031	277275.9835	589369.2828	292525.1057	157821.8492	188714.7055	652491.917	164660.4531	386721.2037	464500.592	238619.1841	209752.3061	287501.3435	154231.3504	257713.7131	500139.4456	314467.0325
1.289	171.00725	5249955.48	4216142.677	5970048.419	10625430.1	3765727.539	4498507.552	10256853.04	4584036.282	6561551.792	11067706.43	4248822.378	6524593.404	5500035.86	3276351.72	4383933.992	38556851	7096140.477	4851351.312	7553339.512	10218411.58	6866344.027	5313303.289	4764195.716	6349159.813	5408288.636	4085928.323	5664707.506	4886840.957	11359882.57	7548983.441	5025466.112	6667337.334	5408963.73	4823975.692	6467115.184	7646926.757	6176699.96	7988855.924	3898992.914	7962145.749
10.909	209.11917	3174506.637	8809848.16	3765495.251	5823146.779	14001995.31	3564208.185	2413326.508	7088541.627	6313148.755	5801185.555	5688766.485	3739962.172	5156574.115	10171611.57	3335856.908	3502834.258	14874692.26	7661067.149	3747263.45	3722486.249	2785376.83	5964709.904	7502155.836	5902363.281	4124644.692	23418152.59	6595936.464	3780785.491	4536121.343	4737113.229	3030005.755	3954197.481	4894438.108	4068342.59	10649002.08	4818266.87	4131723.671	3346995.013	6084873.347	7697084.046
1.246	216.9821	2091945.806	55800631.32	62318895.78	3150501.997	276342378.8	7064149.566	5026516.979	6412451.291	4920890.353	2659352.479	3417664.423	1556683.524	2553888.122	4812813.697	2162643.852	7997384.635	14914194.94	4617117.415	39720395.05	1816539.515	30053045.76	1723356.146	15367021.2	4005159.053	1626080.859	3989501.474	12638174.55	852096.8022	8293844.005	5297390.778	1098010.507	5970960.092	25417864.47	13292794.18	5007878.426	10168421.17	1795429.671	26418935.75	16893735.33	13880575.56
14.888	455.35489	1105867.911	1035578.532	1355559.982	1407749.167	1154929.383	1032472.609	1276154.994	985818.0249	1682664.681	1615854.684	1585773.638	1466568.932	2045404.68	1157316.76	1446919.414	2074051.579	1229448.152	1189746.911	1160727.235	2637070.75	1328691.973	1165557.56	1339913.064	1472707.465	1266711.097	927201.119	1289503.341	1149881.115	1922848.484	1462245.522	1072149.402	1717685.16	1120382.844	1140433.823	1448044.596	1704485.868	1256740.05	1686268.83	1243322.485	1596092.271
14.361	385.33408	2887500.101	1332880.189	1702010.619	10009523.25	3330078.314	5332044.815	4183758.113	4535890.418	2441269.383	18942962.41	2473041.787	8102602.461	12991642.81	1735943.796	15165825.23	4432429.923	2768631.206	1421867.933	1689167.699	3336779.237	1967420.446	2262250.604	18737452.8	4482131.78	2391480.108	3117924.417	6951762.807	2017465.305	8204540.78	7236473.657	2880436.434	5394397.605	5593330.673	4088834.497	4807096.506	4867409.296	2596464.8	2598070.365	7412147.281	4627541.038
14.584	535.47595	2244642.177	2427962.94	3228069.548	15860901.69	4457616.477	2077098.692	3277172.761	3040101.307	6767282.607	6506991.186	3322911.61	2473070.438	17988058.52	2196592.371	6290638.536	6455299.579	1965621.517	2587549.796	2711122.326	11359469.69	2610770.036	2881268.279	2465126.036	3291732.974	2919391.248	1679391.718	2417184.56	2011188.848	12311056	2968572.61	2537128.621	3522530.458	2388426.521	1621923.324	2499247.843	3163057.297	2377640.882	8755366.755	2634401.385	4275663.097
10.217	267.06744	676543.0388	1343374.801	1728337.069	2710895.261	1114474.863	517419.8562	1506843.358	1566602.617	1446804.646	1568612.644	1039577.852	982192.1995	2121468.128	1899986.21	1045123.112	3430034.601	1241448.338	1299632.826	1886942.712	3474617.008	1437449.938	1157256.265	1460863.364	1393536.776	1149969.538	1554520.523	1000910.834	1297183.857	1118038.974	1335749.968	1367061.039	1146316.328	3356862.287	904912.6382	998625.4459	2547769.883	1286761.968	733996.4197	1007757.283	2399514.745
14.245	401.34409	7826613.898	5029032.789	8623520.315	19098643.23	6967860.642	10741359.1	7132856.089	7236612.324	6036175.57	21077022.45	9621710.266	12492208.62	46090559.05	1827000.24	14564067.37	7989440.446	6429517.106	12719000.85	4594327.725	5785696.26	4722665.876	7034002.281	9564213.906	15385407.41	11454290.47	3358873.166	15242286.17	3831283.759	19773100.18	21797126.46	7533672.294	14272396.96	11106834.8	6153177.175	14658636.47	11184401.01	7254734.528	9405808.654	23177667.03	8545126.818
9.004	387.20428	1854740.474	1846499.825	2002822.054	1034341.688	4073371.828	1256140.512	1260472.832	1901157.984	1798761.251	874451.0398	898796.8249	813848.3529	1093930.441	1042569.217	727953.6554	580830.0016	1145694.644	1487878.797	1349156.618	754948.872	735905.9788	1723836.102	4476863.589	1964381.969	1095874.757	1911357.279	923899.5317	767083.6362	1441412.333	974144.2694	1095185.702	974441.4941	2059826.209	610951.2566	1447255.936	1211254.34	806283.3546	1095200.761	1445175.708	2238246.441
1.451	116.03587	5629749.783	7171399.513	9042737.968	11900334.39	7542735.251	6344176.689	4086719.672	14904105.91	7506693.754	4937985.56	9254942.539	6645530.567	6319395.452	13861415.54	8018903.197	17036075.56	10455194.03	13934624.92	8120854.721	5769897.339	9882278.31	11929556.3	14973148.68	11002020.2	4045957.552	10215944.16	15342133.71	13654422.43	9953646.791	4329036.365	4731251.019	6658524.414	5999287.524	6065339.298	19204836.55	7185616.846	6868149.87	9660332.254	3393763.055	4731620.432
8.658	255.06744	37635.03047	7227377.619	51110.66355	40397.07075	49934.71175	1581899.825	1077797.333	158474.1604	3334368.823	187880.4984	96486.94883	859371.809	102649.3036	64933.10796	187734.1852	154464.5224	43967.76362	726041.1722	1383078.406	44461.59694	2542040.345	671076.9681	2857937.613	153556.6546	1490553.381	309292.1472	156507.9648	48742.3602	38983.44036	3688857.157	49738.76506	1482173.223	867729.4422	40919.65179	4794480.97	91546.14725	369651.8675	186580.5725	111548.4214	541739.7539
12.78	498.29141	19649698.76	34244848.01	15574642.84	114337766.9	25009561.16	266173398.8	49839563.17	33014639.59	19720574.42	47934974.84	69887096.81	12923475.45	217513904.9	144467957.6	55719501.35	38171884.17	128855738.6	25354050.31	14157486.18	46557949.47	6779316.346	14535518.7	25464187.17	94467829.23	43669484.06	45333868.32	89140395.88	26411883.65	23216469.45	44320225.03	22718144.21	64015935.01	13585209.16	203698910.6	95984628.07	31163556.94	34139338.79	40142584.84	60566084.25	12457040.41
9.743	367.21432	384285.7666	479098.5075	442936.9154	338036.4986	602555.8395	409652.6937	458052.6175	419651.1732	339866.136	353109.8414	470755.3522	406492.9943	259264.5826	849976.9228	529672.2033	393397.1019	594529.2646	575577.1014	481541.3167	347708.1007	390944.8011	346607.6769	728092.7343	504449.6149	284259.1655	674861.133	360897.4214	321291.5517	582560.2082	317453.5715	408893.4071	420902.0857	579599.2021	459269.5362	592701.8611	351135.089	313754.8789	512080.9662	440968.1407	414770.4081
10.149	299.19882	520515.0889	673627.2351	667087.6773	546521.8648	419492.5899	331770.8984	657113.7447	314173.2488	614514.078	538638.4251	795151.5731	598182.8986	618066.1349	607870.1623	643004.9942	8626755.8	926124.3781	500389.6602	481553.208	5366943.78	893885.6912	625849.7923	1647527.255	447389.9992	340747.4174	958799.8248	744656.3294	503974.8307	315183.7818	582278.7606	735354.2052	455159.9433	385307.1693	456816.4364	589114.4522	643596.6493	306672.8078	926521.4607	547483.1507	617513.4989
7.822	261.12546	4682042.463	22748208.43	12065486.1	4724971.272	8187009.878	14099928.63	4402979.404	7054602.961	10518336.09	10915980.57	14722682.85	8497396.008	11646826.29	6340931.872	5427767.699	3575206.853	4507605.323	8097254.803	4607045.526	7524403.595	7231142.709	3939905.747	4257463.634	11846572.81	5928209.36	11992075.49	21463266.66	6721577.986	8780433.899	8877271.229	4673743.4	10230787.41	7350065.18	4618939.937	13487845.88	9022899.661	7485052.843	8267666.07	8868604.422	9986536.292
16.015	884.60736	1027479.318	13305134.67	715197.4705	166585.069	212773.8007	1332619.211	1340850.501	273519.66	394439.9643	2208797.606	98802.18089	323047.0946	2211584.17	1312364.628	397532.1862	1587146.908	16949663.82	39012570.2	635099.0543	146842.74	129858.2906	262091.351	4249871.826	540437.1874	855499.7125	2452608.528	10489202.76	133299.0274	459861.1768	985727.1226	1132361.475	181570.6738	32207620.63	1406632.875	450319.2396	1473113.349	284681.3458	7187046.202	3844957.896	1862773.514
15.118	810.53204	3484077.674	1037505.203	1650045.569	5734414.812	8160149.362	3424509.673	4244568.815	11530631.41	2973915.649	1060019.81	3668097.071	5163957.275	5239973.302	2933657.322	5308911.399	2659048.044	3010607.217	2130553.912	2534104.447	3295850.646	2545546.107	3979563.982	3940360.662	15056994.82	3415391.135	2698965.133	2826767.959	2476167.202	7706261.49	19935892.12	1110060.252	2961953.777	4674965.295	10419139.65	1833931.528	2618933.004	1758318.471	1426667.264	1343228.076	4131775.739
14.054	566.29169	1141270.553	867239.4177	925987.3927	2103580.693	597356.1045	772799.3533	510967.6099	1001484.123	5893568.417	1380842.627	933081.9443	927191.9808	4762524.969	769881.304	957793.888	11387278.32	474674.71	882238.7077	1414164.685	8357864.275	1453673.261	1040559.661	12313523.97	1544168.523	653380.4653	1786893.193	1095320.796	1326208.95	1768201.386	769212.6051	593359.8452	1178786.292	4111998.401	886633.1581	600890.4103	1399615.337	915899.1386	2446732.149	1346644.355	1158193.38
10.752	369.22952	2188201.105	2980471.092	3630835.998	4076803.465	4439058.773	3156099.348	4126924.839	3173573.157	3402410.408	3234667.255	3896062.029	3795990.752	3623248.48	4281508.119	3710101.843	11542721.2	7284654.125	4225231.608	3594889.654	5431739.721	3871265.125	2801307.425	9612786.163	3456410.164	2672101.485	21903062.89	2675792.149	3293490.892	3181934.787	3522189.222	2693847.581	3856121.873	3437148.127	3109974.131	3669007.717	3910351.042	2775561.085	3465477.829	3297782.285	3667545.664
16.122	862.56476	10237318.87	1358336.136	17464724.54	2067449.468	6957961.96	7192980.447	7754069.139	7369849.126	4095299.899	1547959.599	3625670.059	5889020.752	2665552.668	9343345.711	1384819.796	10895584.54	8662989.373	27676487.57	3482874.68	16091450.24	4988439.308	8519257.558	6574688.143	14390944.03	13232469.65	8121690.61	14565352.1	3045937.156	6023747.994	6692113.247	5607602.399	5554352.669	9957246.315	5298067.271	3068663.257	9298701.826	10561336.82	10055842.38	8058158.112	7520042.028
9.573	240.07594	229383.703	293996.4333	188388.1849	684829.2149	160089.8714	280054.6123	261264.4135	133903.8518	424796.5738	155180.6528	576448.1287	436928.3349	184092.4007	261671.0947	626587.3602	673902.5216	343829.8477	218936.0224	223343.7177	284992.621	168049.658	164606.6928	149250.687	144680.5188	166440.2533	1240604.272	231337.8597	176974.0856	200519.1991	232407.0355	131363.3313	181858.579	146538.6513	3161138.401	310884.1974	121864.0258	162068.4614	190500.5283	150471.0741	925108.2923
7.801	196.09891	812637.9655	520394.0777	730891.1328	386475.1616	841505.9595	492010.4009	239299.798	326899.6078	1566861.009	500451.8326	405438.2099	548549.877	440883.5983	727259.0668	628800.0241	422596.1529	506196.3686	365072.3339	430385.0144	384727.2021	348500.1262	358154.4081	582276.7585	380232.8117	323502.7266	674083.6794	441961.7717	188414.5321	798834.4116	876874.2521	224688.6055	622108.3707	714754.3385	177086.1066	365084.6036	1458735.999	382446.4494	410649.6165	619576.2306	401930.7855
4.733	155.04674	684313.4281	970615.2983	983879.3893	695961.345	991794.9026	644556.257	755767.635	732377.4291	692087.6521	7682985.054	731695.271	764427.3261	690395.0395	679051.6337	776151.5674	646142.8155	640949.352	692582.4047	668137.9023	688133.026	700928.6555	772274.9147	674475.0464	693331.2823	824934.2595	531437.8762	736198.782	713758.5505	769931.5431	718735.7469	626671.5961	693309.7806	741323.5298	687547.9741	899981.2668	621167.8875	685544.9476	561479.9272	557398.5807	921102.7985
16.361	809.52203	121834.2209	241897.8152	245089.0144	125586.7132	286880.1516	56492.08098	83996.67649	121596.3558	209241.2884	232276.2041	121687.9022	351281.4513	89938.2885	211946.7549	6170966.947	1755446.645	185532.1558	2030701.457	195565.4933	312311.4389	212313.3841	243713.5682	137649.3682	304175.5684	241057.982	116023.5954	260574.9634	127547.8353	459623.1157	180810.5032	143871.896	125831.9855	1218533.903	117771.3549	202628.8505	272334.0156	250564.0679	306001.7243	296827.096	74986.62986
11.104	143.10831	36938553.59	131773569.2	71584023.32	153598587.7	223831000.5	28422826.56	25483568.49	21549346.47	30568927.95	119484902.2	195520923.1	15695750.38	38180117.41	37097880.9	41742974.91	27834959.63	375178473.3	40045313.99	229100967.3	31782324.55	31190091.71	22260820.65	118915359.9	173289105.5	38641897.25	24769509.15	80198618.5	29935214.43	34548766.9	32744172.74	18249066.32	47092050.17	32175268.12	74541351.67	25810669.36	24941735.88	115549036.6	110992997.2	365681978.4	28641084.16
16.21	854.59369	25199535.56	64182488.43	98270908.8	102037556.8	232706436.9	69691148.6	79772325.95	65219598.48	20641873.58	76599778.37	80414871.6	119709831	104456803.6	159443195	25064484.1	67628040.37	43225318.72	109361373.4	78083104.4	9968644.632	93326532.8	149253519.6	70935559.45	94741203.59	89984320.58	66814069.67	9298933.858	66382781.23	40719936.21	46453374.22	47390244.74	51648001	13194532	14069013.67	57629092.6	155261301.1	34313839.3	88141926.4	108243574.1	77791923.45
13.255	195.13989	394317374.4	6179625352	361089288.7	423733213.5	106911743.5	257325060.2	316620201	161879326	545599079.7	364378274.2	1407670203	1083476719	1822410832	273411616	1631355557	211178085	105567226.8	3394580751	79856290.12	2428327206	368190607.8	1125227528	104086559.7	497748056.9	158024444.3	677168497	441092446.9	88406891.23	3536998492	893728338.1	330153384.9	468266165.2	2198647807	338384988.2	237185078	315449496.1	135848069	413785915.3	592988843.8	1091351772
6.607	181.05138	642724.6542	1517693.809	1510812.544	735479.3703	1923201.851	863490.3329	899912.3774	633333.759	742767.3664	685856.4033	714345.1936	679561.5973	854049.4871	927105.3428	1036809.347	673121.8105	1468008.844	841204.1281	1721238.517	804459.0636	1179420.951	1305100.904	1054431.673	1033331.841	931673.7454	1082316.328	838085.8566	558394.012	835028.5202	1153783.168	718034.0209	763259.9858	1120279.952	931959.9825	882777.9587	776415.876	1031247.534	1108125.579	812536.4026	1128025.738
2.169	151.04073	13110391.19	19534797.92	90088149.95	27675853.26	290180075.2	10128957.18	10300265.96	60610149.64	7777268.492	25913821.32	35367977.08	6458924.119	47636498.18	42341528.19	14694872.42	18463697.41	21062253.47	9246640.744	39673635.88	10230621.62	13754153.88	9972755.656	11157259.27	11296805.67	13850326.9	36437873.93	15860692.4	6193062.463	17790977.68	19181150.93	10094096.46	29012531.39	77519340.36	6505939.934	9079908.3	21444119.34	4961224.776	11628592.81	32202204.49	14143742.24
8.963	303.08237	176493.4694	185313.5955	198365.4819	192307.3305	273563.0318	170229.9696	163170.477	160616.7371	178202.0431	168245.8909	170768.3195	169105.8656	172914.1596	617772.4056	180205.168	171311.8001	186271.9386	189999.9307	185622.5804	186048.0138	175198.4512	165160.597	168584.0968	176912.6544	162534.6186	258257.8147	169179.1705	171045.849	170065.1611	171344.6695	166575.2202	167327.8378	164750.034	167008.5894	167221.3459	160162.5709	168230.7786	173674.4345	166012.5669	171884.4397
9.957	285.18338	1243580.449	2673612.097	1449273.013	1785870.873	2433277.412	2439195.23	1812215.221	1624729.621	1544685.043	2535559.025	1757119.468	2250085.52	1486977.945	1432549.877	2035731.206	8006171.06	2562264.634	2572423.753	2210883.601	4535707.663	2038365.019	1933786.705	4217031.681	3069443.414	1769149.566	2807247.16	1546847.875	2061418.582	1879721.166	1419711.79	1934096.752	2211216.306	1635679.765	1749857.181	1479497.176	2311320.369	1816922.265	2523489.998	2465848.346	1674185.651
10.011	369.22995	330678.4465	645307.0861	632648.9031	601339.5096	493364.7835	537136.8028	226888.8857	381111.731	519778.567	1010382.238	362861.8441	336591.455	1178941.165	759108.7158	875750.2946	500615.9763	459042.3294	370224.6856	873875.4631	378395.766	326590.6061	1036220.801	1263968.781	517445.4088	2205829.214	2843526.834	326081.2201	654777.5115	323553.9238	1069602.118	292053.1274	410060.3321	774508.4154	363499.1769	488862.4878	605692.7678	319758.4866	629914.4299	378978.5163	508834.4512
14.617	951.67157	1630260.062	1561222.589	2112323.204	4160851.462	2064283.255	1581263.787	2444656.985	1599202.837	2609531.041	2454615.886	2374189.486	1757713.159	3627369.197	1601234.838	2601228.747	24861768.08	1512214.418	1602702.905	1860321.718	9051307.565	1835251.773	1443636.94	2049418.583	2304698.977	1985714.683	1289164.251	1704757.272	1421701.065	3106097.142	1755278.049	1979754.25	2418066.372	1763468.261	1188521.965	1753519.47	1879228.262	1504536.008	2316961.594	1588678.81	2244607.4
8.726	408.1684	123177.9914	131505.3887	129983.7104	135419.6496	150273.9681	131719.4502	114754.7292	110095.8739	115457.0749	118456.468	116002.192	122830.845	131959.0891	132706.0233	123658.9049	131918.8578	138203.4757	122275.1291	125083.0603	122151.6378	115727.354	111121.1201	125681.6656	119346.5253	112052.4312	148714.3074	122855.868	118632.917	110728.8335	122546.6168	123794.1291	123861.7314	127632.3707	114922.4821	119828.8858	121680.1423	108833.6285	124672.767	121909.051	125115.3392
4.721	109.03001	45790863.95	325197495.1	94969280.7	39346379.6	70648387.59	104648994	158222286.5	22986154.42	63215785.76	77959627.73	40737921.23	107228321.3	90487740.03	44038995.29	214178809.4	16194553.92	12775827.61	70429336.02	43380751.75	11387965.11	47998253.75	98229287.21	138061359.4	139865754.3	138861425.3	56641306.14	87107490.46	13613261.31	32083258.2	70135142.2	23366287.49	22143729.77	104543043.3	38768612.24	82487253.38	37105553.06	14068389.75	60574227.8	64212499.55	150284368.7
13.542	642.34473	401688.3115	231025.3032	518858.7665	263530.7762	337841.5163	255720.9688	685807.9742	1684854.598	2149393.229	4322252.673	833282.4381	820896.25	1458021.649	678199.6139	457531.4115	3591424.536	2082185.497	8344477.08	4116376.197	6034293.381	2356718.465	538599.5807	10321644.95	320488.4596	244417.3977	1562893.585	320230.2419	380153.9909	2076232.217	1232392.345	419568.2435	900081.6197	1530434.902	521318.8661	206387.5231	1210281.097	777393.3365	1549640.741	492966.5345	677414.0628
11.01	163.11362	18740.64818	42499.70368	18004.08555	26583.55743	34650.84197	27493.4003	14158.41169	14058.07138	14483.83292	36159.33129	31672.47835	16329.84782	17916.26352	18739.8293	19779.05793	46892.43096	18465.43356	26606.29161	15297.98199	30322.16164	18745.06949	16731.25721	48877.38846	22722.5618	19638.49993	39303.72231	28467.66666	15181.0005	16179.26153	16319.42308	15916.81185	16223.41419	16900.27455	17345.27412	19819.3523	32692.61856	15160.10141	15076.52713	15486.4525	15137.68009
11.824	296.12	299255.4831	359061.1306	177256.4246	166205.2405	18618201.08	366076.4191	225868.914	239560.4085	176839.1153	461380.6693	279238.6314	376616.4234	520242.0574	212297.2543	376928.0209	465564.5945	212835.6713	316713.9469	167667.3821	155352.3354	450772.1787	119065.7966	335115.031	220694.7229	326778.1312	293179.2589	650232.6743	170192.7446	287804.9781	309596.0559	429899.8576	263286.3795	530133.1074	297279.3293	154645.3486	490700.5201	128612.8405	299352.551	9795600.756	188064.0615
10.783	253.05113	5919526.339	4995159.566	5586754.141	5832824.515	5155165.311	4785943.608	5281416.56	5452107.691	5237370.598	5067453.429	5181771.289	5166727.799	5328827.241	5531546.08	5287542.471	6510744.405	5768040.326	5511162.248	5540382.919	5009545.097	5487440.357	5770294.298	4764176.541	5355988.484	5346525.704	5485127.674	5192335.902	5298003.862	4816358.125	5926253.325	5182844.643	5393762.088	19194679.19	5228822.854	5407646.543	5452241.482	4969247.392	5365205.308	5538703.784	5706648.883
5.846	195.03566	58628.1808	177249.3204	221966.79	60937.17111	103120.0862	78191.68305	100481.5365	65222.77325	64177.84371	77352.19235	63751.3027	62175.49178	79042.06014	91019.84464	118589.1534	65348.12779	100922.7645	70218.9355	79417.55543	64148.20213	62575.95761	69479.71512	74143.24839	70293.9481	240132.898	108863.6311	190298.8567	58300.66349	73387.93979	71246.94088	70302.94082	112285.6846	88591.50625	206891.8918	89369.95281	70187.4123	290668.6566	167135.7431	63868.4088	222953.7788
13.991	555.27557	2200552.403	4066565.746	4604311.648	4530955.653	2656725.779	2171099.412	2065755.146	3321119.191	12628176.27	8113459.994	5291979.257	5943663.78	4834292.224	8608867.068	2748799.183	6585923.419	6710147.663	5336685.779	5979389.79	3678617.306	5981700.824	4234917.873	5949769.635	5514137.162	3776701.399	2848049.55	4085468.986	1861303.631	7152271.459	2894453.909	701197.7525	3520952.297	4305301.448	2553693.643	6896705.784	7740002.733	3504176.069	7277581.592	2052479.017	4040443.798
14.224	173.08249	2540031.795	3018310.208	3421795.96	2805938.101	2654532.191	3708759.888	3130879.48	2923724.8	2706652.281	3176516.609	2909131.129	3231715.354	2919479.962	2606658.896	2830985.937	24560464.31	2417735.225	2719450.835	2804605.269	2935898.086	3171843.249	2963583.015	3399141.073	3106080.255	2865360.963	2119123.352	3642584.637	2522901.597	3323513.708	2950039.869	2950487.811	3812841.032	3267857.217	2818866.006	2919107.183	3550672.272	2657469.141	2642202.798	3547802.99	2731185.056
9.806	262.07303	226415.8717	1854056.783	182404.0789	143736.7653	201669.2012	134991.8084	147779.4691	141964.0691	133881.0801	143943.8168	196886.7125	149934.0046	160877.4877	438348.4188	1542827.03	141528.0285	144736.3667	141183.9775	146998.4883	694452.4431	225700.3929	131285.6889	149676.6142	176152.2142	133149.3129	180262.4092	244349.4098	136634.252	358525.0255	145371.856	139701.7372	137480.5796	136703.1546	143785.18	149827.3423	125355.0455	132596.0481	170296.2055	135218.1366	133782.5587
11.486	348.18668	406196.6449	713705.5098	342861.6339	437857.8522	478713.8028	340803.6233	538422.9464	559057.0092	429000.3926	662277.2005	601436.8755	550147.7241	483551.0881	594297.5851	706087.5975	444077.9563	541753.5679	450511.1697	360737.9502	409012.3877	582975.1254	399250.5433	538681.7444	566152.2387	817958.5326	1079668.307	822664.3124	645635.9705	656302.5313	517510.7275	476736.7369	567440.2361	520067.5514	389003.6589	682372.7403	471736.6809	460176.6213	384705.7545	709939.0993	338524.4369
12.178	331.19284	1171288.653	1692971.213	1287831.483	4901683.735	2897309.988	1299823.511	2167679.31	2059060.831	2059978.861	2809493.705	2283686.755	1600277.524	3891415.266	1647186.818	2545044.835	2290932.036	3274144.694	6369514.715	1466337.373	4406790.033	1233724.696	2229838.322	2440890.633	5530586.285	1101971.891	3697639.058	2414711.975	754489.4024	2037689.073	5693029.038	3087296.595	1374923.934	3318734.188	1779628.242	3776990.394	1798166.984	2122541.298	1011632.821	1815986.476	1587594.164
10.337	209.04922	1332016.577	1316251.668	1312590.966	930395.2804	1148850.792	1118519.151	1121019.237	1086493.652	1067120.771	1068505.019	933018.0743	1144708.664	1274579.126	1326851.535	1327137.773	1026949.281	952349.9542	1009534.98	1053626.39	1135147.201	1263293.954	806598.7001	1988576.176	1465616.186	1216676.405	966407.6665	847712.5936	1072864.84	1134337.804	1395307.692	1469920.321	1024147.317	881667.3182	1124034.512	1101884.864	921663.284	893877.3933	1631237.294	930258.421	2079016.26
7.669	259.02277	60740.20289	57171.77707	69490.37814	62792.05559	197032.7513	97133.76925	58699.23485	54883.75659	59301.4258	60647.5214	57878.02961	116778.2661	63926.24278	59790.56133	58883.70238	63468.61052	59316.14877	58109.42062	57502.86498	59070.39123	60663.32811	54462.25053	63343.47957	56162.02534	55539.63156	176150.2357	63979.97466	54583.10797	98637.01286	57003.3943	64085.98291	57866.88836	82666.19297	107657.9544	58285.74642	60078.99676	57845.88874	63071.39936	95396.946	59392.43092
6.715	257.08069	64582.09994	77185.6596	358495.9354	67735.81692	179678.5144	98293.77462	63672.72969	62080.11631	61756.78267	83052.32862	63316.71879	63391.86337	93096.60478	69104.05786	63735.2548	83084.8288	72143.60542	73933.43398	66527.71979	76176.53001	64813.56214	441004.6672	89198.54334	65006.46813	76572.61199	71717.6806	119749.8352	60630.53655	66489.71392	66742.56174	90223.4475	71500.3881	99113.48777	103686.6075	67316.20938	83309.12433	68924.27982	76379.93931	74662.26403	146058.2364
12.641	429.26385	779595.7086	11588216.8	3659508.046	673318.9838	1416940.053	1333348.447	395596.6882	503655.8846	522495.267	573960.4141	7337890.532	4037612.125	2021663.449	949519.353	3072109.548	521404.9755	444196.2786	7883054.363	597567.004	7671487.112	364856.7397	7263258.398	707764.5324	1367523.953	616230.7917	2014287.298	2617881.837	442637.6174	6017868.312	500206.1518	1053330.674	1013184.36	10655233.52	3992689.245	541180.6555	1269657.818	813373.5182	2972025.821	934341.3415	1818320.144
14.588	532.30646	1901829.416	1921858.01	2276796.3	4253648.368	4710648.86	1317274.474	2822146.099	1749284.738	2819628.613	2480721.576	2605949.228	1912032.419	3005112.967	1745198.772	2808160.659	6954706.22	1739084.194	2352800.496	2024111.992	6312344.867	1979627.926	1826542.422	1621832.365	2594617.224	2204505.182	1461537.58	1719462.732	1538034.061	3650473.725	2140114.388	1803958.724	2624642.734	2256430.463	1438156.078	1890410.121	1851560.293	1573980.378	3098765.012	2203401.488	2443088.818
10.056	141.09283	41863100.87	43237715.4	79603927.16	62097325.7	129143073.8	112422525.7	52011952.86	58735321.04	69647677.69	107481021.5	47933761.9	45644575.09	72953907.23	74750544.88	47589378.29	15173701.45	128074288.6	55152761.65	34767262.24	12606443.49	39657253.25	68117698	113519468.9	80918676.55	50493435.25	105517055.8	45572216.2	29001236.06	68489191.75	23059961.77	34293640.5	38620045.64	98244606.07	66012356.57	123662566.4	102449613.6	39188388.58	35035291.43	69065726.56	51765833.24
1.214	167.99794	2482000.227	9058859.614	3728197.806	1901228.752	1915941.036	2949914.742	5962874.556	3446917.241	1910081.947	4477922.513	2940629.558	1281000.365	4183460.483	1017418.032	1002519.31	7470261.973	3417716.215	989717.3968	2775154.676	8319953.493	952922.6843	4382074.752	7682381.982	6804315.689	1565796.347	2674519.118	8448310.435	2770980.202	3360723.883	4521588.888	2277606.353	3093283.487	6285394.662	4049983.462	4105096.433	5510732.835	3196033.048	2415847.584	2388914.51	5688869.736
7.012	167.03561	2975903.469	12527969.64	23862131.96	2938209.056	14847941.95	6676520.999	2148306.479	2416177.158	4305833.251	2013698.87	1956680.682	2267675.467	2315567.539	3017121.516	5390978.466	1196051.92	1909933.321	2805859.322	3474361.94	1237060.042	2056628.41	2892442.497	5317324.735	6684112.851	1504772.406	8386971.039	3350407.442	1173346.651	2055010.149	5843087.688	1300170.045	3683015.512	2922564.441	4809324.281	2880261.625	2348145.418	2042327.697	5130134.838	2756043.951	20800086.43
10.034	130.08791	48972.70791	62418.71081	75721.41626	41268.99616	69764.87703	86681.27443	46608.48597	54938.07213	53419.37853	72788.07217	46485.3763	43831.992	79002.57884	78042.65576	54801.50974	71225.99894	33597.29182	70387.24437	62807.3985	58899.02441	51429.00398	55298.40901	86139.60379	59885.24274	62243.95101	40534.19331	77611.08856	59198.58294	61614.74441	55372.42065	63745.9422	51223.52487	87799.54634	44100.7856	46937.34466	60464.7977	57947.94404	61867.99425	61143.8453	55122.99884
14.307	455.22333	1553610.663	580115.0092	692678.8196	1100529.977	361657.0758	1150873.901	3853922.518	2107564.5	1183785.969	3412119.465	2886184.669	2516119.164	1565902.32	1543043.713	374133.016	546578.6177	1100342.253	674589.1813	4867418.672	709533.7234	2706032.086	7545337.465	2101551.201	4638821.371	4099283.755	1894951.187	7410594.09	477729.4403	1905261.91	5156058.066	317983.5533	2602246.06	9664056.628	297971.0816	3173277.59	1830713.474	2624072.419	15271210.24	4008126.432	5264187.592
7.318	123.04571	5633149.641	98089696.61	31549518.36	5344078.805	78810371.39	29953689.16	116946584.8	4994263.069	4548762.739	6231986.105	3537802.585	6326602.248	1657178.475	3394732.53	74652139.46	11967974.32	10154829.59	10141714.43	85416189.11	1456561.743	23905629.78	3095790.379	10293596.9	13161679.17	2944421.947	30051174.1	15924379.64	2318585.38	15272512.11	22669258.14	4933383.916	4185064.046	66204235.72	17115895.7	42837355.33	6760186.049	2750606.878	17003753.48	7950701.416	43770236.11
9.928	201.05666	279986.0425	501993.9494	699217.0825	235513.1895	239203.7554	231336.5421	997768.5143	384156.8543	199036.8383	322995.5099	450155.2076	287899.512	639925.7273	322446.1185	337034.1896	200435.5972	336055.5781	233457.0325	337032.6392	255911.7721	205200.8865	1123404.194	416853.1972	310493.4915	266145.3794	898160.7102	330642.0822	197468.5207	391144.6976	357966.8502	166145.7157	338002.8232	611187.3259	185112.07	484743.6068	301138.3257	191864.0292	255146.1532	405554.9112	656079.0311
14.393	303.23413	516214359.9	607905638.7	539103709	2428685492	807421886.8	411128670.5	2026515417	463547143.8	591262485.1	1675366829	1119136738	428155288.5	2865167635	295988946.9	471405250.7	2431231431	886462871.9	573674104.7	738046560.7	3576546042	490807267.9	403482994.4	1208461113	1071379150	643066524.7	535498379.2	765173513.3	321963355.9	854990137.1	1161688450	296972009.7	1212301331	595897461	387729602.5	813921829.4	394701310.5	789940173.8	1347169106	657798450.3	2018516661
1.43	137.03629	1508274.126	1618230.58	1995291.574	1933837.165	1873513.793	3615680.302	1727829.806	1783332.796	2116161.731	5013741.556	1494099.237	3058776.765	3149930.356	2294932.444	5179747.547	20338133.06	4707280.56	2377969.568	2643791.216	4107106.742	6008060.065	2329881.39	2305645.624	5086823.568	2060153.396	1274056.614	2137676.901	3569465.497	2706120.44	1669716.066	2370330.199	5563394.445	1381211.631	1289140.772	2888941.505	4932432.944	1853667.114	2190821.467	2226766.946	3218948.27
10.778	149.09779	724692.6831	965973.972	1809284.007	1040781.962	503886.6471	901950.7284	1396254.199	2111318.988	1005216.598	1000337.87	1897962.196	6596183.175	1254058.778	5596767.907	948317.1455	1204359.469	1009319.894	957468.715	1006156.853	849156.2167	1056102.977	1029010.297	1053980.487	1081167.081	2155956.526	2939782.677	1721794.669	3233237.851	1479474.897	1031304.004	968240.9534	9994363.485	1688503.326	751390.6956	1633556.819	1171797.71	576619.0262	541667.1844	1037764.146	1017246.894
3.449	261.06262	89101.25474	168842.3705	1530946.288	82476.04863	9868737.288	230728.2139	94573.31135	393529.619	109678.538	131991.4521	143270.5155	90885.04273	390925.225	93853.20341	93046.35982	105626.3878	112389.7493	125535.9761	87943.50403	122241.699	101853.9289	105332.5687	263150.7729	168990.4231	81552.99516	127410.5084	142743.165	245079.6061	100442.991	117569.7161	96306.2897	108143.109	102598.6054	87347.21742	128821.619	104747.7828	120113.2138	166624.0665	108091.396	75577.83875
10.078	115.077	13606366.48	15638385.61	13674877.76	12385580.2	14042812.91	14384270.45	13485905.63	12885414.21	13254437.04	12979557.87	12390388.79	12366432.77	14146006.37	14603679.61	14816833.35	170682116.2	13173823.07	12935363.25	12325834.78	167116428.6	13773002.2	12797336.11	24427375.23	14890715.62	12906247.7	12516799.99	12935177.49	12109716.16	12430002.81	13870076.15	13639098.12	13296637.42	13809104.74	14304522.12	13576433.17	13207248.67	12463260.72	12341568.67	13124184.91	15809287.13
15.171	809.49799	624461.2166	602125.0047	840401.04	1144046.636	723372.3581	514226.0164	871302.611	591162.9393	970858.2894	1026153.062	811367.2981	652433.6027	1926901.904	610031.2035	882582.4865	24503571.81	589983.8821	689255.5127	786368.5083	13978500.64	1045781.989	672275.3493	1402819.467	806462.5169	738026.6304	486534.9328	721301.377	607792.4887	1259001.895	752622.556	846618.7334	795983.3236	590461.9877	558212.0637	670544.8754	739720.6232	605390.8093	1084854.213	706658.9634	869842.752
11.204	252.07448	2143920.094	5432857.367	7979405.23	9666521.903	5638296.794	2174057.765	4520261.535	4137858.076	3535205.676	5224772.359	4499936.018	3692367.265	4990295.986	7876231.576	2086329.142	7889567.687	2796003.629	5911449.865	4823504.535	11836344.26	5252250.85	4687732.921	3313856.309	5123896.5	3434414.066	6092794.579	5027425.838	2788379.397	5025193.789	5010284.102	4983828.561	2957637.723	3426436.086	2175447.363	2519808.566	6578753.815	5325542.74	4568542.164	8933014.082	15578391.9
7.154	178.05147	10133899.23	21738967.87	13265192.16	11444799.39	23580329.73	12000942.81	22758363.26	10625782.3	10193350.95	12738785.6	9101390.719	10508947.67	13095171.95	6230446.431	8714444.442	12879975.01	9932544.029	16438773.87	12053120.94	10926369.14	4917302.312	15030000.02	14858399.13	15354115.4	9626625.446	13691361.6	21103992.5	6680517.327	10237389.32	15146616.8	9020406.034	12032814.08	11836487.26	13840955.87	13275268.28	8839775.047	13682592.88	17381658.19	6200675.905	18398642.08
15.951	465.30066	878941.3071	475914.6414	456313.4548	4625775.664	507276.3092	695731.6639	1115117.538	550675.5796	3090629.883	4344960.202	504324.522	1570976.147	16626552.93	641159.5985	3498305.045	7989073.582	768418.8059	1967993.57	784116.5795	2647161.214	471065	424132.9037	5374011.937	881511.6232	429290.0129	704718.1824	4892334.467	567101.1437	6545179.796	2703622.469	670236.364	3891281.955	2305430.736	981567.3639	1635301.892	3225414.963	442990.8506	5134895.58	557867.3557	6376067.235
14.644	606.34265	3538125.123	3585675.037	4902591.071	8872645.268	11123786.55	3644856.269	1890209.534	5202363.276	4945474.952	5858749.003	3409821.746	8156718.888	4986834.521	18925086.59	3624032.485	4917253.712	6976972.987	4156530.454	2941659.878	5685489.687	3330235.637	6360094.764	6412457.842	5818240.677	8909777.229	3061733.111	7104550.066	4822143.156	6481457.461	3594846.178	10790242.2	3506568.704	10354885.17	5256618.746	4964927.093	5098420.74	4524537.06	4335916.034	3886820.837	2372518.334
6.908	177.03137	1989109.135	28819450.32	4246205.188	5815945.426	9686206.953	5985608.065	13767776.9	6714948.956	2489974.445	4978327.747	4565965.022	2760874.809	858406.5084	3945529.122	2594061.703	1735757.68	3077190.046	11213350.91	9126461.923	4337737.459	6510883.644	3109122.676	4070069.114	10603586	8784574.105	3094418.594	7845519.608	1113716.607	5828648.383	12043059.75	2196773.592	8764015.641	9121827.922	7264993.965	13057518.95	2701324.291	2088821.218	5960887.627	5919099.527	5560217.465
7.533	271.02939	17467.09637	16448.34767	296319.8344	20473.80337	51001.02683	28116.2476	2919876.364	13648.00385	15392.66451	20516.05818	14661.296	15743.49569	25309.76506	19140.02033	500911.295	23023.33747	57875.06048	16074.05161	17998.77698	18459.02796	15401.74041	19632.01071	1568530.863	16622.6614	24900.98537	25069.473	343710.7345	15093.16963	15837.76484	26973.6719	22858.38895	35554.77215	24708.03017	21531.41939	57806.47938	19426.389	30156.44262	104431.2862	15967.33703	91910.98341
11.699	465.25159	7957433.481	48183681.04	21167230.22	4382486.486	41277190.13	32354833.06	6770289.877	9777958.578	16953849.29	69626246.45	19895160.08	7879627.454	18571957.96	4922445.582	14838019.01	8027792.92	9534858.318	7771337.376	5811982.427	3720657.22	18190941.93	5403464.099	14577395.01	5695350.991	13070674.7	25026385.82	51089439.03	4802505.767	14497574.74	27949586.55	11588400.51	7442285.073	14088654.11	9855679.995	13003230.6	19065114.44	10151144.12	14726518.98	13211595.89	8106940.432
13.847	295.22906	17961404.03	70537485.03	51107954.7	183102250.3	48478132.06	34620419.01	56085894.79	47878656.97	74888759.91	52182091.97	67007386.18	38282726.92	118979070.3	53379479.03	91863296.08	93529235.98	41742691.29	41712647.08	51244618.31	147524456.9	67151254.47	31129904.82	58632873.28	70052474.39	34967021.83	19249222.75	20910530.06	59477692.71	103649102.7	88563444.73	21451462.67	54962372.68	25834752.2	32513620.44	57019598.33	31928651.05	55857884.39	87913485.12	39845202.04	70843730.12
14.351	585.30743	3098794.631	1535582.919	2869193.211	4634480.989	1410527.037	1728322.294	1381988.646	1607885.481	2505452.291	4696666.947	4405999.261	1383408.266	9844990.411	2311218.831	1383172.601	37087611.74	976251.758	1555574.742	2513958.122	7632980.813	1203122.986	2640213.5	2547700.813	9505398.877	4809893.415	701409.6834	6239642.045	973804.377	4483419.105	2682623.027	974505.5682	3273813.314	1906637.036	1772956.481	3747092.283	4196973.864	781465.3283	4326756.343	815260.6273	3073917.047
10.252	341.10461	172823.1274	550462.1436	65895.68081	5445565.979	117410.1074	913279.1475	52035.61203	60350.51696	54492.26722	62417.01992	107915.3044	57131.16383	1378677.265	444381.975	393763.1693	67332.35559	94353.98316	64780.12912	61231.07662	466607.7005	56429.38027	55369.8376	797999.997	561443.3891	57640.80376	142616.1256	63759.23449	56429.78935	61913.78347	57351.50054	582256.6192	55472.16301	89429.88305	55030.90497	58942.90512	77948.92316	61577.83676	2101183.935	60529.38007	51959.6104
6.48	193.03603	1124812.949	4622541.642	3495865.301	1851129.921	15036548.84	2456378.659	1474267.038	1272149.402	1727400.108	2086163.34	1496519.358	1581386.857	2525132.898	1708530.924	1642679.76	1487328.9	2382620.504	1536731.159	2105310.058	1507310.826	1362242.617	1234940.327	1779222.154	1398106.875	1609618.793	1444972.974	1311909.721	986819.7605	1755825.501	1089430.214	1115723.504	1358830.348	1974019.901	1111050.694	1964755.954	2059423.024	1215296.44	2083796.847	1648087.206	1963383.957
1.212	173.04626	3188070.826	3058812.063	6379569.616	7117585.599	5290556.147	6735631.041	7232975.811	3972076.537	3965932.33	3992706.6	6526699.531	3882613.409	6446963.005	4302655.942	3357073.175	3018874.445	5098320.741	8016224.071	13090855.75	2243553.589	4870904.484	4344951.771	4972416.378	5180597.553	3182959.58	5478557.96	4798061.491	5617173.42	3509852.083	3159796.356	3335442.419	6902919.544	5192602.384	4526733.113	4152279.905	7126347.035	3795826.214	4685487.007	3765282.355	5307983.155
6.746	178.05513	43267.65652	287303.1517	13452546.52	119471.0927	58934316.25	9318124.547	55231.16177	1134560.525	421324.9189	3132947.826	14461480.36	339753.0738	91214.50455	13574453.86	648235.6409	1875198.156	7076214.853	802849.2807	1744481.99	4581663.96	617329.7089	14620436.65	70883.02478	767162.9678	641613.7109	3105417.084	69619.68923	163036.1685	88332.65023	85467.29585	70639.87482	340045.4538	2053582.129	154382.1326	130519.6652	130744.2237	66400.98676	1606804.084	2006732.784	78706.82654
12.903	184.98518	156403.3587	282297.4341	200805.3836	307809.4968	187453.8844	284899.828	191435.8522	239575.1385	187356.9664	351498.9873	277567.737	13404091.74	691583.089	170323.3935	252022.6939	375491.4077	183134.2221	329898.3793	171389.0956	223581.7157	345262.85	169177.8292	239153.6672	191870.217	269771.6227	249076.0797	598685.5942	186155.4473	506411.7199	310091.7203	258123.2462	213769.8708	223803.0403	258409.8722	572730.3983	213925.9888	320436.5914	195364.7174	244331.9111	164843.6779
15.34	858.5921	1308089741	1086577673	1859264937	1990792639	3315975475	1800354166	988159956.5	1474538764	1717729007	720356822.1	1421548414	2758222079	740190763.4	2819413128	691389786.4	930201153.7	907334988.2	2699933653	1040634466	1124151116	1434597301	1304335955	1238151948	4188934770	1623615752	1915927242	1207337128	2962475199	1917923054	1427584991	670511723.7	978951101.7	879370244	2446603605	583437302	2940471864	2181748731	1156981852	1406182679	2052581371
14.062	381.30261	2387295.992	1462250.208	2729714.236	7587888.604	3074186.505	1752982.794	2468761.355	3002785.884	3490245.203	4288359.435	4123228.834	4606289.368	7035033.437	2098786.059	5205644.064	5608420.798	1811841.86	1605264.955	7429764.931	4867470.087	2219848.226	2175901.03	3351226.031	3168526.675	1671765.48	1682865.217	3009092.515	2435055.091	4089397.471	3486597.438	1943983.386	5326889.979	2309743.941	2652398.388	3743357.244	2680887.29	3031149.414	2791536.318	3563674.957	2750816.958
8.34	227.07228	264967.7684	833079.9054	271876.8729	680638.1622	753088.248	1256799.733	579136.412	502136.3002	922445.0163	998703.6093	533474.3976	379056.052	567996.1121	1938545.19	950944.7237	275079.94	200386.1433	1205483.023	659295.4674	666204.8388	452618.1659	678652.0677	673811.4133	619604.5176	967335.6455	1456068.285	377826.5566	342437.5491	395899.1031	518290.6173	877637.4033	192835.2996	381336.945	1033994.415	473685.7294	321051.5963	408687.529	5939160.835	206054.7924	527219.9514
8.138	377.18338	223802.3362	428679.8538	1554541.369	294338.5728	2160110.037	1605207.307	126512.8544	304667.5774	285964.3614	572618.5178	552595.3229	553600.1684	482237.0632	408131.0608	295357.7045	160757.2499	324350.0485	214395.7741	327265.3326	141937.6935	324956.1905	198823.2628	524397.5975	271090.0904	407308.0551	329627.3612	4668031.372	82863.34263	794794.053	204151.5607	122302.185	203702.6885	1032082.75	279662.4631	3636324.517	615849.8942	124562.0366	217646.548	401771.221	345093.778
1.414	167.03574	2810503.942	4980966.409	7351406.888	4053171.782	10659778.14	4515244.837	2326793.962	3104544.817	4624717.378	5557243.079	11126141.39	2866695.266	3639917.24	2327411.452	3973843.178	3111095.339	3896491.665	3406563.105	3658504.967	3282866.95	2386066.736	2561967.548	2737551.712	5300579.562	3228964.911	4912088.575	4834559.859	3189061.615	5018458.249	3364284.794	2698052.468	4265441.885	5571909.091	3142743.003	9097584.898	4519397.024	3130455.858	4063142.61	2982860.247	2757063.239
11.751	303.19778	589542.748	904482.181	2034139.958	707500.7732	7940016.895	505274.3907	674733.5472	1654013.341	735063.123	780386.5311	832534.1089	585990.5394	823559.5133	1045049.8	636030.6895	1394066.849	929663.0396	717155.3285	785553.4624	744812.4644	1707709.863	390394.3374	519539.2559	949433.9983	1002096.433	922043.5048	918307.4158	567792.8766	702711.1248	1131986.588	585255.3131	509844.9342	972063.4482	600156.0109	231724.0919	539395.2273	1068102.558	1409686.208	1066871.157	371134.0187
15.501	608.39673	70744604.18	51475362.03	89880013.15	94547592.9	49464174.66	25035887.38	92105624.43	58194083.05	297311088.1	220274370.6	82327015.9	117348434.8	256972007.2	101019452.5	46061809.42	207791765	142564070.2	93677363.73	107310160.4	138346129.9	132262528.5	30404332.85	80081942.06	46099935.02	73008733.93	21778596.34	98724679.38	50356381.49	267642175.6	153180981.1	45267489.9	145660019.2	88077716.88	48639073.94	102170273	105878983.5	91670710.1	136243620.1	79345161.99	206227486.2
11.303	371.22437	188918.25	190688.3151	184569.1229	268167.4727	207499.5999	180506.7254	219999.1954	211623.1056	186136.7507	195769.9267	241921.5532	220636.1028	187687.7102	216686.0842	237393.9731	215757.0064	317000.1318	199760.4196	194584.7052	223804.2477	193384.4961	167028.2052	184109.0566	210478.7148	190615.9075	509508.9908	200561.1141	200786.768	184801.1691	234741.3209	171065.2479	204863.188	169112.8868	202508.13	222457.1338	166525.7175	174362.4336	176588.7377	179671.1613	219462.0267
1.2	131.03557	25257748.79	29671595.51	42332703.96	54190226.49	62410976.68	30479531.08	36120184.84	30201128.15	29585539.79	28288560.07	38421715.39	30107846.12	37261109.42	27511744.51	26553609.82	42330520.63	55398398.56	39353031.39	477085889.6	19162473.16	39656871.1	27735571.24	31750549.71	32122947.03	29140057.47	38024264.73	31928365.62	27670013.91	30087454.85	24824684.01	26604059.38	33942985.88	44394026.51	41994283	39373265.29	45953382.87	29292736.45	33437899.58	27511564.68	33675963.28
10.706	388.14539	186809.5483	1291614.71	7453693.925	234801.1816	359597.4257	277135.1278	233109.5041	1099912.386	268849.0206	275828.3572	366313.1548	270815.8755	325831.3206	268015.8604	565704.9246	460915.9061	259597.2873	252218.1854	206749.453	231591.9367	219969.3602	219086.5039	246216.8081	218423.4907	211917.3578	362044.9202	721900.1671	227018.4468	210303.1595	267019.3638	281843.5147	213785.5339	271014.4153	200933.2809	723137.507	12778268.93	486758.0444	231370.6512	280765.0087	210583.5304
1.417	113.06133	2130481.994	2947449.847	3770858.068	5150803.536	15803462.09	2978278.215	1971366.338	2956662.816	2812234.646	3423330.017	2786396.782	2032168.412	4288413.241	11237225.77	2722521.877	2834413.82	12286489.05	2675161.403	5499346.131	2727308.848	3041247.612	2418046.871	2914401.811	3525223.732	2181247.005	2364124.444	3151410.662	4343074.337	2736232.406	1962848.294	2225172.425	2191905.607	4269508.01	4577348.56	3884859.541	3062436.847	2434662.552	2495625.587	4298964.351	2158746.227
12.891	315.19788	2209068.2	3080879.354	3746315.234	2420276.323	2406251.941	2063049.178	2082743.64	1634459.993	2547352.221	3089552.988	1988065.989	1618124.613	3064854.037	3179205.657	3655266.484	3542500.302	2969366.366	3104043.97	1710326.996	6726643.422	3981046.962	2077200.17	2244062.058	2858285.459	2125200.496	3198188.143	1775457.307	2053229.694	3550631.036	2485522.91	3064826.945	2106480.97	2695047.774	2328076.809	2276930.869	2081845.042	3671928.459	2873978.363	5979164.93	3910588.624
14.024	520.27051	526095.4463	454115.945	4205404.769	1076585.364	1001477.848	445112.9154	623408.9771	639734.2027	6390000.95	1427481.579	864705.7885	1148873.907	821890.4799	5477410.995	1083953.981	8972830.23	3510901.24	6351092.37	2354363.777	3759553.087	2168298.447	692983.4756	3203351.551	688533.7486	900034.0006	3489678.208	763912.2682	1358029.781	2189906.644	1084731.385	444285.3205	544010.6373	299361.2213	441132.5586	368592.5884	6776823.679	1105236.368	2486596.924	463091.2354	1229918.336
15.727	728.56415	109583870.3	38461372.32	6305222.779	4761448.85	27961388.81	49245230.92	28451772.44	8775735.962	21157365.71	43092865.93	2993703.218	7201089.266	38186401.62	58087602.14	10411058.62	20630005.1	271366695.7	246002225.3	13561195.73	7917204.521	5974766.056	4110371.7	25313693.46	49405142.48	31490841.18	31164365.9	134450518.7	5523726.87	84353874.8	139479473.8	36275228.85	8922419.573	488359154.6	115710099.7	6052371.103	36111354.09	4557489.586	47020293.13	28494661.56	19310849.5
7.587	134.02878	201949.3558	170662.4747	252935.4341	178934.5119	412057.5852	183618.7494	125018.0881	151549.6651	145925.0918	176683.5955	171725.603	169553.82	180638.2678	113209.5186	186020.8917	173873.5717	167389.7606	157444.083	109380.8476	164861.9483	142505.8324	131793.2084	192827.9655	97476.91142	98682.71656	621975.8711	188633.7347	151758.3835	98211.77465	174182.1728	176472.8312	154138.7868	175857.0856	174304.7046	142012.1937	167245.6123	189947.3682	185480.3707	156961.8399	107459.9969
7.084	282.08185	71616.70223	323438.8254	1003194.123	78873.95904	10092873.45	94648.57209	80223.96943	86367.81114	106654.3444	91838.87742	74025.6801	85471.79713	93777.14569	78353.3995	92680.50066	141998.945	126444.9342	179926.9938	207203.0152	97854.89177	116020.8118	86084.35291	117241.8765	77737.17215	99913.14938	174132.2823	164716.0297	67557.22504	83089.85779	72762.68293	86336.57325	91433.68798	414270.5958	100157.5184	255870.7287	130691.1603	73107.79645	303541.5441	168661.0481	171536.1126
1.815	183.03067	327538.7299	283197.8345	2409546.259	287252.2871	440276.4221	349198.2666	200654.3116	898922.8621	316173.4894	272004.2843	364610.6276	317571.9952	439058.125	450561.6601	341789.7016	325314.9358	262760.824	659126.5978	506500.02	284546.7847	337851.7046	657814.3713	3324899.773	394680.3099	510585.9233	222385.3995	317386.705	243587.9008	287252.8958	272213.3849	296910.9088	431569.1418	466194.9728	277678.1758	390305.2471	867648.375	339667.5501	241286.9298	306627.0138	340408.141
12.436	412.96848	17172692.97	14790541.99	7730614.291	18936893.51	4514892.973	18009191.91	15176401.73	9978086.488	16034640.74	25813401.82	235276314.3	381435027.8	55402985.02	2193582.518	12927265.09	14095989.78	16834068.92	17231141.79	12094584.97	18764999.88	19973292.42	20356553.69	32004219.75	18667180.33	21933120.05	40856082.5	35745929.85	10922832.97	16328875.92	24101701.81	11366514.34	44836550.96	22279151.49	12305010.66	61005694.72	14474122.11	16599045.34	19231085.47	12975613.29	22526179.75
14.689	622.37573	2576199.806	1920393.999	2486751.106	5870631.777	2735155.606	3079432.684	1723660.456	2289527.279	3050251.74	10902758.2	4864967.734	2435987.452	10418231.13	1931603.545	3732414.543	639346778.3	2749854.141	3312381.09	5318310.275	264119499.8	4151237.419	6162808.348	38343250.53	5413367.666	3678538.844	1488250.705	4114956.854	1804231.65	4394531.117	2126224.972	2956946.866	4621115.626	2372433.285	2187965.421	2066822.568	2605040.104	2201385.762	3202920.169	1758976.349	2466840.959
6.52	326.08972	28269.10579	44239.10425	171645.3099	26716.12999	4641773.627	34391.49606	25833.84918	42733.39912	28517.48165	53252.98451	26230.9243	27054.58116	32834.8417	49295.52674	36521.10572	43509.65965	28688.26107	38436.59575	103729.2974	25662.3997	29900.30466	114761.0655	140884.0281	76673.81937	48967.19493	28242.69967	32455.77421	24673.34937	102312.4226	48823.25308	32053.78473	25569.23636	38839.83551	26364.36818	29073.24307	30997.60961	27243.38249	211135.9254	35829.80516	306304.5019
13.443	319.22931	2766722.944	3868175.65	5783571.539	18897793.55	7027702.057	2951885.762	12115994.83	7514684.784	18246991.25	11364665.84	9375104.317	5794287.865	26799029.37	11023585.26	9597236.765	115350139.8	33912788.67	53664919.69	26897488.52	109295823.1	15495350.06	4818995.365	72826109.82	4943953.502	10759616.52	98785044.41	3055431.537	5930716.509	8781193.11	11379306.2	4203412.905	9443025.785	6413789.701	5658256.9	3489027.501	3632169.97	9326787.036	10482333.98	5254601.528	10746953.6
16.401	552.50183	3547483.405	6701785.185	1391901.268	1480080.314	5066346.438	3865734.182	3643848.232	1637524.746	2383566.403	3852047.395	1787431.497	1569292.383	3703077.056	5348057.697	3262114.129	3346959.208	4511503.081	11402986.48	1719519.612	1300737.035	1400326.952	983252.9937	4250319.243	4305963.854	2995434.051	2084514.45	7116787.187	1678910.767	7034702.376	5036026.127	3683331.659	1201906.66	19057941.06	5764391.251	1502827.476	3219188.218	2168574.878	3058031.796	3375431.337	3238773.535
11.898	285.07788	281066.8577	348539.1522	258968.7443	283707.3295	481959.045	317954.183	361192.217	463695.7623	313237.3714	388956.8259	468597.3421	288677.5565	324455.0061	250024.208	415933.5285	817520.6555	378450.3721	319032.3837	291303.3855	325757.5006	366435.2625	289083.3265	281533.5096	266018.7124	302558.5551	380850.4102	327277.2135	837806.4486	291807.62	493005.0223	315783.8262	268540.3911	249313.0099	307301.9745	420760.3958	306154.5581	252548.3901	256550.4785	308921.1867	328919.5855
8.452	289.04019	77186.26921	361618.2197	814709.439	91891.75604	6660336.543	1371215.991	271174.9561	83364.54668	155222.6273	683805.8763	82094.2921	210951.9598	1834729.603	961244.1656	76168.50358	171198.5731	102955.4906	142134.6014	99435.66746	134030.0633	89046.49431	101679.8606	292852.6647	312725.582	137478.3874	310396.83	419966.436	84991.58803	100002.5455	77497.6106	165825.0743	129514.1717	473285.7398	74994.92126	489456.1306	152734.5916	114038.021	139717.6963	432576.878	78363.94404
7.798	280.01181	238499.1925	409653.9233	628549.3836	275636.6082	1582093.427	272207.4887	204868.8709	226681.1555	227882.2404	245086.762	220045.8996	336569.0317	264649.7691	209140.1496	223590.6778	266622.1984	206921.2493	242364.8338	1378933.046	243918.3901	340680.2347	228498.4224	255881.0598	249805.5801	242449.1394	550409.7556	253054.3364	213039.5321	257003.6014	226010.6259	242086.1817	231172.06	331784.9016	235461.9189	229735.8824	251590.5551	239620.2717	272109.1477	248506.5715	548750.4905
10.482	211.17123	1827337.312	2897049.505	1063655.888	1813277.935	1501697.56	968056.6803	731304.9777	632823.2467	1152615.247	915586.6151	1294869.547	882678.6067	759908.5162	4916421.928	706208.5434	781930.6372	1250654.338	835066.3422	842512.2352	796636.9034	851325.8881	1205494.305	1275662.65	1879252.312	853490.6799	4353543.864	1162100.344	572383.5889	866587.4153	1171101.627	752130.7784	965480.0448	974878.1578	882374.8169	1396211.832	798437.1936	1059071.253	1182271.973	955115.9047	1632662.982
9.976	540.04889	317212.4322	518477.9022	765209.2859	245750.1326	226517.266	439515.8065	880090.0644	297751.6103	208729.8582	342271.4947	424296.6712	315104.2096	936681.2315	529687.6221	923250.76	197172.3318	385767.9338	236361.1394	347905.9534	519037.0216	222040.2384	1268422.467	558839.9098	2848257.783	279242.2732	1202106.273	332824.8856	193005.4186	382686.4667	337407.041	236990.0173	342927.5407	681352.9394	187890.0041	518977.7484	314069.3195	286937.3953	435892.3716	413351.8706	656604.6384
13.519	515.32471	1324116.216	1147575.396	2080316.003	1813809.05	1120422.943	979969.3941	582122.0409	2101669.272	543555.816	1320349.721	5475837.468	1389518.327	866620.0777	812734.7361	1027875.176	2761795.647	2276383.671	1311572.58	505343.5702	1026524.593	3036497.082	700383.1684	1558273.249	1333350.678	1150165.506	1739882.544	2892806.853	1207057.154	2085654.977	1960517.763	1369474.874	3618865.767	476077.886	1001876.821	2591162.866	832341.1459	488455.7571	829857.173	654602.3985	3120024.35
13.435	243.19759	22261705.11	41029554.17	34567240.22	146234582.7	36323734.93	26012248.46	58392889.26	27168464.5	36095198.01	56294773.34	76234893.67	31681863.97	197945781.9	64730745.47	93308743.67	186113647.6	44345176.71	33566255.83	30408715.56	138647570.6	42302780.18	21595715.12	54906227.04	64583336.71	22955787.12	24721719.18	31989901.64	48639491.83	62738262.26	34190875.83	26510401.06	44506029.64	33647099.03	23011059.6	31993690.42	29857941.11	27433193.52	58578047.34	34610549.34	43872234.27
8.495	249.078	116444.5144	168694.8804	192875.1721	128648.4991	175523.1714	148473.3435	108438.2798	104417.2437	200998.3712	177255.1176	125869.1626	103718.39	150577.3816	107169.7077	288808.0521	210264.1222	277053.1985	143261.8825	264101.6866	155077.7728	109580.3005	131712.2241	210506.8719	200565.5729	95502.76472	156293.5431	108999.9304	176665.0255	139035.3754	133427.5117	186830.686	122255.8987	153405.0029	192091.9529	119598.6443	102528.8185	105906.1513	102454.0869	95105.18169	154442.2282
16.393	1235.80542	345617.7638	721983.2498	235981.2752	348562.7519	425636.6327	352304.3867	345733.6603	345013.3722	377461.9871	405445.8394	363089.8517	358236.102	416389.0416	377324.4274	354825.4038	446592.5565	364662.1446	14773763.49	318269.4758	234536.4566	342741.7299	277547.5396	384018.7308	395681.186	346026.5982	355905.6411	401549.4783	357055.0484	432660.8178	334368.2733	382496.4184	361719.7433	383824.9155	339449.2587	344266.259	388671.8159	132467.8004	1065914.013	700205.7882	369901.6424
14.98	835.57843	2224636.915	1791571.673	2679523.745	4610861.926	2659157.641	1912040.96	3058562.378	2144885.688	2999808.707	3440752.396	2974717.323	2187394.976	3394296.834	2215483.585	3199225.865	3577874.512	2021514.622	2056939.852	2624055.693	4360150.623	2634335.22	1777754.163	2155608.185	2447667.524	2819884.772	1820706.054	2362543.43	2030022.821	4000186.639	2410207.33	1844841.579	3143769.046	2159517.906	1855072.297	2319299.388	2555107.755	2075468.444	2889197.95	2113581.968	2567861.784
11.337	389.21017	264308.9841	405072.4898	648052.0447	564584.6203	3627005.625	327091.0279	368712.5915	400932.8724	439322.468	437292.8699	1314884.18	380927.4481	325960.7696	502013.4722	787905.0212	1950046.927	527378.3538	326486.6596	395670.1421	814029.7181	345749.8845	282376.8919	767615.7526	685784.5393	324913.2957	430424.5056	396844.1354	356001.0145	448553.8031	389887.4806	276953.2892	333203.087	302700.5011	368278.8166	361298.0492	330999.5839	648962.0079	764095.4366	328382.3302	551518.6358
16.207	730.50751	506663.2738	483116.9515	494694.9895	580112.1457	781540.4559	520831.3273	535702.5483	719054.1145	503896.9483	545760.6538	514865.8376	538064.31	1050348.756	481735.3622	512683.9324	2696868.221	488825.636	557137.0474	504584.1212	3777911.811	511308.7877	497445.2985	1191841.523	521377.4352	510659.0701	488605.2452	519666.2545	520611.3744	547142.2714	481945.519	546115.2013	531633.2672	513831.0585	498411.3034	507776.5732	503785.2245	490388.9231	486303.4023	486346.0211	514394.3904
16.032	365.3439	36313279.6	36921358.42	51291764.15	104295884.1	135712863.5	41315500.63	51674741.21	34042877.86	65253313.19	151242989.6	59324059.76	65630559.96	583551498.4	36447846.84	124302806.9	176123321.4	27322181.21	26508648.77	34709031.2	101602987.2	63323417.14	33978328.93	30593983.47	58292174.69	85169350.83	19933222.65	92504626.08	33837256.18	126044820.1	33842101.75	59054281.96	73650165.34	51070925.69	22107689.63	69322545.24	58594481.2	59388776.03	80592359.95	41055224.26	37124865.08
1.188	369.98447	10114524.2	7899500.046	7483505.523	12515505.23	8269111.272	5873108.243	9390572.633	8769445.34	13133609.23	7610594.231	15750422.26	13243415.53	6417130.254	10291212.23	366228.1854	10038604.38	14894105.42	6573702.04	16129836.2	12430103.9	13971352.23	6958321.558	6044641.37	15098416.96	8589338.721	344301.4081	8372948.241	13128991.64	8559048.287	14306231.52	7408252.245	17685089.51	4229464.839	13412008.19	12300799.93	7830156.39	9254034.115	7319056.757	6766020.725	10719772.79
10.492	294.1391	972813.6526	5081362.643	2320935.255	2741920.793	2636198.953	1418739.805	2317921.115	2051532.788	2043719.323	2390817.706	2791068.192	1715681.771	2242250.563	1763239.625	2152821.683	13556797.52	1840773.526	3681943.035	2482626.326	2926544.136	2361912.096	1946490.786	2104803.69	2048921.205	2150335.113	3620248.993	2957605.749	1694473.374	1639350.25	2135601.287	1910698.202	1979087.001	2108785.944	1852856.483	1336908.512	2785311.22	2031211.301	2253661.253	2993455.259	2314581.597
9.688	163.07721	820089.7123	1974770.705	1271886.201	1047279.033	911334.7838	1032040.035	1342453.218	1310953.278	872929.5991	1343102.073	1157375.28	1735131.216	1277719.811	1414822.257	1546994.702	841957.392	1275948.401	1956286.366	1323344.828	1029876.361	1358810.979	1482309.171	2535326.915	1347013.64	806995.1785	2973375.042	939364.8849	1441061.85	1292048.151	1447612.931	1640645.877	1276956.233	1228215.894	758229.5745	1290864.388	1321174.392	981036.4502	1508166.563	1501888.229	2113583.242
14.497	283.1113	6372733.283	8173125.021	4907692.249	8497971.53	3496110.221	4390202.054	6612324.368	4118406.226	5248621.083	4320594.338	4946622.04	4048753.67	9512249.733	4766715.385	4136786.224	17825439.16	3314410.436	5855515.705	6936111.587	13552828.35	9452109.628	5193605.807	3807358.807	7140295.445	4159825.039	3984978.182	5241790.665	4166340.408	5187207.633	3620583.755	5534219.304	4507098.453	2801993.001	4255479.744	3620351.487	4305185.731	6007718.914	5067157.596	9166352.857	5488043.791
1.798	283.06979	62744.36084	81537.93178	75058.8024	63561.13313	72211.58481	93826.05619	78721.74606	60088.76402	68167.8942	91526.63089	127242.6366	66732.2796	91334.59136	75578.81779	108766.9434	189648.1401	143208.8999	218313.6742	124764.0895	161431.2146	193665.679	75882.16097	100445.5721	78638.22758	146169.4543	79410.90378	96569.73564	62883.13645	72383.14697	63032.30234	92325.63663	64585.19443	93941.71729	93936.84032	87081.27992	87389.16604	74910.65454	82658.52025	77375.15165	66518.7264
9.824	160.95735	348936.4277	352053.8838	320752.7345	285887.1523	320417.9781	241534.4275	670034.0199	261248.4176	230983.2051	349677.84	411085.0278	288900.3333	363169.3672	406652.4997	426974.5831	266363.6138	265857.6121	215277.9626	256280.2442	366330.9325	342778.0204	197700.6857	237490.389	296243.2547	242541.0949	303857.5816	341244.691	261003.4158	536074.6248	275123.1742	224127.8419	239668.2115	211676.126	294840.8506	329926.0545	241985.0534	238455.0113	252555.2006	261253.7123	213357.5689
14.511	355.28699	2188216.985	2092071.501	1933969.323	4985613.525	1799537.781	1669247.913	2534807.002	4491820.025	3546324.956	3114149.931	5030622.749	1840699.791	8026935.646	1913893.256	3472186.196	9767484.524	1814010.603	1831934.59	2406473.283	3969782.684	2136576.223	2036507.441	2465652.179	3371406.712	15881913.6	2491465.19	2342201.867	1870440.021	11399864.31	3303377.959	2573346.061	2758302.033	2046363.044	1853724.3	3082175.816	3144686.878	2445952.959	2406183.797	1552499.015	2692213.355
6.147	128.03595	2607527.384	2953412.722	3742000.468	2969657.395	3663878.603	3033693.65	2479215.057	2691739.231	2932590.546	3000571.698	3000878.941	2607022.424	3239531.038	2544619.764	2669107.896	12248317.43	2815835.394	2786862.857	3216773.018	9028119.774	2948116.244	2828932.2	3646279.5	3075662.067	3194062.701	2664950.494	3291512.463	3040001.38	2742977.262	2442078.384	2824390.38	3180968.809	3099259.064	3053751.161	2582642.081	3059886.66	2942196.811	3458725.301	2777979.472	3225339.707
11.858	383.11853	253934.8655	400517.1368	301667.5136	865171.1701	923627.2906	309272.8177	184320.177	280955.3059	266782.7451	291003.4053	476057.4393	272144.52	289542.8277	284012.6634	339329.8617	557575.9933	760321.8054	437343.2434	264698.2095	525424.3392	534474.9381	282343.1513	302161.5317	581844.3938	296607.2932	315162.0769	312112.5371	253513.4562	317975.318	254749.6004	297500.3383	269761.882	282288.1752	348485.828	286833.7895	290618.7487	267723.7191	306144.4154	318074.2087	142403.8096
10.985	347.18805	160810.6014	189017.701	155873.7832	267946.9707	161670.1498	606413.1283	211697.9073	129361.9851	954920.139	116741.0104	139538.6548	353173.506	607718.5296	162875.148	219037.2539	175795.9786	158708.9477	667199.267	200500.5339	146150.1671	243816.8019	128659.4848	322269.2489	199526.5923	274529.83	874226.6892	198860.8026	503219.7808	1904786.22	177762.6131	95269.58437	256001.2318	215921.484	51400.11763	373022.5299	219300.0579	101420.9915	94821.96932	898317.6696	15020048.16
16.009	912.5675	3923794.649	3668217.528	4023939.035	3103510.803	2259323.99	2569568.294	3389249.293	4330931.411	3751616.859	10030591.36	3109440.669	3219933.783	5163038.947	4033362.287	2815964.432	31904182.63	4885517.437	10584430.58	4097929.117	9443175.103	3194311.172	2408461.349	10898921.53	4123727.217	4707121.104	3770707.694	5918158.285	4128120.207	4827026.665	3230607.312	6874160.2	3467491.83	16899352.71	4182239.048	3248129.507	5943496.119	3449368.733	3937438.731	5794666.975	3833714.924
11.105	675.33038	204742.0895	208778.5115	181885.4019	181988.8827	238980.1598	156729.5566	261346.8156	166045.1899	191088.014	300223.1057	278784.2323	214844.8339	166905.2366	163159.7228	271747.1685	170291.1965	203531.4028	386097.9449	177642.8449	185293.7119	204153.1722	156414.0958	989106.6019	179802.2485	306737.3763	6881653.794	455922.8824	295812.5149	181119.4688	14284837.04	185580.7462	163684.6826	175044.9394	161024.8144	178938.1676	162475.0761	168712.0545	185899.0629	201931.7504	183983.0942
16.142	790.54364	16154854.3	9174030.042	28694986.94	40702294.6	69068134.36	22908438.52	37505682.98	15295088.66	12715795.33	6437899.17	36320985.7	11436159.41	42980945.23	117630342.3	4208471.116	21294460.53	79555150.4	29141020.56	21217189.62	11902364.53	36346231.49	30098112.94	13143638.02	180483200.3	16671528.69	49398554.46	14508900.68	24854026.87	36685887.35	18189304.04	28227118.44	7282874.326	21547654.25	7350757.436	15265236.27	91710319.24	23096351.82	16226453.86	8868849.301	26044453.83
14.288	415.32376	35250832.8	59387514.92	122179345.5	366907465.3	67729423.37	35010551.02	105994565.5	33250263.35	64875446.37	103158962.2	124374367.7	88247987.84	220554329	78455756.7	69818447.44	262943425	119313229.8	44086600.98	62668286.09	281155618	56638917.81	47513462.74	38341517.55	149665794.4	66595355.53	62265444.05	83238080.8	47976053.6	128335785.7	139463587.9	54531150.95	120938392.2	75786773.48	70518352.01	73537407.93	62183331.16	73263359.52	123197951.1	78309066.9	76787746.21
14.048	399.32877	53031414.71	49872196.84	75254572.46	160418367.1	41967759.62	84404071.4	50171623.97	78506311.81	63446690.71	178766439.3	89013004.81	82284974.19	395932952.4	14360809.01	85486882.93	49145884.66	66168232.33	95150086.84	46168546.32	64721014.43	41990496.06	54061223.74	96719431.58	148111590.3	77119621.72	26099581.02	109271145.7	48174945.33	137466019	169927312.1	56521165.4	96059411.45	91618530.98	48444991.22	117608850.1	91532238.56	76436304.63	103243940.3	220837551	69745164.41
15.297	671.44415	502512.2008	415596.1091	504382.4567	1728923.906	464264.932	479865.9344	609000.7309	464884.0248	549973.0383	1304508.408	639736.0647	510484.4413	1319116.402	479903.9824	1664525.414	7835423.288	485302.1416	459964.9218	519404.2495	18127291.45	558944.7958	429585.5845	2875977.545	596506.4953	483286.0537	452165.6383	665084.1733	472290.7316	767277.5024	684691.8665	493872.0909	1747766.862	514348.8539	470663.2959	461145.2741	553532.3145	454826.6308	949469.5569	453815.1344	623667.5592
15.628	776.56531	1982824.053	1798737.541	2460812.528	2334979.62	4211679.02	2804963.02	3649021.663	2647408.083	1655815.835	417720.1641	2724247.814	2592285.169	1134306.753	2125142.219	1997706.911	6861113.591	2012207.215	2350017.994	2195226.65	2307569.309	2237903.271	2685966.481	3124076.55	5341677.066	1908009.355	2407007.783	2067799.103	2601660.848	3116046.725	2192787.03	1094523.113	1460358.207	1942484.921	2557341.588	1301509.435	2427518.715	2501348.594	1758530.465	3028246.078	1715515.002
10.697	213.05675	308154.521	261367.6135	299875.2401	288015.4218	421161.28	259820.5883	266717.4416	454318.934	243070.632	247565.9673	333574.8659	414442.5887	332707.8527	367746.8822	689829.9567	478900.4405	322848.8124	237344.4147	14836817.91	336749.8941	343155.8522	235893.6559	264035.7277	260005.8863	255352.0488	404583.8795	340247.7511	309011.4109	299937.8308	297883.1523	261055.0519	349837.5699	255351.3473	353488.3138	244820.1128	358261.1942	238942.0845	289124.7402	300738.465	263652.3232
13.68	424.24908	649435.9339	562411.2267	654617.338	435170.4554	476890.5689	280549.6911	834257.6738	374032.8782	1081923.147	1793035.407	1056093.84	1261422.012	269106.1134	1031699.972	1429283.984	862685.8705	2037970.816	582588.7313	868948.2233	921352.7829	284114.1482	933866.1716	499080.9583	1214818.427	407291.2212	985427.7063	349782.0965	416937.6769	2291746.536	1669666.589	236682.9122	759328.8252	194865.2311	495063.564	474839.0469	1140380.048	676359.3539	1775107.867	1325437.047	1056289.342
8.256	145.06255	89487.6526	215032.9955	307752.1171	105205.5727	3965869.031	114384.6587	89757.49369	261653.3877	96384.74063	182044.4962	202310.3829	80308.29505	297011.0238	6386048.62	329091.4675	86667.38399	1388068.988	87064.47939	81774.90427	98741.35791	297327.204	50099.53902	662642.1621	110584.3425	153829.1365	124751.5728	59852.41296	303987.5221	71483.31731	54563.79204	54576.06224	77896.034	1106002.233	279721.4371	137761.2768	396577.0414	67932.05455	104390.3768	138773.7877	67928.5629
8.226	149.01859	133759.4533	149117.1784	152166.9225	144030.1831	15604495.25	138413.4498	126976.4182	133972.9546	128590.9995	143608.8408	128506.7998	142475.1977	135144.8054	137526.6727	127355.4555	139496.5537	136645.93	127406.3496	158401.2823	127260.452	225187.297	128110.7668	131735.345	149317.6985	126333.3892	138564.4521	139989.5873	124589.1179	130224.8345	143110.8153	122675.9565	128798.7117	140649.9288	128980.3009	142534.0288	135104.8692	120819.4771	140015.3292	333589.1511	148918.2455
9.236	172.04129	587780.4519	1012957.808	1067814.426	990490.1996	1002164.932	964573.7289	587653.0139	563693.3641	668530.0724	1472699.735	812336.7195	668854.0879	842087.4884	491618.8019	697794.808	1263417.013	1160035.382	954975.6176	788341.2654	796395.9926	669385.3818	666401.1963	1407134.245	1112444.525	605672.6144	883036.7701	1146475.421	518308.5942	739730.2186	836209.5108	913327.2457	795894.6025	787267.1577	703386.7652	814560.1701	966047.4584	708894.5144	693185.4348	1070987.546	710892.597
7.594	251.01335	60064.37049	31175.03744	64097.6273	1158429.281	176091.2999	586570.1613	26245.90447	29406.81814	30815.49481	51134.61501	115182.3373	33804.14887	37276.30742	159228.7305	124063.2174	26964.27723	70578.91581	29134.20442	32119.26657	32549.80434	31116.62028	30406.0767	25783.847	32687.66148	31607.70335	159616.2239	30542.8424	31561.87045	41311.53826	26532.92201	26256.84444	31154.13396	65638.18501	95288.22737	82940.61247	39285.63896	32090.91683	34105.09389	28509.97464	28838.85067
15.402	459.25089	14428323.75	11870681.19	8254968.199	5341499.012	9649821.461	6280407.3	9025773.785	7177658.656	5365898.09	7416363.381	6080534.035	6584546.508	4872839.297	4113788.204	13672530.71	4759594.955	7192376.527	21961397.87	5941898.298	3599784.913	5061003.295	11274284.6	5980164.249	4819305.155	8271687.619	3648446.481	9999921.152	6030534.152	6738175.997	9576128.97	4417765.041	6510360.343	6198246.466	6544612.471	2718970.592	8491142.235	7787683.938	22316397.29	28074549.4	7129783.688
14.982	520.34235	227993508.4	180283027.9	223182231.5	194963397.6	209526502.4	176120091.5	176282893	149066233	368759998	404241572.3	246356761.2	324052414.2	243507890.8	255905791.3	209980850.3	159182417.4	257162567.4	191225840.2	207409279.3	169181044	246782173.1	185954030.7	184259190.1	219857767.6	214465506.6	139867569.6	269494151.7	163263004.2	357325208.6	273301154.4	170861552.8	302581345.7	240769332.7	164419867.3	184314904.3	279504845.4	226498528.5	334219369	273133813.7	243566544.3
7.204	242.03886	59033.2911	47870.62488	67193.97972	61501.15113	368830.269	258393.5434	56596.66236	438668.4406	49438.85064	46539.14606	51090.56209	56120.07791	49488.4623	56699.94505	64100.75532	47549.88306	58026.30073	47644.05867	52230.78041	106862.5684	784546.2142	49222.66219	62085.4595	48576.13414	63832.92664	82113.53914	47291.86331	118750.6469	59880.95594	55098.06002	47199.75885	50110.542	92006.87807	51797.43078	53365.61552	45786.63187	45284.60567	50662.30075	45141.22789	58623.62669
16.525	685.48438	250921.1229	178607.4124	1167541.214	1429494.301	1130369.584	942919.6314	1865228.11	620543.5205	498300.8189	562458.6732	1228888.011	1187733.266	1082778.365	1181576.695	520279.8388	369829.4598	649155.9916	185383.1286	532396.4611	5819725.064	635224.1001	1022165.564	501220.1494	848486.3132	477145.4396	432386.1924	852120.7766	933174.8135	1194868.471	265026.9804	740931.1168	465503.6656	680557.9228	330728.4968	528097.81	927159.2604	820559.6979	195007.4935	385973.5318	1275623.121
8.59	285.0452	183683.4578	94331.33068	154638.2718	111300.3406	140170.8127	100839.6485	120948.1228	130052.5061	149656.3036	99659.03557	130231.7218	84938.27334	101509.6634	109282.0913	121673.6458	98919.08862	136301.0261	91749.73911	103529.5753	106254.3683	89325.14946	81459.32405	158247.0414	133124.8089	114033.1316	179238.5658	172933.2431	180058.1657	340230.2464	103312.6126	91645.79954	119223.7257	101677.8472	203291.8833	135639.4481	141421.3585	137037.7709	246551.5787	125203.719	119791.6353
7.333	137.06145	641428.4353	917429.2477	855445.2759	655915.3795	849041.2259	935594.9795	954937.637	1347303.161	739023.7331	813330.7741	708104.8087	657768.1757	974053.272	703590.9351	716203.4048	860698.4911	691479.4785	765746.3802	896629.5024	727765.2552	837953.6178	753177.7521	984424.6488	804323.4271	760299.7001	692386.8934	781584.4069	648819.4371	745066.2899	722398.6277	897440.0131	600135.3579	935684.5454	629648.457	820209.1394	859245.504	639187.995	791446.9762	695434.1672	747504.6937
1.184	103.00407	537896.8844	1091326.241	869261.3871	946029.6079	916403.5865	572243.6492	1176453.282	672011.5357	749562.3155	878938.3693	726025.7662	1440284.449	764119.6098	724011.5448	1007431.801	12568678.51	1124993.133	810982.6506	1261103.189	1486027.944	1418877.598	835133.3545	767873.4965	1318763.139	893505.4471	726658.1611	937925.9193	1035436.744	841469.4048	887703.3962	726398.8877	792396.6115	643790.5742	715426.0355	902853.7898	1420481.012	957206.7711	731375.0085	1004016.27	862654.3264
11.717	553.36194	366419.3324	406931.2498	422830.0649	409682.7724	393647.3484	366341.6014	464810.138	368271.4427	391483.0376	437453.4853	596427.1204	428054.7179	462008.2014	378003.0783	427257.9277	366794.5156	427162.1332	405869.033	352941.6954	461353.982	403966.1472	347784.3889	386818.9914	363821.9998	372441.1073	17463400.72	388173.4182	406688.6641	361980.6267	420891.1188	400643.5688	353473.6767	360568.2489	509501.0197	728806.6307	363470.4572	364356.2123	359836.1985	382129.2358	368213.1084
9.484	579.17523	155898.4768	159671.8248	172313.1103	165624.5933	180110.2554	154623.5704	162135.8068	153930.2533	161418.2872	144875.1486	176213.2938	169090.2024	155296.3178	302431.3016	157176.4263	166899.7219	187015.2803	148885.634	159942.339	149750.0449	150085.7579	143764.3391	156425.0318	158476.1519	146276.4246	217907.6166	150980.4083	144849.837	145251.325	162825.295	146713.775	150409.3146	154063.7562	162359.4249	164724.653	144264.5588	137474.1641	146408.3246	166728.5122	158573.3115
13.86	165.04185	6816834.397	4832145.644	5645714.748	5978234.063	7642790.564	8135654.139	4216665.065	7126141.62	4892992.36	4494125.591	7448182.93	7342033.236	6827166	5742469.626	4228730.933	5841318.06	6857929.762	6102461.739	8297286.303	5858562.952	6155799.713	4877044.687	3978082.536	5878255.125	7758858.798	7423890.405	6679395.504	4909593.681	6801803.976	8683500	13734814.29	8024744.79	5682626.21	5747755.216	7559062.158	7770591.466	6226916.356	7018303.508	5635249.755	5625436.566
13.015	315.19788	2145735.603	2302130.623	2688280.641	3204331.205	2483383.872	1709707.463	3114703.269	2696258.67	3278380.64	3345766.284	2218381.299	2452857.161	3633138.53	2574267.207	4989456.693	5922158.935	3202571.225	3373578.723	2233999.834	4949755.079	4063783.239	2238589.018	2433858.039	2871586.885	2423009.144	2725166.02	1384076.049	2263664.174	3976819.009	2443077.079	5697026.172	3660737.628	2347650.769	2350146.965	1930780.08	2665351.707	1976225.843	1814838.329	4105236.024	2853025.672
9.675	389.16397	72831.78839	112730.8213	92853.6557	137545.1996	100430.2701	472003.8324	78554.81445	75774.34776	394323.2041	174773.6412	165449.151	96968.75466	343284.8195	257673.2326	115828.2937	179302.1427	1191390.935	189683.0875	555867.9549	121846.269	170495.3398	76353.34749	335266.8969	118604.517	424666.2834	328870.6444	206046.2569	141638.3967	157567.7604	269276.8946	260207.4118	83260.2609	200041.6664	92874.67475	943052.0561	402257.3743	87832.57816	120931.798	111427.0857	117521.4378
1.46	129.01988	38111438.08	36460185.36	51558323.26	58508163.45	58561969.95	47742045.06	36384226.19	51335779.93	206167707	48258862.11	55381176.49	61871550.45	65080019.75	44208816.16	47480669.26	53197632.25	61793482.13	71318428.67	85819930.96	32053206.89	46345040.86	55739445.96	64219281.03	60387742.9	44288075.69	83983708.5	55955232.41	47627238.81	46115733.26	35861317.22	51163732.73	57174572.06	59176325.06	49124363.8	52771318.18	60700645.13	39780868.24	63174945.43	41443850.58	52787628.82
11.281	321.04526	215330.6378	264000.3098	214984.7336	261207.586	254280.1351	145589.2901	318794.1019	217225.8035	218439.4249	221185.619	259152.3966	245404.5833	165212.9244	218732.4536	246165.0057	237120.3316	274988.7752	257733.5028	231088.7443	239662.6583	203108.5776	192278.4764	199071.4158	240885.563	217172.1107	307450.1261	250568.702	220090.1648	228314.054	4179632.598	170356.7997	223192.5571	155942.6879	230894.2232	232143.7376	225449.5234	202743.711	252634.3633	254423.2945	205603.6685
9.325	138.02025	138715392	82198592.49	117114398	133869577.9	173951940.6	128300226.6	109245851.3	120493838.5	147893209.5	150448155.7	125483203.1	127183368.6	144460734.7	124729694.5	134059151.1	374682963.6	94621165.73	124409405.8	137484644	108919080.7	170034129.2	143683795	124046156.5	149890362.5	175353290.4	228473096.2	158187186.7	100388966.6	163498287.6	169335465.9	162435859.3	141372232.4	181935192.1	115935636.4	147719770.6	129149135.4	124905822.2	142383215.2	118711856.2	139493924.4
5.769	373.1156	1194896.104	5201466.568	5134520.097	552786.6638	7993743.402	598888.8336	716677.5769	1282867.617	1471577.48	1891967.809	950752.4626	1073743.404	2490487.676	1746575.615	1489056.464	506892.8136	1854315.69	222507.0457	1055760.428	870919.8763	612006.5164	513400.5749	1362585.759	1158061.347	798045.2452	586733.1999	1694782.135	940317.5386	1427859.088	942525.6235	303183.1334	2381858.228	2246599.868	1083653.448	2961920.223	7631699.93	1010250.949	1280642.663	1054290.626	1502511.457
15.624	866.59613	89379650.96	66776132.16	130443630.7	119150821.6	259174778	91974818.36	75951229.87	115710878.2	136143864.4	58971989.24	133059154.4	232600080.3	68882329	235516095.8	18274539.25	16568372.09	107804663.9	234455332.4	70382359.71	130316661.8	125590882.4	130403104.8	74916202.85	212140221.9	104512628.4	341115573.1	56089486.31	194966259.3	124924604.2	174729952.4	123960300.3	77623160.36	97093934.41	211046982.2	76606885.44	118681198.6	145845619.9	83336874.57	96540014.6	219357167.2
13.005	345.24469	1111812.954	3348907.991	1117305.273	4741262.277	663990.2402	1295410.746	4199462.549	1756489.867	1676671.991	7347377.283	3181202.525	2304164.323	3487660.116	1118397.914	1905806.762	8723680.401	2194855.456	3159632.91	1738849.138	12451340.59	2431910.774	2721959.29	1112612.102	4732194.653	2237709.031	4726668.516	1830308.248	2101613.054	3108502.421	3407668.7	2795838.283	2762069.371	2469416.357	2508534.364	1964374.039	1623598.501	2884616.688	2362773.77	3131750.776	2834808.813
14.265	435.24399	560153.7875	569532.7854	615118.4616	690698.2555	564707.6109	400812.3113	481053.568	398114.058	532525.6789	217549.258	329686.1891	374647.5108	302460.0117	637791.2136	384955.4137	14514272.41	684492.2379	532354.5275	743478.7189	669160.2077	436219.4255	349682.8854	584076.1181	265271.3351	330383.2415	502762.5325	501785.4169	571320.1025	225098.1379	473915.4002	726223.5397	314084.6389	682983.9417	409010.4397	253139.3935	460786.5996	403245.648	626052.7494	520708.5592	461978.3334
7.873	296.07208	196410.5987	1600867.678	1646816.596	412629.6748	2126847.529	644768.1268	534040.2602	745812.4993	324324.0831	201693.8647	107883.0312	83718.38215	112324.3098	79214.96483	336785.8867	575430.1065	535914.5568	461336.8706	1846619.389	96810.89864	1201395.212	259765.3167	535773.3764	469942.1066	96879.06455	492480.5263	899331.1857	90963.81077	651653.6069	933521.555	152612.623	315975.1387	1682641.382	909482.9465	228008.6085	696450.8519	162486.5727	1388329.565	1024256.366	1484999.148
8.212	197.04608	237139.2591	767331.8031	328777.0985	254452.8134	308894.1162	367939.2955	1181343.466	576767.5289	668469.0474	474737.3846	230826.9168	330593.8314	254318.6217	240923.0651	473131.0769	222081.9972	160985.3889	328871.7482	286157.7425	261038.9001	314439.819	233182.6448	287521.0903	712987.3332	330877.288	432005.3978	290440.6369	353552.1481	437401.57	331409.7471	220405.0112	725712.0725	339504.8544	231297.0907	375810.0943	957018.5635	252534.828	222559.4192	865530.6452	304701.0839
13.302	341.23502	1572625.796	2756813.514	2002057.654	3028693.719	1736547.958	1620314.07	1811977.068	1838216.363	2091275.853	2789043.56	2632238.007	1977335.877	3177056.843	1870471.55	3229628.569	4631089.828	1445652.57	2819526.982	1835880.577	5746428.824	2592926.806	1531327.308	2170253.129	1390702.375	1815814.703	1612553.461	1754419.858	1788095.575	2143718.034	2042700.938	2576393.511	2084961.833	2056010.032	1631199.68	1505423.341	1760746.824	2498999.762	1857062.626	2149173.61	1861775.375
2.364	150.05666	987933.5851	1505711.234	3928769.101	1257243.444	10102017.1	746278.4593	1232347.763	928428.4292	1627403.533	711011.3115	910881.7074	956423.9874	963726.8481	915447.8397	1557219.398	1000774.183	922671.6839	672799.0313	1090551.12	1084769.869	835024.1177	1192702.575	990481.8508	1993129.474	720047.5085	769028.093	1060402.129	738511.6758	1544694.617	736646.2911	771057.008	859679.0384	3051177.29	737443.5658	855223.2534	1317516.9	826265.5295	923947.9826	594919.8927	1144645.354
14.26	597.30762	128388817.4	142648264.6	107432683.3	270643645.4	90625011.49	116795271.8	46154197.42	134056996.7	196258063.5	236556658.4	277282720.2	128876553.1	137392420.9	256173217.1	252896635.7	131204456.5	99037188.6	155653092.8	164463617.7	169647401.2	78862733.04	73933603.86	138366214.8	231259843.5	148713331.7	83049962.64	208929809.5	29325296.61	241199526.7	68610763.39	55341979.31	147883392.7	115731171	80295141.08	114903826.6	117533821.7	88989758.96	150338961.1	98157068.24	63421440.02
13.582	624.39264	583386.6993	722649.6343	1113081.766	792019.7324	563659.3295	558676.1964	697393.749	883829.2167	774882.7127	844914.1926	661744.1281	654163.9238	1350867.009	972651.1063	712456.3773	1416623.052	720579.8186	1046728.77	605199.3785	1159710.083	635889.5008	567744.3264	1386879.01	679844.1676	631865.8161	720798.2392	661924.8033	612342.0664	697031.8148	729893.0449	634925.1733	693385.6231	579211.0836	1049624.749	650319.0588	650531.9196	581883.0665	602001.3386	599427.823	775735.9888
1.344	157.03743	207948.1313	131133.9446	358196.5845	811791.376	443123.11	706020.7385	159096.8878	191367.8432	168749.1879	284524.7695	701919.9411	179857.9079	302851.732	461872.3871	279233.3633	2940801.284	339131.8832	667072.5745	971763.2197	1400664.632	364154.8435	445804.2664	1759568.913	750584.9742	422390.2058	306104.8643	252425.7381	181284.0127	185963.2715	177014.9328	341706.8535	338543.5864	180090.9597	215358.8773	387518.8692	387884.0366	200104.0996	298490.7555	214278.7582	147612.4289
12.437	168.98996	674822.169	748755.1852	451444.3701	838736.9342	339026.998	885759.487	638783.0401	393638.393	706038.1222	1151589.579	6484049.61	12598079.74	2166378.603	381522.7406	511667.3028	826359.5518	637506.6965	939578.2204	602370.5906	756523.6238	796954.458	744467.3982	1295375.458	861643.0162	911806.3514	1537440.519	1332769.245	531814.3364	675305.1094	1101314.197	781203.3711	1577917.388	958778.7983	451789.8963	2054201.03	671826.1042	798280.1757	855499.789	704482.2655	973149.4831
14.154	571.29193	31457121.35	36720948.46	56398918.94	115233613.8	37230559.29	47985217	26178690.46	35795725.73	52731157.85	78100442.73	71321775.76	60101964.45	136805539.4	59606444.93	87325091.4	408307371.5	45069625.27	42850183.98	44077332.64	154276768.5	22388839.28	53157919.53	74348231.88	118954077.9	29785829.35	26091334.24	74216226.22	19846328.64	98933993.64	24057108.71	23261578.45	71379693.32	39116827.26	39712529.83	54752082.36	60523678.15	17521422.27	113074688.4	23087186.18	37260740.72
14.166	453.28375	2514034.156	4256348.457	3946748.175	1889938.017	1713161.043	6982449.03	3024317.312	2292234.578	14259141.51	10401640.11	5279433.724	7180383.628	12951802.03	3576699.798	4696663.195	7363144.229	1758548.647	3305579.752	3470687.767	2698112.205	2200238.248	4413750.098	8223949.587	7200309.443	2448045.86	3670315.937	4175794.339	1933040.787	6411897.753	6620890.3	2371483.371	7955118.731	7060618.747	1481820.559	3756062.375	7513647.053	2806554.091	10428774.41	4708234.425	7172982.588
11.087	342.1748	17367510.12	3547014.966	3371620.038	6631596.51	6087030.662	4755438.795	2757035.581	3703522.595	3876503.166	5125255.892	6573599.474	12582618.3	3612610.168	2310999.371	3741517.464	2639116.287	5309926.607	3291226.227	3296504.245	2716430.071	5261080.877	3554487.879	5211862.661	14503848.03	5684625.435	3820316.901	13393043.08	2842758.735	3255388.964	2980365.343	3633098.798	19208106.09	4936758.253	5347934.386	4070659.412	4142189.584	6708235.991	4081044.237	4875155.833	3141075.356
15.819	892.58917	391309.8242	268273.1721	649350.0668	1243953.57	548054.6654	878610.0871	328825.6734	340461.5607	285502.5604	1254077.071	1347851.875	408841.181	1545383.78	285833.8914	256911.2833	12901053.03	483768.2133	300947.6898	322084.7524	8889703.075	831801.468	287542.7726	3085442.603	847187.7733	899167.4644	276824.8356	966836.9604	255724.642	320060.6206	272986.9349	284128.022	1411603.137	309334.5125	353590.7349	265935.4626	280773.9114	268609.0002	1310088.504	297561.0557	419927.088
11.692	375.21957	228528.983	440676.4212	362766.3446	421745.4318	475151.7466	225596.3444	375761.0911	282683.246	215337.044	368811.1514	414826.2459	326883.3249	712941.5349	316181.0665	547813.4384	655561.8658	800657.0825	330386.3785	477081.47	616162.2349	294279.6486	267023.0142	824774.5617	425103.5028	206989.0951	664874.126	224097.527	279446.2388	408570.6834	241887.9636	480805.438	302850.0131	458988.4475	454446.3696	261713.5811	325041.2315	229214.2669	295451.0752	388920.3565	315102.2917
3.295	125.02477	1984808.759	1184807.645	12249301.65	2431315.075	1258899.308	1356796.885	944287.7197	7075219.836	1958693.977	4478910.868	1591024.442	1468663.625	2241053.123	19869956.8	2761335.898	2148750.984	1559740.47	2918781.07	6284496.469	3656998.09	1052857.969	3590687.079	97610679.32	7336609.055	34788341.48	2548419.99	2495237.099	2044730.334	905516.2775	772048.0728	2255554.072	29314993.42	7904242.236	5376573.766	6283708.962	2710048.47	2260222.857	1065925.477	1396977.152	971149.4887
11.203	299.16672	94408.70069	142864.6371	229706.6076	142633.5414	133518.9845	126430.3391	126871.2724	98198.5577	104869.4344	122153.7468	112957.373	115150.6543	123870.4618	137071.5767	232701.9656	140890.5157	267455.2411	130399.4758	111662.7886	128840.5248	112247.6032	94042.9308	131454.2872	119131.2224	105847.9823	141408.5455	204500.6033	114552.7522	100324.6168	121929.0427	120882.1422	109575.3894	119387.7907	124535.5681	111703.8699	112399.566	107188.0674	125093.2318	118518.236	164695.2241
10.566	231.13603	235405.6995	525091.0886	245024.7699	250096.3498	257857.0112	219820.1358	213203.3999	216809.8999	199648.107	222779.3644	438189.8107	206625.7268	228824.935	226770.4054	337307.779	6128971.44	264442.5777	214988.9953	266967.2204	10849701.04	232464.6598	193585.0399	9478038.919	295965.1893	193787.5506	272355.0355	394632.3147	210647.937	210295.9573	233402.3256	219749.2868	252553.1502	202776.0958	314726.866	240043.6285	203862.049	209006.4353	340240.33	227605.2329	205758.683
13.009	328.19327	1861040.846	2164436.119	1308693.929	2684243.997	1634584.903	1842978.639	2288838.67	1406852.391	2410152.485	2331697.409	1639701.579	1486755.97	3669053.863	1667414.104	9679514.059	4706054.939	2031957.231	1460234.393	1748173.399	2058083.217	1257004.006	1407589.315	2081019.386	1997415.012	1138542.52	1622587.68	1040935.902	1696423.21	3603693.636	2099437.549	1418532.093	1672332.053	1673897.389	1291908.496	1428061.618	1301375.642	1575212.637	1678093.976	2245349.576	2473165.917
9.6	351.21924	219147.7142	287085.9036	570624.817	248508.2652	272621.8002	299319.2926	243162.0402	206358.1554	357408.6188	442754.1652	884237.8722	12761972.5	283813.9973	481316.445	389078.8063	190547.2247	208660.4466	201691.9804	443516.7863	315513.4849	267901.6259	188967.6528	237556.0371	449102.8173	278249.3088	242854.8405	367102.0757	278769.806	225915.5176	322128.5732	238154.1784	231307.3892	161681.5709	206320.5658	341110.809	194804.7472	272863.0153	223560.5447	586720.7599	215342.591
10.805	295.16742	1079202.758	5193974.784	1824419.903	6516652.083	12903568.65	1825185.729	1020265.99	2325329.583	1574590.546	2545688.063	2838438.834	529353.5949	8092528.786	3423721.14	3035465.222	5724640.738	3803814.313	2926806.065	1588544.726	4541681.386	2860971.307	1054578.438	3912845.139	1762590.403	1016170.409	4248716.321	2371639.121	3736880.034	2055394.742	734352.2569	485147.2914	2015140.674	1030168.342	1579671.738	4746170.377	1864376.122	2762448.617	1376110.709	4258040.328	1399065.793
8.975	310.10895	358945.5873	1601056.138	1243641.177	2774797.104	9831758.708	730990.9678	722229.3249	817446.0667	1664368.35	743798.188	924291.0078	716492.6806	1101799.196	1821137.246	2434496.511	844654.6645	1739750.118	545638.5719	1945263.565	628870.6993	714314.1021	520637.0507	652819.1474	484072.1778	273862.8776	599524.7979	1144803.085	1269059.805	365781.6978	1646788.152	266515.9022	617132.1751	842993.3391	1317501.578	136910.447	573868.2781	597436.2104	695308.7488	1373666.121	268040.1947
16.623	868.61243	15117018.13	36126815.95	96378014.41	136586647.2	97255240.22	66500135.3	89025288.97	86064653.65	74144110.06	45855710.14	118947663.6	127651420	105450046.1	198352479.6	18243448.21	37283401.55	106436958.1	42847069.78	207073721.4	57209182.55	121347456.8	118519056.7	52737716.74	77749841.21	118241415.7	146392292.4	25856638.49	163834820.9	65673401.12	65883951.94	45998804.02	49571865.78	44702699.35	60534758.88	105047076	84020237.79	292132409.1	34956379.15	37489243.63	88077834.5
1.456	287.07602	212087.5226	15201.51285	436904.1007	293004.351	2292486.346	65513.60189	10811.2255	11205.59045	10916.25163	14832.90136	10098.46939	10279.539	14610.31235	20399.67913	11089.05291	199872.5501	13695.55418	14697.37913	13432.90511	115140.3191	11442.54483	12447.03852	15007.74306	12919.54339	11420.95483	19526.71101	14787.89822	10980.21498	12595.10919	10046.35392	17182.71071	10930.39977	14913.38857	9948.017063	11802.50513	15745.20886	14009.91315	14187.74411	13780.13143	10949.05468
5.823	160.04109	1706052.228	4437189.105	3269134.32	3966650.792	3364408.92	3591615.986	4143169.381	2591976.887	2802579.106	3460577.292	3415004.044	3003648.72	3758247.782	2861075.11	4086737.207	4066347.431	3675323.641	2211580.341	4050931.756	2635291.304	2880669.702	2568303.578	5403368.287	3393393.244	2813031.102	2445283.522	3080281.935	2222030.783	2224322.728	2957187.781	2701872.86	2734054.072	3295901.228	2782633.863	2784744.918	2138003.549	2539669.562	3257058.118	2503873.379	3062686.302
7.926	389.20694	225792.9206	1520669.152	1415759.772	426059.6635	1695696.554	660637.8765	551748.1058	784634.8615	367490.864	211604.1898	108844.0898	9651649.672	106301.1084	85362.59203	196965.2705	521746.6008	525434.6336	498705.8012	1588282.809	102202.4168	1092749.598	268497.2357	574351.1772	470040.4772	101872.2302	512061.0706	871892.8019	100951.7232	712214.3928	885642.3121	162594.3932	361259.0877	1380077.282	1006152.096	266494.6192	687895.3984	189219.8373	1273195.999	997416.1734	1391110.672
8.087	231.99321	488468.1352	1251897.974	1909715.367	470666.5314	339114.1422	534936.5412	241644.7948	336139.8014	550240.3797	678617.5581	310528.0841	561441.5342	437318.7734	877784.1116	1579953.253	615933.7783	4581744.42	808804.166	1549161.718	1399212.1	3180064.978	301636.4562	560742.4927	303669.7154	229181.6484	328923.2777	564263.2607	665736.8429	511187.8147	1098589.104	432194.9968	645905.2101	583987.3127	1060470.589	2209384.79	704699.4153	754519.0642	1339065.407	746013.4088	350952.1718
8.032	201.06778	18961.99338	48567.69501	45627.48925	44538.9936	83911.91541	38433.03213	20261.42514	23992.1809	23345.68897	152231.693	30983.31832	22187.82937	33655.16354	23236.4698	42738.64919	27595.85211	62738.35562	28772.59719	70486.38541	23949.64941	55575.68324	37087.50828	37935.31932	55508.91631	22194.63745	35019.1951	49212.89183	54901.0828	27121.18234	47816.70233	31728.19566	33634.9571	35924.24347	23401.81078	24800.17035	32160.37291	562522.5343	1595998.863	34536.73997	41704.26478
7.203	505.99747	106364.7143	102230.2862	140959.3728	114550.4172	1335896.156	286453.9581	108934.2567	248157.4053	91909.38546	104259.2504	93744.63424	103549.0002	113458.1385	97104.56182	114878.0989	107263.3195	96174.31704	102900.3455	99753.63658	101373.6795	424100.8236	99314.47371	140701.3555	104684.5838	122877.434	136567.1467	105701.7365	121555.7845	98203.75285	97701.84247	107462.4017	92633.71053	119729.5141	92336.17117	99775.92446	103914.1702	95485.48842	109916.3774	100899.3892	100746.489
15.212	866.58167	74294625.89	57883571.44	92118165.06	183436863.9	184011216	100248286.2	32607659.52	82465361.67	81073475.83	367924530.7	116654124.6	75513814.63	222472391	47247778.11	169685130.5	4590665490	69691020.16	152629256.7	83582818.82	2130117500	103640635.2	101546513	1134878768	119452425.9	126374173.9	16049628.67	194491329.8	37182837.42	286827336.7	70287130.16	69132442.26	99253277.46	85096429.16	44365959.93	97179363.83	195710070.1	38700699.31	197945947.4	208062748.2	71197451.58
15.179	801.5058	287674.0224	298302.1259	324199.3388	539077.7589	323095.6798	275406.2704	387557.2859	301827.697	398933.9211	450598.116	364484.6581	345200.8963	732972.3481	296414.4855	363806.0838	9857253.868	278378.9708	273386.607	459690.7825	6357196.041	602813.3605	375514.2598	823212.5002	373279.4318	313748.4091	252548.7541	314111.3964	292024.6227	513787.7777	329094.7985	322132.8538	379780.5369	276944.1858	274727.7905	326746.1299	325137.6693	299463.0928	491619.2202	282442.0445	397566.4574
11.054	279.15945	2249891.881	694863.6294	162044.7295	3059090.886	30109847.18	320727.1396	810926.8978	130932.393	1797060.954	33642.23654	177100.2781	242373.9242	63340.29446	3991023.61	162972.6133	82337.38193	128467.2354	114421.443	188797.3233	373366.2562	256395.0692	1542185.32	113566.1746	6400204.549	1257050.844	6379586.936	442781.2379	147595.7176	296069.8323	2155939.1	61673.12832	133241.7604	365788.3203	319577.5285	734429.6964	145525.1634	309556.5234	265565.3348	77026.03973	5748497.019
8.649	283.02936	199304.6908	339731.6382	308433.0335	297678.3193	144037.446	234548.184	265072.8946	227583.1634	860378.1346	931701.8956	256726.3673	267545.0116	404820.9294	507969.9445	255426.2481	259041.6704	151128.6121	293276.0392	234912.321	203920.9219	254014.5196	198431.7664	259196.8931	425802.4471	576267.8155	1150070.392	684454.4522	346359.6623	1710573.077	448102.9914	388768.7865	161829.318	2601980.385	303382.4002	266018.8243	367333.4391	243079.7973	360878.8506	10070176.24	519320.5449
16.734	664.4585	2075875.454	2980340.389	3653989.922	8732058.089	3652372.821	4273248.944	3941610.819	3618954.787	4817428.393	7180062.322	3981022.904	7555763.644	18208392.13	4925999.328	2318266.431	8111273.851	5491884.78	2917377.073	5180338.753	13396182.77	4625585.824	1789152.176	3747635.143	3139037.074	3607443.722	1037547.435	5302611.479	1485250.689	7584387.1	5579842.01	3665795.7	7748040.894	2110432.381	2005827.879	10604795.12	2723408.394	2356117.148	7971985.866	2973236.915	6925768.785
6.063	189.0201	1423347.576	1455971.593	1278355.977	1370511.326	931447.7706	1269252.198	1464923.821	1207804.69	1409121.352	1225248.235	1455541.633	1477150.302	1189450.324	1131119.996	1318900.07	1333252.121	1308724.21	1020640.066	13693414.87	1454671.342	1412570.28	1288971.576	1274858.092	1836726.051	1240530.412	1149114.378	1167094.824	1180279.194	1416224.976	1183663.884	1330590.249	1232820.804	951925.8912	1404942.348	1107580.248	1153946.229	909278.064	1394275.761	1040302.673	1309071.694
3.809	187.09854	108961901.2	169660642.4	160042624.1	126657104.2	229097665.4	122433650.7	148197554	109543053.6	129242869.9	219838513.7	164250557.1	134075146.2	112356385.7	155618055.6	261622021.4	485325663.9	169406149.9	208913091.6	199259383.4	200248431.2	195640135.6	116040330.2	482645303.1	152381072.4	126060481	165275103.5	196074326.8	113167607.1	127502873.7	135371452.5	46626763.73	145460915.7	172726145	103160937.3	112327297.4	215229320	240282117.3	166662405.1	144046118	160686069.9
1.211	333.06082	913535.1385	2153683.251	1302231.336	10732935.21	1354397.049	1089657.216	3697177.529	1573889.674	768837.8133	2086398.293	1246000.185	779027.0803	1228928.275	1553519.812	2845466.419	4546069.937	1593586.936	2414486.937	2987737.891	5136424.531	1373646.419	1221561.79	1198954.752	1568127.226	868821.7022	1203324.715	1167692.456	726114.308	1708457.529	930405.5939	1079237.428	662319.7127	660111.5108	2302635.842	1212768.287	1830923.615	1376485.057	1133832.623	1331405.744	1026000.978
14.586	476.28006	1636668625	1997644178	1602385160	2388990163	615575301.9	1191758874	730980111.8	1037503199	2691125245	2911532442	1045928744	1861500265	3173506937	1487567940	3668375378	266811293.3	1074132199	902466955.3	544524286.7	1381871095	848830662.1	991083124.3	921676041.1	2649624716	810332074.2	1643405797	1605536890	672181644.1	4207295215	1663725808	1439975231	1696582550	1467479238	520654382.7	1555853023	3568297455	888914350.4	1544466600	1811413585	1468475337
16.305	1179.74292	312226.5686	300976.1314	425922.3162	2898368.49	312926.7475	305105.2251	1176672.656	389101.4597	846501.6207	336589.07	342712.0294	254308.1855	362732.3037	201537.7355	3002351.152	362433.2999	98632.24624	341270.9358	292628.7707	357646.0398	269103.9039	302105.4145	319585.9833	316936.8211	315347.7422	121850.9375	331976.2677	414782.817	352232.8041	205797.9906	324328.2875	1368329.019	342496.5975	204910.3591	1836901.46	335688.7503	333935.1028	338666.4059	317099.7361	148838.7552
9.906	133.0665	37366404.61	218562200.2	82864024.49	105890816	8839573.082	82254419.31	46976636.19	294595720.4	89471193.83	99336584.09	281445684.5	41955250.15	62138892.84	35338843.71	49971830.25	25750178.43	104938857.9	75785933.87	62830212.6	69868746.16	32548241.24	28671222.63	113365079.9	193910014.6	69706830.59	121381321.2	72414062.5	50111360.7	182310956.4	58612694.29	25564448.03	150449475.9	25789658.52	31376043.34	134094445.4	111742398.8	34954854.74	20202590.18	12050191.65	136703231
6.745	163.05203	334418.872	322026.9233	587504.7653	487943.8329	711004.4698	274830.3857	400331.6384	314145.8265	311572.3021	308841.1409	344898.2107	269406.5356	297990.0709	401928.0687	441205.4296	321923.0014	416193.4593	314554.5536	359131.2602	316789.8482	368331.233	570065.4647	283553.8271	386357.103	434647.1279	418183.8782	315982.6517	313973.7882	348787.2145	370208.9162	268670.4609	366660.4992	260080.5289	384826.8183	316993.904	323448.4854	353199.5305	282869.5135	286215.4339	335752.7604
8.298	328.04498	123276.8978	118884.8227	134365.6612	127953.8412	239078.9641	109921.4304	121292.9931	114687.1332	121677.1261	109529.9975	114573.4867	134981.2754	123965.9775	150072.0742	222706.6538	121861.7073	134000.9457	156309.8986	129520.3536	107395.5573	488597.887	103715.8384	107019.3886	113791.6058	105313.8925	254950.8273	112839.0381	113055.0015	271875.3552	132632.8455	101488.218	112144.3146	115456.8395	123010.9414	128880.7909	109787.2376	99752.72615	106007.1236	147662.5995	138813.0612
11.94	282.09467	221622.7681	260203.6327	163211.5284	187820.0116	200924.971	275891.32	268824.9551	218719.0626	196823.2015	214744.2837	37034781.48	181426.7422	197449.7213	162626.2293	700970.0724	178664.559	247610.6367	197790.282	13400901.65	193724.5728	206413.1907	135943.1291	194183.3487	192871.8586	182791.6659	244590.9031	13763758.86	190216.2133	197843.0058	328415.3094	198931.1004	179232.8488	169972.9702	168961.6113	291402.3847	180312.7543	163878.1807	168961.5532	207380.9196	230617.6323
12.208	311.08368	1481245.986	584799.2596	443297.8804	560745.689	461275.3461	356889.0083	433471.1429	359199.5507	355692.8784	327998.9947	391289.5976	390222.6785	391067.5006	389510.5284	397385.9272	423462.6531	368177.2857	389964.5204	580759.3974	456915.9675	351750.6277	364777.037	1046921.19	376497.7079	368260.0245	385015.0327	357136.8871	353928.4838	600381.3024	510139.8243	6225152.782	376493.584	357969.4133	1746367.748	395847.8439	436220.5536	369714.3437	344072.4753	356278.9364	362703.5239
16.332	854.63397	4399799.538	6433705.757	4567515.548	1727047.43	610765.6935	1635273.62	14325392.05	3738735.684	1663278.74	1162357.597	1879238.955	1136073.162	919443.5896	954378.9734	3566906.106	2158241.187	2620448.499	2638150.02	2465736.101	2690725.381	2653655.371	579731.7476	984519.002	1409673.683	1329725.421	4608167.273	1425308.653	1799486.203	649655.9651	11412033.39	2740539.961	3561749.384	216691.857	2298959.251	11371710.15	689077.4103	2819109.318	5302237.571	2607595.369	3551171.752
13.537	347.26053	1011965.567	1117600.289	707449.547	3544072.265	939157.9612	957178.6937	1798608.746	1123438.167	1932931.241	2310637.379	967803.6664	1366000.841	3466308.944	502882.2789	2467530.833	3805418.454	844836.1748	3211195.87	857472.3173	6408456.936	775954.7502	760200.7687	1515059.942	2137471.237	897344.8191	1350439.882	912087.9355	681642.5204	2168969.925	7455897.972	656309.1082	1385157.698	1502008.181	1311770.13	1049549.458	867609.8457	962547.506	868815.1408	2630454.172	2620546.112
9.851	161.02499	743443.9652	1940798.741	332187.1618	655591.7138	600866.296	2346667.976	820144.0939	563418.2701	473573.712	489304.3197	508971.4269	506085.5057	3304258.91	474712.53	3398882.347	546332.6617	648882.5431	581702.3345	1290981.336	2022087.717	714842.8498	545073.4692	3103374.945	1898607.865	575293.586	617760.5721	754639.5808	528579.0571	461484.7761	530617.754	1174411.356	577909.709	535602.7934	459311.32	547147.9382	842528.3885	649480.6595	2922471.235	740392.6419	466963.8286
14.591	540.33258	129902583	102109165	154487694.3	59965542.18	67499819.46	98031021.76	178766233.9	74811434.61	134651373.2	186427020.5	164445953.2	178472123.7	236487926.4	101199204.4	84411008	239799563.6	90889379.21	96756738.7	81663080.35	179413482.4	150333475.2	81374022.56	136418092.6	197287509	132506147.4	72632466.57	143689870.9	93856700.57	207031836.5	175081095.4	86878395.37	205264927.6	129229392.7	98075004.92	119962615.1	158917369.5	101888271.7	224434568.4	70065213.29	246257634.7
15.069	745.47644	883344.6527	957561.7051	1103815.171	2439558.612	1099736.427	1104606.479	1259988.178	1340272.87	1223287.912	1477778.129	1403510.683	841828.985	2413070.707	649924.272	2424688.55	2831549.828	743041.0669	1060554.039	1060116.583	1814716.984	1136753.413	960169.5699	3326070.637	1095696.068	1095079.049	680342.4908	1100372.804	738877.7443	1742292.545	1105244.857	1391712.593	1244479.68	985960.9824	701339.987	1047025.894	1080806.513	864867.7382	1318084.841	1075312.857	805342.5425
14.355	520.30621	58257732.21	76067491.26	107442854.4	54812212.5	18246754.06	52395899.53	38870915.56	45749709.76	355690993.1	198630890.8	62732525.01	129763467.1	120431362.7	99673839.72	107099002.5	71778113.71	73766204.88	99253547.59	45752953.51	102517823.3	105841165.9	84825123.45	112969357.7	99104768.56	48135371.49	49789006.67	49978736.81	47640638.05	157082173	144196373.2	45339695.26	151437897.8	57451776.46	26319972.84	141846085	161549164.7	80262999.47	195642454.8	65027731.89	136489472.2
14.766	395.31781	729370.5377	1239746.328	912586.8062	2418485.382	1157263.655	834932.9147	928050.4179	2327891.182	3822835.246	2294428.018	1314599.682	2105359.079	4003901.27	925866.2403	2134413.119	1623606.735	2930924.693	1116482.883	832209.5923	1983147.623	1585284.205	815511.8483	964298.1452	1153097.612	2027398.33	1036029.947	1048258.646	788524.4448	12070408.03	973749.538	1177794.896	3201130.606	1004249.878	631681.9749	10550478.53	1762615.959	968693.5666	1608073.793	925969.1852	1204788.816
16.825	774.54773	470265.4654	434741.9435	708311.7537	522790.3334	586273.6931	545071.7032	659090.7723	449267.2077	505990.3951	518814.8418	457143.9187	1332227.649	1162815.134	488037.3247	430631.557	831005.2993	549131.8922	1098045.848	755355.8363	507873.2627	481710.178	743385.1146	537100.422	592581.8651	505754.8589	1306695.063	537103.7605	466556.5218	797690.7956	807418.2371	572766.3048	904551.4231	677649.2705	471823.0077	486631.869	801263.8017	488905.1019	502952.6459	510588.3572	507100.8497
11.684	114.05659	316427.0704	283353.1507	226940.5631	310115.4167	290533.9852	504967.7745	307319.8068	315741.3834	241487.503	556617.2396	364094.2735	223736.4959	444005.4729	249939.243	255121.7767	432981.2247	277702.5654	276837.879	256221.1554	319192.1548	271808.561	216695.4282	772953.2221	383601.7937	352112.8357	968701.7594	258565.8921	343237.7034	298901.1852	263506.7228	341996.2959	284361.5717	679283.7424	231427.0637	261517.5625	329471.5644	207088.8167	310799.5981	343818.646	356894.5769
10.719	246.09418	306632.8798	380714.1641	327948.1878	532996.0111	546347.0225	337547.2956	377199.5365	338203.3929	312760.4716	353567.075	357680.679	382085.7941	366985.9388	397099.1804	357603.6104	645397.9177	418413.2585	392829.5069	328403.438	348234.1091	360323.6931	327868.4051	346281.2653	381464.2461	341668.5228	611925.7688	338671.363	361912.5748	316526.8539	384541.7061	335461.0755	365721.0589	355051.3626	302162.4223	312618.0523	364598.3702	333734.9534	327999.1272	398292.332	358300.2002
13.283	367.21405	7017621.98	4625069.613	8580756.335	5182285.307	5525007.758	7773756.82	4715869.275	5088455.466	3715325.444	4940512.053	4139752.33	7737429.974	11518772.06	8096051.074	6380260.583	6095459.166	4970872.33	10069127.23	8379870.715	13146530.62	8880538.072	2159226.989	4044191.732	6520292.181	7330880.086	11260075.89	4676761.582	5375799.479	5278001.522	7295557.01	7777413.972	5501275.908	10067978.86	6514062.071	7354378.555	6194452.432	10444435.84	7755317.608	10623374.67	5558987.375
15.776	1149.69653	307407.8601	619217.8293	1203477.91	365325.4737	333142.1293	292273.4262	359215.6028	312579.8964	333010.609	1486083.37	331680.8793	307488.3026	628319.8548	335233.0648	310435.1982	434568.666	318161.0373	1149703.364	310761.5322	585673.8212	322298.3217	281855.1714	350401.0026	354608.398	322318.1172	292407.1104	653741.2098	320460.5451	408781.7947	320821.9605	347293.4834	320907.9678	342551.6416	314117.962	311888.7169	349705.5939	545374.2723	2350147.578	591127.5402	340155.3257
9.638	238.07561	135267.5181	209331.2298	197466.3383	155804.0952	170226.6179	229341.5175	183577.3864	121406.5576	173941.1332	211386.0485	560792.9812	171078.583	293258.7002	442476.0074	265250.406	172595.9114	116759.3906	146861.8275	197932.5414	211407.3728	178299.903	118119.0937	223112.7144	207399.0629	226389.7215	165595.3809	310872.7742	190314.0726	160458.7442	213179.4492	232222.3414	150237.6682	163836.9044	138400.5765	242452.2404	162425.1464	200948.2386	164067.4753	174739.8225	166330.8864
9.05	339.13647	142549.5339	169912.7549	152366.3565	179131.2454	164806.2234	146994.6162	139360.7339	150743.4159	155278.9733	144110.0628	162866.6558	184806.2992	143543.9384	236379.7157	144259.5784	227809.786	178364.9256	158582.4736	178544.2026	160193.2034	147103.9044	163735.5366	139630.5833	164285.4528	138971.6457	466276.1564	158186.0773	160255.6051	138751.9657	210294.2334	143912.8092	185523.9346	136687.7587	206297.1803	245696.5457	204665.9673	143958.396	154835.9666	152379.5877	145348.9259
2.531	401.01773	61619.40214	679499.8295	435516.9785	69111.33195	4932816.536	142658.8209	384657.9667	64499.56964	69315.46912	87949.54652	71964.33635	66175.4029	95900.56917	83295.87548	243029.185	126472.5218	95549.41615	102315.9623	327759.904	56317.60031	153035.5623	57424.4521	87409.42866	82875.28933	75227.8369	109180.7714	92910.74888	68020.33944	98672.04137	79254.13434	80746.72106	69655.31733	377343.271	62371.60752	217324.7309	89612.80268	64880.29039	116854.4489	127817.2792	171327.6169
2.205	149.02844	9611368.112	36347162.77	11843103.46	21362164.52	25818989.61	6960544.209	14862102.95	8115276.508	13695434.07	10630025.45	23562958.28	13611191.1	7367407.238	13860860.38	21069425.08	9948428.261	16116161.2	11484454.44	17751875.18	11471910.49	17844961.2	8751266.187	4620087.538	10294146.11	7828374.943	12761389.82	11517574.23	10100617.6	16753782.58	14034093.76	6677130.208	10737311.49	6406289.874	10857760.11	14185142.17	10193615.27	18747610.14	16657063.17	11246755.86	10223339.48
11.405	333.20862	513265.3792	507558.0014	673826.67	3098311.711	771853.4301	713032.8302	442570.658	407771.1043	563777.0423	872674.1158	561917.8187	1286622.738	716567.7204	373211.5278	618120.2598	753772.9668	584575.5588	823756.2876	415615.411	657467.3293	575124.6576	629359.1553	647999.9157	742901.4174	518584.6099	774780.2582	581662.791	401120.8941	494588.4871	387034.7434	477111.3123	382984.8274	495408.6295	256328.0188	476804.9963	385480.8115	454898.2355	4093287.498	1203685.121	515669.7026
7.215	431.07825	1650.618267	1691.673074	2333.131883	1814.928758	6713.092684	2009.506554	1478.215411	1492.703531	1454.657365	1749.97549	1472.248839	1530.034923	3632.718644	1394.15935	62831.65551	1802.943458	1397.812471	1714.237362	1476.709193	1665.858646	115521.7036	1504.445113	2140.438226	3750.703435	1869.160205	1832.570731	1772.07014	2114.004209	62856.52906	1422.991357	1809.706259	1463.766485	1963.018093	1314.012324	1572.530501	1663.388103	2009903.035	4943065.587	1563.123675	1508.284438
16.5	480.31061	884914.5911	767647.229	1280346.42	1336727.4	863203.903	980640.9414	1306626.939	583482.8141	2404172.562	12893319.42	1563618.112	1478396.161	4993591.157	795121.2107	1167792.267	3182180.367	828618.5056	696798.99	1132026.751	1714319.932	1190958.648	986378.788	1128142.393	1625257.471	1586676.077	532251.9547	3910157.969	1159983.982	2305802.701	1284118.716	874304.484	1653504.26	14955541.65	1129249.449	1229318.175	1357670.691	1024889.054	2473175.52	1567564.954	1467645.164
15.139	746.51636	4948125.977	6978434.695	43667648.59	203628267.5	74325305.29	19480372.23	50418256.11	27387449.07	108267079.2	8571726.094	74543598.55	34494178.85	46246022.88	38009196.83	2083313.34	5123060.93	137972811.8	12915299.24	109272928	60439389.44	109377825.4	66830989.76	25913929.97	139650445.1	87316075.29	52711747.05	6433474.452	181669416.4	54547244.58	31080572.46	27424895.58	25772438.27	15857189.24	17072475.01	135101512.7	51655212.93	147304362.7	7622155.763	8448616.827	20103457.72
15.379	582.38031	7930825340	5575921858	14163671837	15457867591	5228107858	6724484979	11650342774	6110450266	21126998754	24062386451	14548917506	14505323632	43407557722	5877841575	10590104399	45945545551	7608967542	8343467159	9653303656	16789326253	8824455886	6966622782	18106018996	10903077272	9174626213	3675131449	13536598866	6545451680	33550338460	10668730352	5128757642	19120189226	9108251505	5622796174	7633300114	12982414192	2814304478	28292115899	8056246156	17077073153
13.929	793.46674	589907.2045	604085.8298	763885.2845	1212500.861	625297.8418	528410.6405	804453.6237	682741.0771	822696.0922	696580.4991	807297.3913	737240.4006	895531.2666	597008.6227	706591.5348	1152086.789	770699.2653	707531.6852	606772.6055	961902.1261	724442.6575	624570.8178	661678.5576	1085924.483	665998.9036	1480002.498	1070669.56	780107.3362	1099731.802	751730.4214	636272.6788	740964.5847	750233.0383	587232.8373	665322.0406	817977.7343	654233.0073	891513.7475	657546.4844	827937.0869
11.97	391.2872	1448663927	1460412967	69369810.89	45159129.63	37212778.56	29871477.59	197602486.4	68932038.62	122796626.4	17193604.93	210133405.1	148737431.9	6178645.108	32175104.09	973943077.1	89607996.33	14912731.15	85851584.98	35586011.58	72346604.49	299810690.9	119721296.7	41598595.96	45718941.58	61577447.11	105357656.1	34196312.62	46720048.76	8491955.687	306254501.6	905848217.6	79938330.27	338160424.2	273252027.6	93408214.59	22626627.58	42678779.76	99598027.55	22043036.52	44179278.27
16.325	664.62842	1302606.545	1065897.936	1119573.105	1037492.096	1599465.709	1085695.612	2452631.299	796621.7356	716953.5897	504755.5287	1350537.571	1313299.027	943864.3419	2115052.039	1983691.872	831633.2564	1242335.64	144685.3866	1016668.519	1002305.837	2585525.896	2340480.751	723621.8663	2375455.188	1268103.321	1603768.461	1064594.397	742557.5104	919771.9669	2858180.482	1188334.638	1836688.786	1503442.018	786096.3665	899581.8809	883425.9426	432079.6272	213747.3606	164793.2335	1530305.999
11.058	460.16357	178565.7304	230319.1958	209446.6613	195109.2657	242346.6722	202450.3771	201249.1921	187043.268	185851.1411	226601.3464	254743.9609	212601.1156	211799.6268	183211.2718	199024.8455	209290.6025	201177.1398	433488.8097	186549.9063	193830.3516	193876.7037	168874.5158	202161.407	194883.7592	194350.3147	234371.707	261798.9273	212682.5943	190910.1442	217368.6033	195194.9868	168660.2401	201666.1941	170136.5132	200141.7474	183872.0066	191056.8639	195594.8917	226895.386	189979.27
11.205	343.19272	239535.4341	259276.4481	361254.0749	445880.3745	532221.7903	288099.0144	326962.4965	374439.1177	390341.5767	219630.4837	430572.386	424733.0844	246655.0123	413490.7969	155312.5967	648206.106	321480.0384	367705.6795	306342.0045	415480.6192	602836.5984	178446.092	262567.1062	578980.8794	411588.5306	444757.2301	239791.3126	353863.1647	453027.1738	596624.0333	354713.8725	361067.8711	838456.7941	387827.1442	114871.0983	244007.1918	677608.149	476431.9905	506580.65	415689.1257
16.184	677.49121	1325108.384	802569.5404	789789.8704	7558541.34	539982.7654	374145.4281	4522914.184	1196533.808	880244.3381	4283622.617	2245375.39	4865030.718	5646032.768	1561410.145	1117826.205	2062707.285	834972.548	541257.264	3145748.068	1380424.289	1006038.805	1087467.842	989337.1917	2420997.499	803350.1251	406436.1191	2317349.455	604469.9408	2293773.994	775017.4853	2079474.723	1421514.127	3387971.612	1583057.482	1723446.953	1605926.177	1575002.514	1516704.093	2441368.978	2043047.803
13.61	273.18698	808632.0112	897559.8354	669847.2341	2861225.231	572922.803	1101098.263	1305217.985	739850.276	1259190.921	2388647.49	1960742.014	1268857.88	5502881.46	1474549.233	1629304.821	9150223.428	633772.7758	1578251.216	1607797.569	1711783.03	724771.7583	1777211.99	2329099.27	1142867.632	758456.5111	457709.682	946080.0229	571345.0174	1551884.615	1486135.474	934592.5994	1198504.328	1566898.717	507507.67	1797180.998	631533.3764	992511.1001	2354951.961	558845.9434	1943274.101
9.046	769.22394	146558.501	174691.2669	158327.0057	184169.0119	170171.3112	151128.5941	141307.6805	154982.8222	159645.9346	148162.9175	167447.0079	190003.6671	147580.8722	163388.3464	148316.6376	151405.72	183381.1404	163042.3402	183565.4595	164698.3692	151240.9556	168340.3246	143557.4607	168905.7063	142879.9907	479389.3918	162634.7963	164762.5258	142654.1326	216208.4068	147960.1172	190741.4848	140531.8741	212098.9433	252606.3499	210421.8553	148006.985	159190.4689	156665.0083	149436.6212
2.409	199.03918	205877.9186	441243.1828	418365.03	293743.6449	754527.7101	220093.9953	308031.9478	197990.043	266228.3066	297388.208	531529.3551	225974.8663	391957.8584	178937.8667	314627.2975	247094.8335	331635.6752	271920.3698	1015209.84	143037.6118	313415.4816	200644.7418	237208.3145	234602.095	191406.4326	300940.0954	478694.8522	164469.5388	333480.7212	344727.8996	122621.5542	264198.9015	438882.6522	178121.811	335632.6793	403827.932	207525.2085	309123.2987	387702.4888	223240.1334
8.561	463.09119	153993.0118	150945.1273	171448.7931	178428.9734	228862.3815	151733.7224	138158.4291	144049.5581	166405.8479	154004.4645	137063.767	132001.4161	288562.7038	140760.7089	147003.7249	154240.676	154839.8981	139352.6843	855005.4416	144848.048	138159.2273	131212.2403	153284.4087	204031.2254	132566.5664	164679.2649	165044.9015	141040.2366	138875.1921	171239.8788	137781.3882	142887.852	556838.8111	1267315.234	141927.4688	157351.3463	166039.8275	311544.2543	139460.5735	134452.9843
12.162	301.18228	501508.4025	331049.6504	215083.6123	748441.3797	363523.495	209523.7644	326391.7914	295747.9526	254388.0374	212133.2751	291232.7527	338155.1671	235149.2967	269129.7033	808529.4959	216707.7248	305172.3216	394821.6313	217143.2078	372400.1653	260620.4682	304135.9821	311297.8445	307456.3781	399973.626	217143.1346	197345.7987	517326.416	265531.6484	412339.6333	241134.901	276882.9069	198904.8767	284491.9563	260608.9853	334492.0625	212881.3291	203292.1906	209808.6709	260879.8774
16.489	729.52307	1394783.54	326154.053	340724.6356	593982.7331	1625037.037	351252.179	382304.1552	337017.3728	336492.4756	478927.0637	313308.7875	341513.2254	392120.642	311442.6466	307329.8377	410784.3286	308036.5996	356091.6422	563972.8548	389651.298	647903.8021	1041398.517	377605.8146	1753144.435	327401.5534	301780.4656	1879488.931	329262.833	353000.9063	312058.4927	348328.8868	324398.5355	393367.2226	324251.59	3590307.337	362418.9931	345261.1438	333271.1166	325906.9393	303795.491
11.393	230.14052	264916.0257	397786.503	344665.2823	479320.0049	325991.4698	305350.9874	337570.2437	321020.869	259911.0509	286237.5381	347958.8578	333115.5417	284937.0907	390965.8519	341550.8754	1990476.743	432055.6654	311056.0578	299369.4362	3775208.096	308139.7243	253903.3175	490880.9137	338733.6692	277788.9583	342979.6624	402633.6278	321874.2948	284779.7746	363209.7067	268975.9279	296521.1147	283450.5452	326848.2338	377454.8707	314207.9401	342948.5099	325250.2427	317366.6513	286358.544
5.871	165.05614	43220427.26	411440799.3	76414159.77	121665536.2	145442962.6	72756901.23	73287475.65	44091780.36	113339527	66256970.01	98007997.45	51968490.75	159120415.2	93154077.44	89238345.21	91865696.34	117810501.8	97561697.01	109699868.1	125774359.7	64583421.88	94094411.75	71064434.61	65550193.7	29117059.34	71993232.39	64652698.35	51450774.11	121733069.9	103078246.4	42548443.04	59450442.1	45191357.21	59570175.02	74772150.83	108301639.3	115102637.1	121201876.9	56437371.21	47951580.28
9.065	239.12018	114070.0335	153198.5119	125751.3884	135275.7641	127647.325	141162.4359	115132.7009	114062.4342	3960020.647	134547.8633	123563.6631	448696.1305	136375.3783	123283.9708	117654.0973	136851.9866	144710.3795	130441.8812	141933.3468	126284.8682	111139.149	127042.4241	376792.7928	132268.5135	112060.326	373214.3817	136877.9792	269125.4337	235792.0113	190747.7108	131753.0977	139725.1871	227279.6718	170885.1528	186047.5844	175002.403	118479.8605	915049.274	125798.7701	113552.2314
9.95	143.05093	329670.1617	749474.883	745722.8044	359528.6984	447248.9467	496087.0797	1627906.621	440016.2123	429528.616	477215.9266	815718.5484	543987.0066	1086290.258	568209.1737	1207756.322	388395.4912	466824.3791	421895.0379	1009992.929	354315.7239	430754.0232	1205502.06	616825.6549	522910.0439	351736.5713	1237890.553	590060.1535	460892.371	496731.4956	497308.8269	585937.5363	398602.4694	712807.9404	539366.3972	545045.4383	390289.9049	373584.6088	578212.225	449902.668	840917.4136
11.872	448.3085	154133057.7	696422568.8	262017029.8	110017546.8	11417638.65	143069611.2	82707317.46	81567910.81	66519878.04	18414315.46	117279435.8	60057638.82	132782538.3	52518580.53	804332638.9	535213144.3	34194166.07	70726372.97	11823151.35	100105468	42624351.77	103735324.3	14841159.91	131953712.4	32368099.18	96971872.61	127860656	26775711.33	31481688.52	265611593.7	226703629.7	84808372.6	115224384.3	558501613.7	76231370.67	53983342.47	111096968	256686689.9	33605227.4	59192675.67
10.239	513.27283	150528.5085	904293.1027	301471.9729	299737.7754	508381.9886	332621.8769	442383.2602	201817.9545	1591124.279	162981.0299	234801.6705	272957.4467	423608.7373	195683.0557	324128.1399	210925.5117	351728.3564	173671.0244	154070.2237	147384.8307	146429.784	137308.405	201509.2383	256907.3573	143345.3179	291876.1787	181396.8177	220857.5925	241569.0169	157829.3077	114186.5714	293218.0411	108228.1464	235707.1301	152593.6419	192675.0641	175714.9141	159262.3145	152740.1051	320359.5967
1.338	256.09677	13393616.33	1890542.094	12507517.96	11508162.93	13254789.45	9060684.848	10918064.35	11443964.85	13642548.72	12097803.32	15771838.05	15879245.39	8295210.017	11851789.91	2282949.684	9385953.878	6437964.628	10924466.11	9414831.108	10341861.72	15626831.97	11337653.07	6702142.309	13392528.07	12012461.56	11490259.87	11777687.57	10115395.22	17929260.79	15689100.8	12874781.71	17609615.94	11575568.13	7964173.152	13389783.45	10934443.24	7550319.803	11536358.25	8697363.813	4867017.277
13.215	323.02795	25387914.31	18308075.62	11079303.87	19085249.32	16282204.96	16752100.75	11488824.65	25763767.79	22648207.22	38226994.35	25044314.83	30176681.86	20076999.56	16714683.07	28744264.29	25128084.99	16928288.57	17783486.82	28831845.28	26970629.17	24979431.27	28535663.97	17729802.76	30578999.89	39837439.27	21363643.92	41480802.55	20269968.74	31893607.94	22808902.31	18019688.23	33150196.07	22744265.87	15067862.18	28748795.06	31430067.97	24888177.37	29254955.93	17856460.78	29829216.97
16.484	747.52271	375639.0285	335729.2522	352666.2706	350591.5047	350835.7533	353435.5607	343953.0768	364807.5872	362736.6422	377772.4717	2137303.006	369165.0677	609319.3014	346545.0731	1541313.892	425516.33	347272.0062	365285.0876	352587.7443	587394.4158	358649.0326	340390.5566	381790.0676	378008.454	348586.2999	1397503.123	366555.5675	355187.7932	373518.5371	368138.3335	351703.7091	1470253.066	396631.434	355124.7635	346861.4746	368206.659	358101.2521	393487.1373	333400.9074	337570.4833
14.14	505.42758	364906.4522	406746.1072	344652.2638	2285934.051	356505.0248	419710.7352	297661.9828	610761.0246	2793047.113	2906656.956	533804.6569	499567.2814	6844300.023	369853.0758	1003235.446	575390.4107	341389.5373	432258.5637	402475.9837	624177.7322	435103.144	352093.9501	420423.0167	689403.0478	480025.9904	377355.5192	472433.2436	426551.1328	3821568.524	725194.4037	373494.7993	919203.1363	442221.8046	315568.6739	542079.9185	493030.0653	366282.6124	2083050.563	701460.7359	704913.6867
8.032	147.04581	479189.7855	556288.7971	784222.5258	636762.7626	649425.7439	999998.8676	567429.8765	445506.4331	543591.2311	3054844.377	536786.257	648212.7863	595873.6403	468547.8469	503230.3673	480100.5155	827457.6195	736631.2613	1862579.823	542625.4456	698870.0622	419936.9856	619214.6552	839712.3334	715152.3006	1812800.989	752274.966	449535.316	625737.4608	593329.5149	1024439.559	618979.5262	942205.0624	433205.1268	680279.2372	718433.4086	423193.6978	612569.5678	725843.2718	659591.9098
5.275	212.05714	3073575.649	932457.3044	1099473.877	1178111.467	1214345.076	2306522.628	586492.0058	3107552.942	1297286.319	562456.9566	3864724.193	470033.6431	3415555.796	1016806.201	2156699.354	658994.8956	4248652.17	1329973.078	569777.3507	603606.0358	1143232.515	969796.1469	3926046.21	5624060.281	806645.0251	1487074.893	770388.7501	1875378.694	2570772.075	1282841.013	1325380.603	1060692.051	609762.4642	2883914.007	1785651.215	1625561.357	1101100.967	2680238.288	1610707.912	1158638.994
7.21	121.06641	166976.6904	246281.1309	605712.0896	321630.5462	306430.4578	1223920.42	694388.3534	243723.5671	462753.317	1359715.421	273334.1992	198002.9376	281543.8156	195982.9166	203372.4645	252276.7536	292612.7341	817925.7426	336107.7143	301743.7026	187022.2176	161616.1631	1168324.67	471658.7038	399492.8192	469614.0407	309143.0132	201111.3607	225516.7326	414856.782	224665.8052	207903.2118	282628.127	200692.0354	866507.0325	308309.2322	197516.636	520609.7822	287108.4761	1136322.473
16.308	153.05632	1298112.717	1026763.954	1374690.763	1825000.119	1437235.355	1374551.713	1174742.316	1306742.774	1303816.396	1333046.526	1200917.216	1605861.251	1553510.738	1361544.544	1349413.161	2030768.721	1951701.294	1093074.627	1565522.009	1955957.185	1574986.865	1380381.08	1294509.698	1464779.681	1303158.028	1186464.218	1256605.819	1320851.584	1631436.711	1223543.357	1250403.963	1626152.548	1142970.993	1553232.167	1166274.963	1165925.856	1294604.629	1436618.004	1064071.14	1491142.886
10.214	273.08173	163162.3581	202039.9701	179352.6673	214444.8453	213498.5803	167013.6083	159110.1458	174393.3679	157992.9492	165614.8096	173312.3474	174323.4006	163628.386	194637.1399	206139.0112	173781.2437	184595.4585	165307.5585	178098.0195	178991.5365	161513.7442	164083.1652	168401.807	173984.2743	154041.6512	212540.7917	171540.7653	162958.6867	171908.8567	169833.6516	165197.1317	166810.1511	169014.1485	180310.4553	174768.0898	158594.1868	165881.1484	163815.8778	159799.8859	164093.2482
6.593	125.03619	970732.9289	2640651.513	3542173.503	992866.9613	7505107.905	1020244.779	1164118.853	872839.9796	1033305.899	1416124.434	1135169.969	910964.126	1098366.203	889785.3614	807382.2183	1108740.937	1187290.758	1494336.869	2342215.262	851113.0132	1913017.501	1280121.401	1132447.631	1119204.889	874196.0727	1560061.076	1302061.785	848484.2332	1278649.863	1447505.502	975801.9583	1072413.343	3585018.518	1111525.215	1825431.964	1202892.82	830392.0546	2212640.251	1668559.144	1834836.837
8.004	345.0347	97601.78182	244516.5379	276768.6335	134517.4294	543448.1799	168369.1089	131129.4759	157136.0013	131156.4364	757002.8809	92663.94317	115506.175	1328244.248	663733.4258	96479.93233	223658.3668	139697.6285	117651.7871	295585.7529	116980.3074	210109.6318	187521.9979	184088.5705	177413.2973	123313.0633	168856.8752	243517.0471	90189.3328	189622.4695	193267.2802	120174.8359	131626.0307	246927.7735	172312.4333	142286.7242	158701.1597	93408.21061	205005.0182	387585.5825	312843.5068
7.627	231.02443	123742.0217	117859.958	151348.8675	120762.0683	441045.6034	117262.9253	111923.8849	105253.1663	106983.3143	122276.4278	115309.009	119614.4288	119677.8436	121635.1546	113864.8957	118769.0443	112763.6475	112240.4842	109427.2676	118630.9753	107235.1118	110748.4821	116122.0343	113707.4368	108352.3468	466382.2898	131116.3977	110040.3739	124104.5726	109512.5333	118459.6656	107642.1894	117020.1472	106561.7834	108526.8249	115359.0761	119032.0278	133526.1845	111834.825	118691.8456
1.174	174.04146	729479.4103	1063012.843	2383928.875	1544916.674	2317091.889	1605969.647	819053.8685	976500.3571	1095306.596	1731563.981	2373103.907	1499949.52	1550566.722	1059721.49	1538856.384	2454499.406	1675439.038	1476993.785	2361895.67	1294625.356	998709.7894	1290685.556	1505911.961	2445529.143	880763.1075	819919.894	2141576.58	1005060.054	1277163.874	905877.2841	1094797.264	1567735.421	1358669.208	1473545.97	2415844.514	1835390.453	1021543.927	1396049.764	1134164.061	1116404.262
7.915	263.14087	347647.1057	2409281.089	2489743.637	1147823.965	3137491.445	1029914.417	848988.6115	1208456.04	754538.7907	1196918.979	1364927.76	1992715.938	485642.8059	593246.7729	963963.7065	3884756.223	2070191.434	4509232.734	2855732.73	854494.9403	1863546.77	663059.0391	2240256.531	1271940.151	283227.3801	1251138.929	1355940.549	290177.9475	1098207.771	1451321.408	258451.5411	863670.7516	2492247.074	1548864.43	410539.9242	1074466.783	1211479.567	2081296.128	1548079.214	2304257.272
7.813	302.07178	60433.51616	407689.3054	296076.3524	70813.36228	907041.3447	75128.55937	65986.44204	119799.3099	179818.7814	61315.27293	53067.9113	77156.24936	67870.32063	50983.37118	88627.62898	69927.03335	66328.91182	63606.15549	610659.7468	60633.86196	160149.5379	53194.69806	71388.40576	71921.25104	59342.55478	423779.6533	91241.4819	51777.39898	78407.22717	300136.2184	62938.34123	54886.09661	342240.2974	669175.9483	54581.28237	65915.98688	56330.88768	133322.4252	81972.52026	812189.0088
13.684	677.37762	545587.7444	950713.9825	926274.8702	1155344.565	1235511.471	553033.3861	1291202.646	1213323.601	768804.2648	794160.8713	1043996.046	1734898.444	516348.1731	1451112.967	1900805.871	8824838.953	1634145.926	1315854.078	574429.4881	1056664.653	1272057.256	1703450.31	662454.2109	1173410.806	1615436.031	1098044.238	599453.0916	1012731.244	2434811.793	817610.0737	1804528.536	1849906.772	1379392.418	655000.15	717894.1477	1265253.026	903142.8289	1233004.159	1047217.941	1185037.073
1.202	169.01476	488080.6925	727358.169	718963.329	407551.8757	615104.9135	532403.0492	402513.6758	512345.1892	395656.9066	487341.4799	1220431.813	585774.6267	450062.0943	403070.0574	455209.7751	678915.6791	1036226.917	466426.4249	702993.736	567152.1012	386786.6057	634037.888	7049882.818	571389.7323	1202187.316	334246.8211	444106.5219	417448.0514	610201.8738	475738.528	467983.1051	1769942.843	417781.652	564507.9986	3120790.881	530185.9425	482424.893	496602.892	568462.9491	426781.6245
8.067	136.07719	210669.0223	861086.4142	416578.2735	449372.1959	970328.2366	782215.1383	348081.3438	119519.5461	467320.9145	610766.4543	599697.1322	356959.272	146802.3938	301910.2251	388998.598	806307.9833	7041456.97	319206.7841	628027.9646	1631704.642	730736.7069	201713.0327	526514.7504	348026.1918	146821.0132	2522246.685	279848.9193	386959.9275	400566.4441	1169947.274	154532.0474	785766.9643	222317.9052	429256.7247	895275.6313	487742.419	513945.9358	258033.7714	2547778.087	400481.1241
16.107	769.50696	282185.1598	250649.5453	275211.7719	274862.4881	273231.9563	324870.9554	272157.4699	263581.2931	278573.9098	251645.3057	270618.4087	266395.238	307265.3681	286925.5911	271762.8792	304159.9818	275651.3905	319712.0189	263001.0118	280937.7932	260587.6074	360829.524	269638.9832	282252.5221	282723.2816	344881.0239	263497.3061	290175.5988	611856.3825	272005.705	255321.1334	276226.7167	280926.691	267404.5324	270084.9656	265595.6491	246080.4041	260533.3667	246816.6121	279923.052
11.494	183.13979	11508171.32	21594336.77	67867234.91	125918757.4	104571663.1	8568860.086	12490399.24	6750330.298	8937857.366	10995712.17	41109087.66	7752096.248	124922302.2	50304255.63	21236867.85	16238817.1	56298819.93	8393052.45	15851178.09	16628072.34	30101387.92	3803041.192	6626388.284	11323106.8	10092280.23	37085456.45	7968232.093	21672173.87	33184323.77	11685139.85	4828050.905	23081976.88	28105920.79	5885662.16	19791073.3	8260412.256	19909163.01	5641649.567	18245649.09	8080176.965
7.267	297.06766	578108.9947	2022404.659	166906.9354	1052777.96	537030.4823	2124794.892	1246390.54	396886.8097	93196.54434	223518.7274	114792.2172	82393.66401	287380.3418	256434.9729	595696.3181	743946.993	763873.6518	1277183.434	2041726.662	4078340.871	963095.128	128812.6398	532767.0565	1297702.13	1881760.022	1611610.666	601688.716	80082.13477	105631.1669	1561992.656	477529.2922	460331.7046	977885.3423	492300.5816	1238647.273	98655.76709	1664087.489	139246.3492	5205955.695	216188.7979
14.52	556.3017	5677094.42	5607407.394	5400786.231	7419032.901	2507591.3	3886107.146	1745498.328	3950608.547	8695496.911	7780645.692	5448417.784	5885929.024	5813672.524	5685591.821	4563131.137	2317586.66	5819370.983	4274717.017	3840075.539	2540717.798	6669312.696	2697434.281	4996717.964	5221817.619	5314957.853	6145125.195	4572288.389	2626495.497	7350270.41	7396275.64	4000740.804	5283907.282	5870865.525	2627040.945	7015043.207	7488729.349	4312683.012	4840822.548	5585134.486	6328371.938
1.242	195.05153	199554.4169	272438.2251	343034.8862	1884903.026	514126.078	201468.3601	305045.042	426226.8683	317696.5449	3715686.123	223771.3931	802340.0676	284441.2782	233339.4099	662162.2795	107138013.2	221881.3203	1010089.484	266146.7057	740650.0766	320129.9093	2764860.014	885343.8095	5506577.401	315838.2238	211538.2272	2781396.148	1654387.283	358517.0406	179972.513	170384.3756	591305.2621	228977.7691	268212.8905	560582.8943	11735736.22	239289.8072	770946.674	2575103.778	693626.4833
2.318	285.01987	6356.470889	6760.419847	6952.598432	6171.210361	8610.986907	6657.239635	6609.355	6076.101868	6458.169767	6409.39474	6646.20716	6000.598926	47292.48082	5769.879831	28380.47815	6162.73418	6130.769975	6584.432119	6373.01022	6344.852481	114182.4679	6506.705154	6653.25286	9369.579685	6471.044285	6090.227632	6833.024091	6170.102194	458450.0366	6099.671594	6273.653303	6253.020401	6462.515688	5684.825343	6259.198199	6356.202752	18255428.15	2060584.816	6306.102911	5834.925777
10.216	405.20453	165904.7421	223136.0573	160189.4871	415738.116	1150146.332	158970.8741	134977.1489	180832.9905	168195.3988	121756.8401	178471.9449	183166.0357	148247.8733	576059.3937	211709.5858	277141.1796	302947.6615	117271.3801	219581.2312	194793.5345	653958.3439	177571.7208	187227.1369	125050.5702	111348.1174	321602.7884	197052.1219	166328.1514	131662.8493	411231.4837	139374.7264	168746.7453	182201.9579	185885.6781	227393.7979	184073.3419	383964.0322	303668.3754	109997.2693	135878.048
15.421	397.34549	785649.7222	818479.786	2056628.1	5430237.783	2235548.115	863397.8707	4599366.154	1242566.366	2474297.279	3962824.37	2600135.768	1321956.085	11075019.66	1089217.843	2395184.414	4362076.638	1029932.664	1404634.306	1473594.33	3974210.426	933990.2004	1364191.44	1647130.305	2232612.885	894485.7868	629398.8238	979779.8527	1155257.899	5956925.774	1382616.825	1423553.42	2741618.409	1036010.446	746656.3365	1188422.657	1282866.487	1051047.97	3143120.099	978944.793	1747036.632
12.692	327.18219	914226.2361	3060660.825	1249358.26	4850807.886	1283497.376	777960.0748	1289732.84	1406162.739	1129370.116	1310291.054	2169725.278	1373443.211	1677217.799	3396315.806	2070341.777	5357538.283	4192225.155	2478338.407	1530917.456	5047527.69	1676247.542	710208.882	2898136.051	1637839.152	1038931.981	988340.292	1088360.808	3476381.71	2497037.747	1706521.792	718213.6636	1405973.404	1287006.379	1825179.951	1772066.503	672539.1821	2467977.545	1996665.889	1974272.917	1411087.41
8.481	284.09357	2496421.324	6428209.818	5320409.299	1637251.829	3699262.106	3943954.643	1508020.367	1958357.847	1815644.489	18903589.84	3285930.481	3708907.359	4360331.621	5440066.324	1518965.622	2064118.358	4177062.161	5565911.595	1910091.277	2095474.231	2794419.212	1861173.557	4977385.746	2268084.296	3298001.517	3998672.85	2557859.086	627982.9565	2870528.549	2797872.868	893453.2602	2726026.817	1823102.875	1520702.79	4922599.635	4201449.042	3125268.228	5166879.433	2727570.763	1382362.471
15.596	719.46558	402930.6771	335886.0908	489062.0254	800756.9759	420093.3216	404006.402	480707.6817	405474.5461	558283.9777	524454.088	492936.1405	419395.687	1105876.604	435703.5555	454129.1792	769162.649	380966.009	362605.1202	390164.2753	803286.5472	437486.684	615514.4279	1120459.939	484066.3463	477342.4441	364272.1942	356529.5451	472014.9705	597693.1946	379129.1941	466556.2345	531696.6968	338123.4263	320538.4722	463305.8184	371642.9483	403116.6903	397498.7523	349649.4383	592668.338
9.972	215.03941	367196.2106	199955.4792	520749.1011	132049.545	557210.0105	312934.8164	631045.3974	119704.1731	1476157.539	8353868.339	15614142.31	425817.6642	9927432.48	8094900.63	412011.5184	437723.7613	431083.5792	602420.6331	24076026.04	207722.6166	137381.8143	2000056.082	333302.7608	198421.0303	104262.0068	4754481.837	48485161.74	384186.3181	374732.3384	467396.3169	182923.1394	2317302.522	422481.1125	923387.5901	2092252.571	3387637.225	1991250.295	908164.2502	5230917.317	6379278.906
9.882	303.11902	449630.8265	737346.838	1035799.118	371049.8049	8174585.032	321597.5217	353677.3184	609753.6366	313914.7344	456598.7741	715268.9189	455999.3423	496088.6709	464850.068	477520.4783	334037.708	567899.3272	336520.5888	523711.9783	421412.9328	364047.7267	1288689.632	450082.6536	477375.7966	411807.6574	1463003.25	425515.2807	311772.1889	568225.8253	580381.9044	251933.2822	534788.8607	518662.4859	335061.0734	762090.4815	419985.5694	285128.6634	371991.8829	690458.7385	995605.8653
10.535	475.09381	205439.2357	480572.0168	210498.5728	220869.7699	239882.0499	166421.8192	774514.3917	187131.305	166526.0533	167865.7665	205442.1393	185237.9183	179524.8411	223965.5249	339520.7339	251303.4337	228913.4561	184748.7876	187109.2909	226161.7382	186983.7854	170667.7681	174137.9137	219231.6598	174549.8583	227088.0016	178462.8618	174630.075	178658.6184	194932.61	170217.1297	179427.7194	155651.7026	317379.4152	216466.2841	166471.1389	189456.5872	216419.1087	177543.2717	179213.2272
6.889	348.05347	72923.65327	74811.69056	1165909.15	1226176.698	4040734.931	263624.7988	64787.25952	73634.54048	74595.28093	75177.26365	98537.53289	71589.16528	77516.68925	70450.79399	128426.7516	211011.0964	62075.52189	78442.32782	633881.6813	74478.46256	78712.46506	74919.96111	95162.83111	73646.47162	84706.48878	61342.79484	76852.25067	71632.13072	73070.72202	81126.76074	76573.60279	76724.38894	77681.29829	68987.8352	91410.58665	91921.24515	70796.60279	84607.65369	85919.59672	67349.42256
10.239	259.13098	740517.0761	578194.6787	1440158.458	821047.276	795434.284	447566.001	964499.9235	402322.0302	710004.7585	836461.0066	983141.8754	617681.7141	1089336.364	517687.6696	342027.142	849422.7157	888875.928	531158.7002	735002.8246	990373.969	1230257.366	665612.6654	845244.9943	729511.4401	763492.2698	2427752.756	1717568.398	347194.7715	2296186.129	1422667.359	494475.1313	1606417.158	1464280.035	878817.0519	1038170.749	860043.0046	836958.6146	1544804.133	943191.9617	641193.6835
1.922	117.05617	145971035.1	663021727.3	207946782.1	1255839088	274787493.8	601420985.6	231600025.8	172166404.1	356331198.3	281318884.2	987207043.5	487027128.5	608391537.7	309865642.2	1167182374	459174147.9	272203813.7	440839205.6	940597025.8	333954702	889996446.9	359758804.6	263115931.8	626748405.2	290633560	1503577817	350830523.6	389408419.6	586738117.7	701421830.4	267957813.9	553277416.3	310395473.6	185622411.4	737872527.7	433521193.1	1387640470	366092726.8	446708756.6	206239092.2
14.153	621.30798	96799685.94	122602044.6	53223806.14	134447248.4	28230262.88	93496906.31	36780325.46	114038217.7	200229923.3	92796209.54	319045727.9	53633320.28	78343065.85	46312200.71	285600655.3	36715392.75	41133848.83	99517527.91	116369021.6	43521128.3	79390111.11	46595507.4	72952458.08	134072521.6	48022940.69	64748339.26	113788874.2	54723065.22	169519504.3	63113311.98	37688170.13	83543849.73	59066613.86	49495115.12	72198044.75	74510358.82	98125995.92	138407658.7	65230739.75	60055645.5
1.326	131.03554	49786007.45	58317054.24	120078451.5	205868135.3	165492397.9	72226140.67	45598978.07	48539247.53	48783348.94	52842691.32	85052705.03	40366283.44	152261804.7	115443741.8	90259864.73	18720152.74	153732668.6	84412605.85	162667986.8	34072813.15	97799202.58	40924285.4	53119493.57	75704173.17	42344456.62	57602478.59	112642371.8	39076139.58	96839360.74	32759319.95	26268341.99	76693793.11	76619390.98	79728194.56	56871166.3	55474048.39	47147100.45	53396856.42	47016636.65	39428804.64
13.642	309.17548	760899625.8	620147252.2	471542039.2	299362697	285721557.9	786497363.4	518811118.5	143248991.7	574262458.1	977523879	176289391.2	261104725.7	2017569703	1986588694	318935775.6	2872301640	711453202.5	852724228.3	561953690	699367063.2	216235046.9	522024306.4	732666810.7	331166535.9	175803649.6	2283588509	817119044.9	175086856	45912437.66	254265134.2	4038532915	186632512.4	2508088063	253301704.4	630536926	663866036.9	576390562.1	507574338.1	2419222037	533962909.1
10.064	307.03293	285955.6078	259260.8186	407826.1843	104619.4561	1057795.985	387714.756	100792.6086	88460.31985	745117.0362	155207.8549	94573.91239	96949.37257	651748.5783	1536399.306	355138.7984	160950.7984	198109.7123	138301.6604	109471.8006	166882.1416	136598.5327	109059.2702	401169.5308	219537.7955	93532.38405	413581.3148	159042.8959	93146.71647	108070.4089	91035.67472	211143.4338	98252.91181	196744.712	87585.76621	109499.2979	157207.9577	94869.46927	246069.2027	136248.3646	103239.9935
12.389	337.23959	3877032.24	21012461.12	3496045.162	3837902.778	1586635.017	4164384.104	11234303.49	2233237.444	35749783.26	16010297.12	4361664.228	26523720.56	12192098.63	965230.1353	11994478.9	1711318.233	16244281.03	7180174.846	1513673.723	3684769.117	3126682.882	8133248.48	136927703.2	4829697.674	126479932.3	26937800.57	2966621.696	11518182.66	1852679.328	8017233.374	13141141.69	2506883.391	2070693.408	2346562.191	4300057.243	5359239.75	14282396.78	54868482.21	3670477.394	6711950.931
15.994	729.5545	391769.3756	204759.8013	196629.2219	221768.7704	224933.0054	269889.2208	277834.8748	238105.5343	338407.4443	452894.0226	221322.96	236561.6393	299046.313	294890.1714	241984.8875	1400399.996	348447.8775	845112.051	196174.223	330482.5039	215579.8019	180663.7078	270459.0499	352846.3349	200956.0088	320006.0723	545866.0911	260132.8975	404513.0667	404082.6142	285385.5867	221490.0266	961513.0441	454540.1874	211036.3441	287572.4845	194446.8533	249616.4129	240573.1195	281408.1779
7.073	367.10663	4794.303479	5863.447495	2101691.484	4902.18847	11529.05447	7057.062194	5236.621843	5012.709933	4969.964753	6773.387706	5245.508738	5166.993889	6990.416129	5502.419175	59719.81361	6248.050295	4871.206693	5794.408105	5198.634096	5127.159065	5067.477997	5974.500641	7614.976168	5686.203706	6134.513211	5821.822363	6749.091624	4578.693083	5496.554569	4929.769532	6011.256727	5258.245851	7545.629904	4426.72083	5873.543091	6496.646165	5424.608775	6106.890945	208270.233	5270.68867
16.344	758.50244	303581.1946	285833.2862	304520.1791	319924.786	430659.4902	302957.6421	304627.9411	450946.1721	315487.2043	322763.6727	300702.3852	302993.7895	380312.6114	300085.7281	292115.3156	354298.9461	293354.3829	336635.7029	288745.0133	690168.3438	290918.048	296121.9289	326582.8783	329203.7733	310350.8378	287284.7993	336037.6594	311586.907	356041.8363	300804.2855	324177.3495	312545.1927	336177.4665	303530.4838	318552.8293	339288.5277	306018.6195	534672.4432	302889.5993	290948.5137
1.715	117.0563	5733576.206	12116935.55	9529246.806	8485648.288	14019763.75	14214325.05	5487678.706	5918463.676	6495670.335	11735951.49	8113745.162	9753605.471	8650417.869	5361189.715	7719417.698	11164272.27	4444274.729	13472532.36	8158273.078	10960179.86	7488619.084	10366870.77	8229216.146	12133607.14	8452301.399	9275666.126	11307868.41	9067143.49	8158546.572	6027945.219	10049517.5	9442917.36	11126189.96	7230990.837	12276710.17	12156542.09	7996322.317	9252907.809	8923938.108	6456772.943
10.086	452.06146	179073.1463	289898.949	191438.4014	189675.9482	215647.3608	245175.1981	208356.3722	170237.716	162978.254	166335.1839	182142.9326	179564.4989	456080.7441	238457.4946	539721.5194	180359.0845	205217.6601	179498.847	181096.0016	246071.3912	173233.8058	191613.5857	318550.0998	255803.7037	157337.254	344578.4616	171256.19	171262.8974	193748.5938	188443.9782	188051.1159	169782.0631	170920.9745	183828.9553	190982.0614	163514.7895	158174.6441	246412.4737	167670.528	193021.4311
11.104	357.10214	1293688.999	3541797.409	1182580.231	1013599.597	3936420.234	340445.0655	810797.4621	555102.7344	597440.7687	398594.845	344728.7754	386482.6461	424553.9183	1411979.247	782102.2905	231142.5147	627497.369	819575.6224	308252.5696	1143636.474	781380.8554	308167.2438	808214.7553	3406301.244	645200.9467	402730.5199	810687.8898	382091.6045	555075.3289	898888.8261	260086.2502	300578.2283	494270.0052	311193.2579	1056019.452	376303.2552	1403277.244	1309466.094	1508583.326	1763909.347
16.031	792.55487	35239.86672	25562.4429	118400.5545	122121.1523	380135.3844	43117.00848	193146.9083	27575.96988	71820.74376	22816.4152	42205.36334	233570.8276	251548.8641	396478.2402	57588.39786	47106.88313	163622.1588	560407.5211	213047.3639	700053.8314	74458.28884	333698.5834	29471.96936	1006278.071	201862.9912	151749.5556	28784.86209	47945.21202	113626.9797	896744.8443	90222.55692	38585.46956	83386.66544	114206.5147	88587.24779	277249.1348	368363.1845	14672.0752	14976.76834	155684.4861
14.573	566.34991	2845745.609	2475043.84	3068365.083	2521901.194	931712.7406	1092773.601	1996770.089	1444660.577	4292888.537	4160911.994	4476749.351	3567668.882	3758364.092	3731305.564	1755469.176	2123079.741	4477445.226	1823042.616	1206153.023	1555376.331	2702244.518	1438494.87	1467645.6	3047993.976	1843017.445	1709627.203	2670187.744	1273506.964	7441856.484	6471883.365	1823331.525	2543577.955	2766552.12	939813.9448	2479302.221	3866634.125	2458821.946	5704117.256	1967747.672	2195228.823
10.006	158.11928	1623037.268	3251693.469	5858541.794	1820697.352	4848763.074	2443591.925	618512.0425	1069338.789	945400.5147	1603404.17	1465825.639	1984764.906	2784727.983	163755981.1	1189323.401	235646.8987	3505385.433	2078043.167	658212.2649	968828.1705	1447108.954	1294048.918	2194009.248	1712198.748	1728603.312	2912170.61	1889109.056	447750.4577	2082980.835	1948555.414	702525.9607	1370740.437	2457823.666	636908.4408	6379387.81	2109638.785	1024421.337	2975354.535	1080132.325	1059393.58
9.599	609.18549	371696.4884	208933.0425	175714.4472	155390.9562	170704.4145	166526.7788	4163670.476	130557.3193	167464.4954	240128.2656	560536.4905	174099.9665	219584.7481	337872.7911	254355.963	172811.998	214484.533	236232.763	151525.2995	203371.6985	167290.2774	1067054.188	179933.7211	324003.9476	172153.3686	339143.0068	271260.575	248423.3729	241758.3827	416790.6353	181917.1806	228684.0514	245046.9059	200763.0995	211015.3168	313360.712	244168.1018	157284.2389	173453.1633	628075.9989
12.231	285.20825	74753943.22	77716802.7	93013153.16	182740091.6	145568159	77425584.5	116368659.1	88373953.93	90579399.82	99227196.22	117152728.3	85559458.41	223190141.5	123750608.5	124626800.8	556212271.1	106501557	63868118.52	155128923.6	183220114.3	75616817.91	56924912.07	98215872.03	100907265.9	85273010.24	77155867.92	66103925.03	79627204.52	108072956.6	62399229.79	75390562.97	91543384.38	90098474.13	72924761.64	91830492.87	63528142.18	68137784.41	77532090.01	61363406.75	90187749.16
13.998	315.19788	678947.8546	679953.5804	823389.8809	1119524.996	714923.0975	524572.0086	784608.0644	818014.1261	1028679.956	722628.2568	926279.6134	780931.5033	897699.4899	830320.9746	1153318.75	2597447.353	1944668.033	661130.5505	776153.2837	2572391.831	777778.8388	736500.0867	1959312.865	987621.1646	772572.3693	703393.721	675067.2435	716303.4909	1091046.579	1043636.838	606008.82	959988.1628	1027929.689	1151084.975	869735.6266	941644.9623	1146468.187	797037.6291	770377.1331	808465.9802
14.84	528.31213	176927413.2	105097909.1	141845742.4	297798091.9	112220840.4	114292151.3	122150838.3	105181809.9	149418372.6	230044778	132076077	120466843.5	42063953.16	209167088.9	108486712.1	99378122.31	117355825.3	217772845	161042210.6	265815394.2	165736950.8	105808038.9	115998215.1	142765352.2	115462973.1	106453028.8	129302065.9	119441997.6	155676599.4	129558622	104959699.5	147350534.3	100360638.7	101998736.7	116341457.9	124317589.3	134615718	166800034.9	109515136.7	116955043.7
11.273	221.09387	7749699.072	36557420.21	23021780.4	61615794.11	49346342.72	44277196.51	17054226.99	3332567.61	20093293.64	20460396.38	32984384.89	15779135.2	3398564.696	13504878.43	24610123.43	40021742.55	591301587	11173496.2	62968619.02	164884765.9	40212232.72	5446326.989	12505800.28	19515948.75	6339188.059	37951719.29	11259892.24	34478239.24	10410503.85	42571285.57	9812805.771	41704240.88	9317291.108	27299748.29	33172683.55	10555125.34	39807414.21	18906594.7	87544561.33	12350154.2
2.172	107.05074	7302569.68	10921178.8	46856519.08	14388866.01	133354125	4864561.805	5502885.305	29378540.05	3834382.218	14797721.29	20046845.16	3937079.199	28062526.33	22534601.58	8051813.361	10753359.49	12904235	5265285.366	21270074.84	6550114.609	6981317.262	5635025.707	4748746.836	6175080.207	7313335.778	19876097.41	8715421.981	3417582.112	9673696.1	10418341.47	4807379.428	15362547.65	42609744.59	3902753.171	5135833.588	11200916.95	1986777.813	7207500.085	16022366.06	7800402.317
16.478	834.53394	15331729.31	9591890.694	11212810.51	18081238.62	4941934.263	3223126.762	5336736.701	14374037.96	17283698.14	2846912.122	13531964.17	22482600.79	11083699.28	13280417.5	89712853.39	13173376.62	4712253.813	6060122.17	8038846.928	20064552.95	6159561.15	1958652.593	1964103.74	4669512.317	11103911.25	8745990.24	4603400.463	5898293.447	65325850.35	7790587.876	2616899.951	28801871.31	8535415.698	4774782.821	20459763.73	1874906.718	9250681.811	3047450.826	2541016.638	3161847.039
5.893	137.02492	349268907.9	210609608.7	2995810803	228360016.4	226688442.8	307076451.7	158191728.2	395900077.7	281723403.4	370564752.6	337924166	362171224.9	233668706.9	265274861.1	326292912.6	189630262.7	198665737.5	356665688.7	279214871.7	243415705.1	268350246.6	306146245.7	284555365.8	501972435.6	2842893817	344258890	2521402753	272071250.7	444431834.8	543559006.3	290153761.5	1037721347	503283891.5	2647348640	418072522	354465394.3	239414685.2	347552123.8	306217616.4	2439044803
6.967	784.15424	418295.1369	554551.3527	568195.003	504141.9972	713142.1754	808854.7461	132845.4212	366516.7011	897065.3365	727573.7725	841992.9948	433021.6627	543924.2998	482743.4356	530805.9494	805073.8019	198566.4898	1528568.927	477758.8325	554795.1489	382990.7181	445550.3591	1124352.8	610820.4928	578837.6968	249060.1543	682885.8303	472315.974	549418.1387	319364.0877	178817.1659	552738.3667	717546.6922	434668.3223	630789.9084	502309.8516	339982.9701	647030.8372	372679.1672	184048.462
13.134	477.15497	287290.4964	330931.4857	330647.538	409156.1187	337522.5297	282574.9991	344190.3099	297476.7824	328707.6667	320513.2052	321029.8551	323106.7954	373465.3414	310075.707	333377.4195	349082.1168	339083.5499	365035.57	351633.4538	350750.3454	320042.9717	301499.7944	308591.0095	357336.4902	324000.7225	322733.4366	312696.4839	314981.1458	362458.7139	358521.1278	323772.1696	323849.9104	312860.0802	310109.4124	330361.1897	328661.2243	328220.9243	337716.7465	341948.9491	338173.8399
11.59	297.15079	209384.5304	257335.5296	227304.1441	233572.8303	268164.7666	275078.5782	253047.3641	213150.534	223223.6152	243666.506	246318.8216	245301.6818	250778.5093	311917.2975	907949.424	221717.7647	275661.6763	225284.1068	218061.4675	263136.9262	237065.674	210164.3381	238116.6926	391403.7146	215339.579	810704.4703	237142.1981	220774.7175	245455.3944	288973.688	224722.7239	223025.206	227397.2977	214938.3606	284806.8121	222576.3064	222827.0248	207503.6643	246300.3068	254099.9986
9.763	264.02664	253696.1281	170355.3052	162543.5951	158414.1595	170964.3135	144958.0651	154385.0081	165968.358	160388.348	140118.3492	164034.0649	165362.7145	153954.4988	517566.6107	206842.4024	145945.0252	155543.3259	147588.3591	158291.8633	156247.2482	243588.55	140550.9663	159832.3974	189397.1618	150168.8814	202758.18	139246.9237	148221.2765	376095.3239	167247.407	149591.3119	160260.8812	145779.7044	159631.7433	178103.9534	140159.0157	144212.6772	188441.2962	139668.1318	157230.479
12.57	463.23639	344429.2757	239304.4153	468297.0954	265665.6483	479916.799	282518.9661	285788.3185	278478.0521	230484.0721	309663.9484	327526.9937	286248.2316	304826.6826	288676.2465	325551.3583	329321.0424	337591.6922	285273.0423	264029.0838	304834.9133	234122.8643	271668.1128	304974.8181	341470.0383	337728.0664	371927.096	416196.3068	227263.9519	456010.051	365308.5212	304757.395	267876.3351	313388.9632	481983.3534	243319.0514	283531.7811	272334.5997	285375.5373	277070.3624	353233.2617
10.515	465.14014	627452.3426	897000.898	2245156.871	1615651.603	4420116.1	627221.5214	371096.3713	384414.3154	256550.8078	713961.9025	654921.4059	504312.9946	3396108.866	733003.1333	674328.0864	607840.0832	781517.8456	684498.0673	1228834.046	210154.3976	561705.0249	377584.7016	1307998.003	682079.3956	341644.033	757596.4836	821831.2739	323652.1254	674459.4719	479337.415	232717.5464	369182.6967	528794.5711	272924.7825	1569016.944	337372.6811	315580.8771	397881.8681	988413.1044	647336.4438
1.677	110.02537	1759554.176	2270868.571	3516855.501	2178724.862	3633608.597	2098838.114	1778064.214	2605955.436	2795186.803	2664600.911	6633297.668	2668493.824	2037479.033	2519473.398	2247801.146	2991523.443	3659415.919	2747086.373	2260690.663	2354577.816	2340958.787	2067661.364	2081188.378	4289398.108	2624410.186	3356369.191	3510734.751	2482090.106	2899626.857	2494082.73	1724588.437	2425390.879	7286075.679	2875619.858	2744917.203	2739086.449	2628091.47	2473508.507	2746934.634	2637529.181
14.843	503.41275	86366721.02	10664018.03	17981405.89	20013151.79	36691086.98	47898157.51	14188506.39	40131740.45	18650333.76	47706297.26	52655980.39	29867859.57	96160574.79	10171132.47	20781526.9	20237156.59	32952729.8	51309588.75	6391018.377	56400355.52	24891360.19	35239967.77	22734335.52	46841038.33	35797945.87	11155319.06	47245562.33	32883075.21	83746023.19	35755999.06	97368145.65	34202681.39	32663832.07	14835751.81	25153262.99	93099672.97	41288502.36	25249729.43	56064151.65	13424127.18
8.634	269.04651	215654.6312	490109.0597	181933.1204	142353.375	185551.0798	406586.3902	153386.4558	113669.281	1060646.98	97896.64294	130479.2869	204225.6523	207818.5105	307422.5516	1437478.48	199084.1361	149586.6857	4553869.554	635738.0583	148965.3457	520500.5496	127613.1144	259700.9806	291795.0375	169554.7011	174307.0717	98974.9225	108826.3124	96172.57673	218784.147	511390.5924	253963.423	635231.5934	165317.9672	234454.4602	121959.8982	137552.7376	371997.6932	95091.21435	177179.9943
8.693	308.12674	55864.83045	81216.66809	90131.32334	126459.7637	64525.4449	163350.1095	75897.45692	79245.50228	114665.4334	86086.42783	76921.25186	100702.0522	147364.3564	122255.6876	509215.7076	107007.1635	58852.23648	79135.66813	94832.65365	71941.98885	249873.0471	60217.31211	111092.1515	61550.99693	67705.71068	62942.96091	86155.48167	111226.913	79645.6167	61187.12062	119790.8053	98979.12472	142966.5045	60351.49652	124235.7976	82669.58924	68836.79485	84361.09	73530.0247	78110.78978
16.226	680.45435	337934.3461	334942.9914	342970.0372	402189.7388	342213.3482	361090.0458	371400.8856	363735.9	349350.0113	384270.3378	356954.7363	373038.1442	429591.734	333985.6372	5238538.638	1791444.803	338901.3676	382644.177	349826.3597	647584.2645	354488.6046	344876.9056	1097667.763	361284.8796	354038.08	338748.5645	360282.3707	360938.0698	379331.7023	334131.2668	378619.2694	346959.0551	360879.6976	345546.93	352039.7279	348006.1804	339984.6736	337152.1109	337181.6487	356628.0332
9.285	269.08319	143185.5314	216086.8879	169993.0986	172936.2868	178176.3094	178133.6843	193373.0992	149823.5916	265376.6674	177785.6605	160910.1318	158228.6789	309399.7871	163926.3603	1013877.968	176534.6629	185939.1075	201145.962	211191.2157	176552.2037	404639.3578	231989.199	285297.5102	172154.1365	136681.9966	226405.1207	178960.4326	160425.2476	249406.8443	585754.8057	164998.3268	225233.0688	163812.2449	152221.7652	170838.9359	187786.5451	149376.8612	169794.8541	200730.3328	177417.4829
15.421	764.52704	8773541.893	5332107.391	12860634.04	15566289.63	52667433.97	13889478.65	9536405.086	10780704.35	17677194.61	2080980.28	9305069.408	10295785.4	13302782.4	21528508.67	4125043.323	13722960.62	10606531.72	17878692.75	17887854.79	12530850.69	11631804.29	21932548.4	9109083.506	51096177.35	21845678.25	19617637.75	4443933.515	23062273.75	30384049.86	13371040.72	10221154.44	4261247.658	6561090.529	16815478.76	3892596.6	25165077.88	26109576.35	5331242.886	13583460.7	14157026.83
9.075	175.05205	109854.6191	124271.6947	160348.7462	179022.6145	988531.4216	99683.35155	276320.7773	93595.97418	91073.43412	163076.523	123685.9464	208312.3401	1526562.133	5101171.775	130497.4523	1628602.062	135222.4699	144201.5444	231390.4127	226641.9396	111357.6067	84421.88899	136475.7116	100092.8937	205003.9216	174107.0626	107382.1916	106651.1739	126645.7486	104820.7906	112592.1527	135723.5151	122721.5552	90577.05411	177946.0819	91411.83095	116264.9875	128508.1555	92773.65648	132927.3605
9.705	406.11661	155783.1784	193363.6883	571527.6162	167996.1289	186824.9553	317185.0386	157895.728	150447.3623	161465.7555	172747.9815	268785.1468	170447.4125	221946.1447	708163.0429	215998.579	182431.6284	176132.9476	172647.2751	250435.3238	193409.304	163864.439	151055.5262	210656.8932	352289.6488	208581.8752	217828.4057	416372.5567	156416.4853	162045.5709	157241.3018	205692.3254	154427.4782	222254.7253	160646.296	197247.3254	170114.1506	212663.9276	182430.4734	170861.9876	154383.8806
6.561	211.01135	884045.2873	1101309.473	1016438.637	1184999.614	2093560.134	377430.7327	1203409.861	564976.4608	785764.0347	672048.391	877886.5356	514984.5835	794644.0063	851565.958	288625.4355	189129.1244	1418232.431	1093663.939	992964.8156	541064.2607	1168006.753	1215545.837	784872.376	704614.6671	413796.2947	1679740.983	681128.3607	789525.0656	538905.216	954586.784	531013.2644	832221.1778	1580970.691	761882.8195	810870.2883	623223.4482	588240.4213	850867.0183	1385434.955	1933530.766
16.681	804.61731	9342418.956	80284171.96	97983790.23	16977924.65	1478187.36	19582617.7	57130669.26	29543906.24	17521615.08	28716793.87	16716129.75	7327945.461	9609068.951	19497487.16	4319875.027	4803130.916	53907389.09	14585654.6	38911163.82	53249191.22	14592473.17	8281041.151	4079163.556	20678019.7	18089169.3	50553864.04	21338169.61	5808842.617	2198147.66	12101318.5	75588283.48	16031064.93	3776974.428	20410066.22	179968075.1	3026868.4	111942274.7	25987371.38	11012641.73	31743334.99
1.357	193.07237	1653215.295	1814430.377	828673.4032	1138680.453	1789637.857	1635343.935	1257676.75	1214256.587	663017.564	1292033.615	980431.5988	983966.139	2838118.602	928894.2895	1148549.561	8926632.217	930895.873	767720.8266	885774.4964	775950.6879	917928.1992	689305.0197	683140.4446	1370853.254	873000.1023	1817093.961	2522187.304	699118.8981	772575.6951	1100881.136	4381578.703	1437515.081	1126873.218	946393.1089	1893312.47	1740144.319	1220993.801	1005447.697	1019914.598	906031.6661
12.13	177.03476	1623090.966	1197527.22	1456414.942	1318218.798	1064523.004	1372383.171	995454.1629	1190311.724	7134971.446	4143802.982	1538719.428	1994875.431	3002620.27	908384.5916	2507123.404	796684.5137	1471332.72	1288643.546	1388721.505	772903.1953	1026374.195	3628837.707	860312.3019	1916466.48	1948168.083	750284.8122	2256752.419	973867.3656	3033399.735	884814.8005	1452922.987	1530050.626	1175657.118	1698766.686	1576329.398	4811151.753	3546376.433	2494487.903	823289.4961	1316746.514
15.309	632.39557	639158.1309	1025475.292	1424790.471	2021838.192	961982.2035	400149.1582	1775985.961	822003.6607	3933235.477	4104756.409	2003140.919	2971412.705	3129174.396	779049.5356	1028154.528	4254373.524	1560401.833	2525464.009	2198607.257	4380707.552	2219428.201	1002824.175	2241724.12	878473.5852	525579.8405	480405.4217	1583514.149	1097668.56	3432703.256	2263917.597	629268.3513	3162081.115	1446996.475	602397.8861	726080.8108	1267148.122	2796219.777	3874166.012	1181951.08	1096384.232
13.575	333.20877	1100876.747	1873490.599	1190835.002	1424054.847	722779.9952	1199617.058	1319672.947	1024307.275	1055603.226	1743668.008	896774.1456	1046361.481	1600243.891	916388.9427	3255171.271	2111183.229	819824.9153	969073.2772	1219905.293	1111490.19	1035624.784	716096.4217	1475358.02	1310535.326	1080092.172	909213.6722	856541.9205	999854.1416	2367138.562	1337723.313	1530274.343	952440.9235	957904.4806	1361096.833	1278575.397	1113236.583	1243778.029	1304805.938	1162300.269	977790.6833
16.503	409.23746	890701.7577	614836.8938	939639.258	1618861.987	839339.5122	854369.2458	1045559.976	954419.9381	1717657.323	6079558.706	1500603.743	1842638.342	3752703.26	647652.2022	696317.3047	2820008.467	937753.2454	520513.0722	989009.3041	2047346.522	1573295.027	944378.6358	1129201.771	1437865.325	1221812.962	400817.51	1624613.019	626397.9852	2519568.636	1326764.95	405821.1311	2411138.836	7113315.336	992148.6422	1039319.583	882573.2705	578103.7651	1792628.8	784170.8105	1451207.349
11.287	432.21637	211102.116	1189011.788	606870.0677	754446.4978	1092209.813	627045.0016	541124.9891	1786586.725	124112.9983	614987.4495	558110.8003	337803.062	238072.664	351977.2437	1178107.387	512020.0068	1124545.796	432607.0147	505997.337	309839.4558	260160.1618	178823.8265	204905.1685	905469.3012	126074.0772	387503.0513	218304.5181	202710.8555	268153.7483	199896.4085	148311.4252	673955.4738	292340.9989	2357816.916	187295.6464	521471.2203	241031.576	301472.0886	863889.3217	295407.686
11.677	236.07596	418607.0069	578533.3688	577119.759	590605.357	567130.6557	520472.8349	435195.4151	829975.8885	512242.0142	481258.352	973569.728	638528.1476	904060.8189	608597.197	789536.6914	355726.4832	317667.8185	628697.9215	487999.2446	277093.4208	467473.8427	634857.382	792683.0906	378620.5175	398348.729	1243219.106	705804.0101	341742.8193	667481.7964	494031.8986	470203.4725	514894.783	310269.859	300708.4658	564726.5487	551845.1184	683321.7763	411571.9088	610984.7187	457929.3278
1.267	182.0103	1321261.658	890754.0343	3331002.106	1707143.65	1950664.513	1110941.533	1642696.841	996616.7515	1902205.497	1917902.279	1624313.418	1708502.36	2357053.311	1605734.795	1423537.36	4872105.175	1911948.519	1863087.084	5264157.083	1135398.206	1227065.284	1345450.967	2119086.678	2012837.592	966897.9272	1894746.754	1145583.861	1115119.789	1541762.627	1762018.751	1408607.164	1170793.263	2021035.123	1717198.5	1295049.176	1948651.819	637228.3718	1411041.985	841568.5911	1844037.736
11.366	419.21301	224272.6453	362894.0789	882131.7715	4715360.194	366501.9303	630432.9034	236135.0833	216531.1199	442745.1236	211221.583	283168.4242	2449540.726	545586.6223	169987.8668	849644.7164	323882.8357	267054.7948	195704.3177	203145.0696	229768.2569	185540.0525	207380.4855	419574.164	415455.5888	165055.9205	907557.8525	394362.3746	842663.7478	195458.9178	202453.4902	182693.1829	179951.8939	698410.6264	192427.8513	1182041.438	652224.6631	187616.2788	215293.5661	806175.064	556549.4703
1.37	169.05133	1593546.24	2130219.537	2399819.093	2090979.694	3534131.867	2099230.037	1556550.421	1468807.227	2151686.996	2090918.062	1854493.183	1414050.685	1537799.834	2030209.505	1720027.826	1488799.93	2828268.351	2392843.943	5116713.892	1804651.974	2263256.083	1551668.615	1683031.645	1865494.251	1250518.621	1814335.897	1600845.421	1405790.73	2121876.446	1958073.64	1310913.416	1824033.094	1748532.729	1899617.365	1564747.497	1937644.304	1408822.573	1487036.126	1946432.833	1446148.174
1.313	181.07265	56548223.4	31647379.04	56410546.56	34761360.11	57680397.6	17542238.14	56640646.76	24717225.25	27852117.87	19318775.13	33730035.79	41542185.13	14656780.37	48469279.69	34015969.55	217991004.7	45847567.03	40601292.43	53464708.28	41253555.71	52315673.34	49006199.78	19103189.88	63824726.96	18311506.5	77134249.56	17806214.64	50074079.78	69286791.27	39372323.87	11736592.55	63867600.64	15389519.96	78447440.83	50356300.89	25216116.62	17656513.79	55840927.86	15809175.55	42293219.5
10.412	395.0824	191272.2716	210038.3468	6716158.989	195543.4791	236886.4415	212614.1708	179999.6183	198063.3533	173879.6442	184109.8533	206520.2867	211887.0743	225495.2565	207563.3435	236519.2194	189398.4313	219902.0677	219811.5986	205015.9933	247845.9927	192045.4098	190753.2982	263553.6736	287714.0408	193443.9753	258412.071	176245.2632	190932.5846	203365.8523	197621.6781	190555.6974	191134.201	176481.1463	197868.5217	199625.4623	175728.777	194373.5948	206737.0604	192396.8767	188267.4039
1.975	259.13049	40345.05906	55818.61492	56090.97078	78671.45478	50182.34172	65634.80316	40323.16863	42348.35984	103533.1529	55878.29065	63000.6813	44226.91317	65678.42459	43110.27387	203213.0392	1087510.861	196634.243	317439.0808	226289.4066	46238.97737	98863.94594	47081.92695	136822.3137	57759.56981	61473.93391	67220.95022	56608.45018	41945.58304	52538.88598	54602.33698	56933.81979	49156.09355	60733.44968	40692.32265	49537.24263	70277.00983	62445.71285	61941.19724	53270.17263	60614.53104
4.043	195.05315	9521.493392	157558.7369	2515941.601	8937.407697	10893.88258	17265.80051	128809.4264	8984.745816	9108.964236	11459.9978	477382.368	18416.23585	16196.7217	293573.2119	294453.207	48791.97337	523474.8526	9628.684823	9358.163171	9685.050043	195268.8698	10333.55125	5480439.549	39770.18554	1326626.481	9192.929188	11581.33121	8995.239743	499264.5362	10260.16389	14287.64597	927531.9284	15268.79339	10015.97869	2333251.599	70288.77002	24203.32067	1148318.976	1748420.347	9414.188432
5.599	181.99263	279786.479	300239.7855	752048.3338	241115.3098	415447.8293	224878.8132	172713.4434	453949.9081	295125.6723	531026.7783	218380.0464	326288.8396	245727.7498	402499.9992	251471.6073	345803.4984	475579.888	348667.1282	198527.7051	26483653.89	296225.621	321622.3759	668341.5783	509720.7548	440594.3533	333834.6664	390290.6099	664706.675	218261.8684	321974.6394	215927.6216	636728.8867	1122314.35	220315.5149	233036.7062	321118.8322	220532.4118	316616.3611	552039.9147	19197418.45
14.326	327.2341	364444857.1	499621952.5	319653706.5	1308917036	463761124.2	294643679.9	541272006.4	498676520.9	442849197.2	1418668937	565912738.1	314823533.2	3276162039	383742932	372833001.9	1108710389	552079995.1	295978966.2	521098495.1	1575441118	450524141.5	454330245.6	564570313	667544740.3	451499324.1	202342831.9	481842547.3	237228842.2	1144034127	686376256.4	174975008.7	557465513.9	713206172.6	185152439.8	657934325.8	235509992.2	242640106.1	771295562.8	503631990.1	1136487029
14.036	848.5705	82926.02321	74505.40009	92534.48283	133830.2304	85817.97894	89136.38965	80607.15076	86836.56041	99417.37688	91962.15456	92899.23891	93867.31622	124132.9524	76689.61018	100199.0656	110811.5905	84774.19735	82553.81825	71752.57106	104560.6871	83664.87344	87378.54356	121244.2658	109068.009	77544.41988	87469.06114	92387.23884	87628.6365	100490.3176	97092.04312	94348.47352	108020.3783	89484.78413	79615.15906	94132.9798	93494.89164	99068.66433	90419.65334	84698.40506	83082.78485
10.658	333.20862	392865.674	859411.3881	649864.2538	428235.8261	2596583.447	868135.3375	692741.6009	535179.2114	852838.5779	452819.7546	381829.6428	393819.0249	642979.0377	494318.8757	393084.7613	651943.5623	513094.1922	1115412.091	479774.3889	541744.0888	588014.8195	689349.3671	1336123.992	628681.1748	327318.2764	673562.1496	859976.7268	333051.622	346009.8783	690231.5624	575286.1635	882307.345	523744.4978	480860.0359	305835.052	443785.8642	505514.7505	517241.5761	930563.1128	840650.8756
10.485	255.03111	231376.9821	544545.321	233462.2439	230599.4698	279286.5826	198127.8832	197213.624	215058.5174	194533.3221	209826.1683	224598.273	201634.2777	222596.1514	246396.6176	382965.7092	271715.4348	252868.7888	242288.8206	6749110.671	261058.105	219549.973	212923.4437	215776.2804	278196.5575	195107.839	264428.1167	218535.4574	201422.3775	218437.985	220199.2037	202720.6969	206136.5345	195544.3465	360149.8353	229330.1408	204846.1098	217022.6523	257406.6248	214228.4844	198147.7314
7.825	257.00711	64246.56913	502958.9437	593575.201	85716.61124	1024745.676	100702.1825	62676.90732	100906.6571	60457.82637	79744.44599	54355.01691	72675.42944	92523.43141	48678.0648	58687.79285	107588.0152	81808.97968	99796.18877	928497.2138	71003.28717	312635.5194	64989.36525	94019.65366	75021.88947	64724.6346	112558.2808	118367.4449	53839.22987	87475.40161	156080.5914	83308.61801	56785.47962	455291.4093	162806.9293	57328.37852	121351.2911	67598.89871	324146.025	184014.8634	524447.4655
11.47	293.06134	552377.8671	504046.5659	872728.3509	657766.5878	688624.9508	723715.6239	397306.3721	655335.893	745217.6347	614522.7754	651631.6478	677942.5128	1055778.566	617552.7339	918110.6627	517111.9213	634834.2232	791052.7645	530372.8589	679136.3282	1957047.986	645187.976	683761.5301	3334218.026	636724.4588	560984.824	825493.4929	554572.8137	817001.9958	951700.1219	651520.9929	4213521.425	496305.1732	626263.9704	532013.6342	628306.7809	604027.1192	440843.9532	708266.4531	1561527.113
9.754	214.077	76930.82214	173251.4175	783442.1593	546468.5013	159959.9063	93114.09149	64636.16221	417222.5912	45081.93069	135527.4175	41236.54471	220634.5788	107994.9026	74198.34771	81730.7541	132329.9278	98544.36651	789744.0612	95577.9146	75666.0259	66387.32433	88841.03014	129340.2592	184594.273	116660.3637	103765.2984	139542.3433	40778.86409	306071.995	76329.13282	113126.744	39992.99228	103769.6678	68506.26842	58744.97874	142246.5681	56310.62114	143079.2144	125893.4115	53889.80913
15.998	838.56342	25831835.32	3469394.836	15676880.38	5758464.269	5840314.907	11503636.32	35325130.13	11980738.19	9282179.312	12053973.74	5454743.208	8424564.668	6687833.831	57404876.75	2979436.109	11180091.59	9092141.818	117267326.8	3224531.148	17003260.39	24219222.56	15359410.3	11758409.88	12570097.13	30619383.43	5370059.249	16504435.53	12759616.15	5899446.941	11343349.78	8968560.964	23942266.54	38243476.02	9006578.909	4589799.559	8020077.587	45298599.82	4659749.759	5810617.739	59638070.45
1.339	310.11542	92864.24077	108368.8663	88088.20875	81414.29858	166021.783	88628.96131	102374.2086	131185.7027	98156.40572	257147.6237	102166.3821	117215.3748	93334.77859	160777.061	96746.4958	4367885.343	180006.1686	89225.34891	86606.99856	100054.4092	135588.5211	106926.6958	78295.34208	167719.7601	124232.5506	121094.137	114064.7598	105624.2579	123788.2296	101057.0326	95453.91205	116095.594	105864.0286	81340.75573	108824.4136	396725.4856	110724.2625	116289.8515	132439.1082	84087.3908
8.001	289.07639	124665.0844	337402.415	304236.5537	199451.757	626800.7226	205257.8675	240271.9136	251461.6232	166136.3994	767709.7106	167115.7471	142909.91	178156.3889	122405.4295	133075.6388	189029.619	166942.5858	153249.7155	402348.8407	128013.0802	328010.7627	204283.2828	194535.1665	196621.303	134261.8085	412408.4985	247455.8478	110477.4666	203111.1685	271368.2279	121000.4856	167804.8794	350876.8259	284718.2499	170689.103	161641.0891	152202.9706	303601.4987	274052.1009	355596.0378
9.973	345.13351	904066.76	7329689.405	863342.9279	301525.4789	302963.7371	530443.434	1822098.902	1515564.167	1021862.264	474741.1575	504144.9709	2112567.234	1130528.074	1025594.092	1477535.033	237055.8397	1843936.091	373004.0474	466861.8552	378327.2193	1173986.584	1598719.631	673281.4988	893046.9728	381935.4561	1681419.566	674145.8262	775172.5331	1203382.004	3659969.954	503610.2073	1027482.886	822292.3347	775311.6033	1745129.405	784354.7972	826675.6329	828633.7572	1380030.854	3669373.12
11.154	667.40979	603751.7322	253532.1541	212921.041	203382.0657	4753908.574	203859.535	290911.2298	263195.5698	235795.8607	339034.3883	337050.7895	233492.6587	201793.0142	180192.8322	307084.5423	213089.073	206913.8092	742203.8029	192842.9299	219035.9146	260489.0456	174050.0403	226663.6374	201572.9492	352891.7152	265240.371	891976.0089	370980.3283	205042.0709	1460712.839	215729.7695	183412.5738	216317.432	177107.0112	196730.8712	192198.3139	220792.9879	207014.7097	1417972.667	212658.9258
12.936	331.22964	2138047.954	3134262.98	1513534.445	4897623.783	1172357.633	2925725.651	5128306.949	2971853.768	1880893.53	5902368.162	3435464.379	2926159.753	4245656.31	2832545.076	3199055.903	4794981.819	1484600.089	2898002.746	1269571.354	5670005.023	3379579.17	1556908.882	3014317.723	4333726.778	2819973.083	2641982.389	4055315.723	2451014.404	1751880.12	5885537.698	2644598.256	3111011.045	2589813.14	2797447.699	1304542.217	1808162.374	2468125.266	1956981.649	4145846.371	3539205.304
6.562	175.02534	653897.3403	1004091.494	618858.6275	144533.3295	617167.413	975493.0288	99867.90838	612313.8333	1290610.581	674625.7099	660266.9738	657455.9416	746305.2252	934272.6013	3497414.089	122826.829	230536.9734	4835286.657	984973.9328	92369.98484	1753584.307	392516.6283	612108.2781	869804.8009	98022.27965	192157.4298	142129.0215	88405.69962	140798.5594	603426.4338	1055116.292	747576.2493	1116148.958	113993.9584	911489.5715	490377.554	73790.72079	922647.336	572366.1723	551617.9861
9.944	323.0239	277528.9706	506298.4674	705231.1298	222569.6174	219992.8935	172726.4399	201097.9552	364828.8994	188098.2256	282888.2299	434929.2146	276910.6994	480680.5876	445970.746	221521.8453	167006.0435	283993.3064	233335.8544	302541.3627	232298.1058	189305.7432	1078322.878	334810.8483	277003.3857	236769.3442	793492.2191	293954.6376	176613.4117	352066.4529	359768.985	139380.3027	317768.3985	4190535.177	165459.0943	454538.1501	271509.614	183487.5912	253396.4876	444047.3914	1000008.171
8.231	207.06723	423676.1544	514659.6651	488972.9283	491163.627	724979.0592	572554.6499	416768.8805	575325.1177	483605.1933	443924.2374	421741.2585	462972.5851	426879.2338	511341.7434	634021.5621	428139.3439	592003.67	432299.4312	599890.6895	678276.2542	461788.0584	582851.9472	436823.8907	512908.9037	436179.693	3550172.096	516254.946	439456.0013	522053.6201	577233.5753	393340.6191	359163.0066	659729.6731	765240.7465	543016.325	369090.6666	459633.5427	393513.6279	700943.073	644598.5449
15.858	453.39703	1150056.672	1172007.913	868971.558	1266091	1012672.067	1162134.645	1044958.538	2536735.305	969299.3907	1858025.68	1383752.483	1448758.151	2244947.374	746170.0541	1293765.84	3423408.178	404480.0902	1620394.783	632071.7196	1200300.024	1739902.11	802374.9775	1292988.34	1123620.264	6791004.664	533638.6108	1429127.829	594630.427	3226416.235	1030586.017	1332625.578	1062372.135	1002988.266	896711.0494	1166575.284	1137793.456	1586371.35	971476.5503	1387261.718	859211.7552
1.317	211.08304	131723.3226	148811.4196	132892.616	109898.9023	226526.3707	140385.8944	99653.03852	130495.9698	130258.4527	167723.0131	146874.5033	161517.9427	139391.1573	138620.7046	138581.112	446587.9652	95812.81468	127521.8532	120037.5516	115635.3262	121262.4333	148646.3727	113867.7828	163666.6129	155606.7592	166903.8221	167233.4032	134141.1189	145924.0131	137439.1111	141423.3606	157501.0839	148438.2048	118778.0113	150352.0141	162086.5477	155926.2196	151423.1702	182381.4852	121187.0006
7.303	367.01758	118176.1361	263007.9745	167960.1992	127926.2236	335466.6979	147099.3782	398295.8686	128183.0079	141207.7901	140370.3226	181748.3617	118135.8004	139156.8709	117613.9649	256414.5022	134653.3932	175384.1187	143061.6917	269410.0759	116479.5302	152729.7614	131880.9269	137209.5751	165823.2455	121908.0404	162801.5046	145168.6952	114775.5173	176057.7975	131551.0949	117847.0419	133242.213	212712.4452	136840.9069	189228.8914	145042.8368	121804.4187	187340.4363	127341.8896	185287.2747
7.367	176.07253	44903.49534	142625.5963	101898.6998	144608.345	423489.4626	304202.2521	95096.12219	65690.03712	138377.6547	1381452.383	90007.91897	78216.96456	78914.96476	53982.61885	108751.823	108918.9947	116816.5502	108231.0334	155667.3615	316421.6548	66363.42391	95469.76388	399366.2514	224351.0561	142993.0263	109104.8407	112551.8238	69899.15648	97712.45717	69434.15949	71709.65094	81241.94118	143722.9292	57442.81338	62561.80424	129854.8305	55760.56508	114334.8661	110163.7462	126648.6185
6.449	397.22232	229274.6655	78227.75932	160835.493	52344.96176	103806.2222	61630.59499	161290.9002	81377.7237	699983.7048	91360.069	171920.8196	3566166.577	174283.3416	126286.7102	177940.662	171062.9833	301993.548	386219.8697	148199.4219	51742.03609	407568.7278	163153.8433	148096.1264	55340.65283	54704.67403	59082.47352	58795.7492	874557.5314	476644.0434	103600.2856	59555.14016	194397.2202	61294.99968	200919.2717	52227.24782	199972.2836	179849.6643	572028.7927	99065.48202	239647.4279
1.978	263.02423	65905.192	108862.5397	239611.8929	379062.2236	365256.7204	63626.97204	56924.07407	136324.4318	79089.47744	113254.6905	114202.9335	77040.20559	64025.14517	225031.9265	148069.7237	85329.33371	325230.5883	71732.03119	104638.9611	61007.74236	76329.33328	68515.49943	153229.487	153434.9606	61265.42839	94559.85501	75148.65519	67687.96653	96997.56631	70773.34952	58188.06721	78481.30089	99490.71034	70087.73222	151340.9483	138445.962	88887.1522	77379.94459	68471.11077	53739.53517
11.842	486.28561	222868.1421	316978.6814	124968.5227	181544.2862	253375.0525	169888.8094	143552.65	200226.7517	175486.1917	182572.5716	221667.7286	197389.2586	78811.24753	385561.2061	282948.7901	146730.5585	289417.7087	279414.7985	136558.369	221032.8103	166562.2846	281738.5148	167699.6501	217480.9612	141413.4811	197277.8052	143952.0773	184254.1665	197392.1068	229926.9226	90984.23479	327430.788	79067.95483	467989.0506	283659.7851	143435.5096	397186.3454	188539.8711	180857.1065	116510.767
1.356	290.08939	59343.11365	81329.73011	86564.57386	54320.57172	113653.8814	95244.3568	44498.2421	52790.085	62928.06465	162115.1159	63920.71545	70948.44244	99455.62982	53373.95403	59037.55353	652454.2718	64484.34416	94200.63007	60057.85678	88203.61556	75302.56365	1137814.881	82887.88724	319504.8287	69876.59195	69253.67803	468934.8868	105902.999	75284.30214	64320.61959	81201.26191	109198.603	102356.7587	55524.951	76204.76228	471117.6404	103134.1773	82927.89075	328971.9676	50102.48182
15.33	354.33908	2625694.127	1608359.011	1500419.154	6022060.65	3738826.725	1192316.85	2785624.123	1875624.476	2545931.742	2925240.763	3464766.378	2997788.939	6131546.664	798310.7253	4673737.463	4041268.486	2211184.412	1451616.387	1079634.386	7118677.163	1233088.006	2133503.416	2211206.357	2569812.39	2367703.255	1169157.257	1491554.738	1923639.368	6032951.72	4743187.7	2366579.917	3394919.922	2435332.257	2228973.584	1291116.598	1139839.716	1547985.686	2336348.218	1713256.076	2305510.11
14.672	526.29645	104026898.4	80974772.04	90813273.88	192864843.6	46534473.12	84982711.25	102041437	61095754.01	159227496.7	134883055.8	90020223.61	79664661.07	86439958.08	57016614.53	84331892.53	42420337.37	44862478.61	41166233.13	53510709.06	96268201.52	91614956.37	90467507.77	59342667.09	167459063.2	46056693.31	59699327.19	82074843.83	47230522.73	122021074.6	109230409.6	52175757.54	157835443.1	113892298.5	37450982.65	89545958.28	68684275.75	106487931.4	160124226	64473054.1	86232745.48
13.072	291.23434	18067548.65	22841421.35	19802979.13	132400221.5	33294513.28	27162606.05	35525820.96	38530482.58	24864273.03	78643256.19	26824534.49	37505157.61	90310709.68	31227786.58	100493098.9	54672723.77	48026913.59	26665509.21	20656971.72	82695220.32	17364775.29	15138290.35	182822883	60523208.7	18599756.45	16464517.68	20962081.65	15891449.54	45804078	37115402.03	27354324.89	23275788.41	28354484.25	23983307.85	36587730.18	27937211.32	23851853.26	20616528.04	80151313.08	58243096.83
7.669	135.05704	211158.8871	235546.5456	203116.9791	262245.8633	340476.7791	220240.7377	197983.4329	142351.5826	221903.9282	166346.2441	239997.7337	243239.4441	266926.307	197945.6546	194339.5178	204091.8929	191503.6216	230247.6739	178543.1302	244215.3411	208721.052	133447.6315	104827.7505	187247.3254	234987.0559	407292.5003	187307.493	191565.0672	214741.6029	180738.1768	157884.1594	227080.3897	158117.9049	224557.5679	203609.9063	149297.9649	123611.1353	203193.2273	169864.1423	194250.402
1.363	187.07318	313850.5968	96063.05808	72805.60126	54583.50049	94914.99791	78277.16798	54382.27546	103434.1221	173399.7095	88530.24474	95070.88686	69362.61118	74751.52909	65407.84227	381821.1378	286515.2919	897808.8246	65882.70692	126509.9136	145978.024	106099.5147	105009.8574	72883.35276	71779.69244	78954.32651	3337781.903	134674.8313	63032.32941	1747836.321	70107.96368	70427.45119	246752.8895	403220.9893	58321.95456	131858.978	534925.5683	81677.11713	66783.13228	195934.2304	58874.74427
9.121	243.07066	264416.1539	176535.5616	170801.3807	165602.2639	321215.3329	124573.4964	164855.1892	142488.5043	150083.7423	161013.6439	159418.6931	153495.177	145362.8458	169854.0554	159991.7341	243865.0175	121103.7831	173605.5081	154700.5559	181991.3792	730990.7957	156065.7892	138617.7515	166111.2008	146703.9696	273944.0126	176289.5167	149923.737	144501.2823	218781.9138	140340.4548	170862.0761	138975.86	188875.9272	189813.1139	182858.3175	150452.6381	153772.6479	176708.0486	160494.245
15.155	389.14792	303080.7075	290928.7702	416579.778	2470382.572	304598.203	251643.3037	1054624.145	279472.1502	945666.3925	1875393.792	383657.2495	308589.3691	1728187.458	304940.0529	684037.301	1933104.498	203486.121	324528.3754	291283.0343	606821.1782	287388.7442	271024.2115	314728.4365	382238.2385	851401.4376	399717.6249	391369.3441	574390.7676	2044850.402	797525.7115	394863.4481	376717.0696	280500.0078	277830.4388	477072.7034	822956.1214	300535.7179	435484.1905	338844.1317	1193347.384
13.094	349.23953	33340106.4	33332542.52	43836291.89	130898073.6	21559407.05	27656751.3	67254686.21	42152963.3	27145083.07	100832969.7	31842325.22	23987620.24	301563263.4	13789904.46	120061596	38591271.37	35363713.75	34404057.01	27210726.97	47480515.29	21464833.52	31243721.51	112923713.2	61976476.9	23702488.59	39328779.37	51756919.25	18498529.71	57140913.92	102186606.8	40142157.92	33610258.98	43171425.2	24394281.29	35466018.79	37063792.96	35445211.25	30345501.37	82042083.2	45810206.66
15.273	480.31113	886192377.3	400320852.4	926941300.9	1662024669	588984119.6	719072405.2	1547037752	293244566.8	1502417874	3703813312	1523022483	1047150705	5573724811	786153664.7	1515018333	4972338029	717094173.8	1243494116	892287594.1	2447865012	720673518.4	549657398.3	2188289646	2562331519	566821292.8	271081815.3	1435866377	286373510.7	5501247403	1137894629	597177200.7	1292619091	877441696.8	460221411.3	643269802.3	2452248620	374925476.5	2126875063	825790204.1	1790183415
7.213	306.07788	134870.3836	124084.6285	171806.6788	143895.8975	509581.0303	152081.2979	126139.5559	119695.4175	183742.7977	125172.1918	118251.2756	130414.97	135509.3674	125000.4259	145892.8925	128577.9844	125032.8739	156585.9783	124463.7837	186736.2358	115056.7874	122187.2528	168485.1942	117465.0806	152996.8741	177361.5267	126878.1314	125458.4225	121704.0058	118166.2882	132437.2261	116799.5659	139162.1912	117448.2736	125206.126	122709.9727	115203.5263	135718.3681	118858.5627	129553.7116
15.241	437.26846	79310903.77	66123628.95	79641674.15	57034445.14	34941567.02	34988151.23	77141806.9	44117581.98	125408637.3	204462619.8	107348905.9	82484327.27	220644549.5	32172100.13	98565937.89	136809316.4	68134829.76	65501977.58	78982197.61	82012241.87	48873009.04	60907061.65	89947194.91	93386154.8	65765646.21	29401283.51	109372110.4	34913708.94	308698541.2	91992173.73	24871296.29	122018597.8	56880887.85	53467789.55	12281783.41	133385005.1	61256960.3	245293481.8	104434087.3	106755818.9
6.211	280.06979	112135.333	271378.656	4833497.779	114836.8753	316430.4699	127429.1695	152136.1617	99320.47031	156419.1957	165652.8755	145502.9458	116013.5328	131077.8318	107564.6846	93731.05395	120888.9183	147346.7783	146982.7402	161544.7066	106493.2785	142241.108	125837.3027	135186.7373	144866.2224	130127.8315	221438.2098	149883.4486	105522.7225	122842.5401	217957.1922	129818.5247	182975.099	166096.1322	114006.9482	205858.0786	118823.2083	121081.1672	186354.8487	138590.8891	180513.1279
7.242	117.07153	116343.2059	113277.6824	135854.2914	125569.9368	412644.813	115677.9284	121591.8765	94721.62716	100844.4105	106228.771	102556.4019	103047.1235	104862.2429	100264.9301	110370.3557	105135.9875	103179.2637	99937.26402	116728.4493	106258.4807	104222.774	98416.05117	108467.546	102212.1577	104419.4422	138200.2459	102724.8857	94378.05826	103805.2408	99292.14168	108633.5034	101805.9211	109219.0666	101456.1121	101803.5784	104005.8929	99943.29053	142531.4241	97587.03467	105429.9245
16.124	872.57098	9108389.342	4497277.579	14731336.35	23638211.72	11245830.4	13438963.04	10131801.5	9392128.621	7806869.54	18372744.28	23797196.05	11748230.57	21737348.15	5845020.598	15878278.21	93697771.83	7767646.098	7225330.15	10588090.56	127738740.3	17049870.4	8795877.031	45346573.96	20632774.8	20853569.28	2270355.666	20775771.74	3694117.655	17071533.52	6116780.061	6486293.451	23331723.63	7305722.757	6084645.486	15092629.44	7424424.198	10285753.43	28322362.89	10237398.01	13127497.92
10.292	327.14636	482388.0534	4818067.585	906437.5503	553382.4702	2348709.51	459619.2148	451843.2767	2688384.137	788612.1285	346056.359	584852.6247	648137.8712	607895.8158	704452.6153	683377.1093	355163.6171	565020.404	402440.0367	524327.9015	402696.7865	748001.9683	372816.5686	627439.9047	480024.6672	712690.2432	928156.5485	721789.763	466873.8052	654228.6835	475272.8309	269865.4561	425919.6899	485067.2755	408534.7322	584745.5668	6220281.459	333773.2595	577687.9209	456989.1639	461722.0769
12.882	337.23984	8307625.294	16225442.15	20865841.43	109237002	25521827.17	25944809.57	23436869.42	39619151.15	22160162.6	58768891.55	18827504.49	26201643.86	120377693.1	15055175.47	82031296.57	25024404.44	45156290.94	33283824.39	21920370.87	23327074.48	12518985.77	18528851.62	134092278.9	52288248.4	14206638.33	15104026.7	14970752.12	12845585.41	31398484.05	41585432.43	13038243.94	14279435.74	26574413.19	16875567.91	25141102.15	24943239.68	19431703.43	20230747.5	63085455.16	49083625.22
9.511	349.2037	97412.79083	131171.7103	160160.8026	124294.9994	160137.754	189571.9063	83115.20554	83231.98057	124868.7893	93381.34239	100641.1043	117870.2071	156788.6573	225722.0346	103438.7039	97534.71151	64235.85779	117306.2886	98678.11764	92779.24659	81177.45758	79531.36038	90627.75049	72597.02555	99879.44908	76682.16983	91613.76395	74705.00415	80238.3377	104697.4943	78769.21679	99534.74917	82285.36803	99178.46157	77424.78598	91483.15441	103988.7762	115465.0042	647360.6657	89619.97477
14.471	731.53796	28721517.88	23908607.2	6012138.119	1505786.755	10271062.64	17052374.72	11000295.48	3343533.565	5162195.761	27258673.82	1845376.014	2286044.169	15528064.94	32462725.13	3175938.668	17149190.27	149143917.1	159206236.4	6199677.361	6277094.745	1710655.692	3779738.639	23545286.52	25196804.61	25877545.48	13616650.61	83285661.03	1302514.417	24282822.03	17789464.5	25472471.92	4143760.66	224405260.3	16144979.31	1465601.147	18623486	2430600.596	45457240.57	22002628.9	11978214.58
0.515	117.01971	3028910.842	2131110.901	1977848.134	1927722.847	1685002.867	1584442.85	2164360.39	2565436.615	1941230.47	5796384.677	2086581.672	2060800.665	74687181.28	31925.36898	42733.08581	7172168.944	2206749.895	1664957.165	2362949.059	1637805.556	2174218.418	1863774.435	19951816.93	2253893.581	3442546.373	2429888.749	4353640.674	1969524.596	2975530.762	2276247.073	555381.2874	1914084.996	722686.6554	2657706.371	2413229.458	3502063.152	2280095.119	2264862.692	1681198.005	2179968.496
11.47	300.04129	619195.3578	670907.4176	878273.9972	740342.095	1106147.768	463867.4071	481537.805	499738.5103	843621.774	1456807.97	567938.6996	615790.5947	1099401.432	1359503.024	604342.5282	3600545.742	534919.7391	1470145.074	693500.9001	1765698.977	806926.3026	598844.2445	831090.6295	290349.2846	1141535.692	247117.3231	689436.8606	681574.4865	852730.3143	653017.3521	761235.0509	670120.2151	575407.8628	276828.2156	368336.0067	1186466.855	992583.9384	749756.0696	2682617.214	1410898.155
2.443	280.08725	75253.79641	77558.871	74259.4872	74322.67497	252140.0089	83660.82381	70131.29015	76466.49673	78177.4811	80674.58089	79508.17226	76683.9839	86401.32666	217942.5189	74996.27586	76883.46015	82384.22826	76147.25799	76229.43684	68653.33346	71397.84071	73985.54815	79077.3254	77855.62797	70676.50826	77266.81957	81771.41989	72325.47909	73595.60482	74929.13694	79934.439	75077.0837	82992.90709	119709.4902	72891.85965	82537.99931	74680.71528	75602.04489	76078.75862	74919.70413
12.423	385.18066	2423191.1	1792637.726	2957504.644	1983169.637	368169.4798	2351667.2	2975389.319	2047224.534	2125539.222	3357138.444	4863858.358	3478370.689	4585585.324	3004121.621	564899.0689	1102789.084	2318933.436	2778063.216	1872013.668	7659876.563	3752016.683	2069025.205	3976655.722	3095408.95	2811275.028	4544787.281	3379539.735	2683117.009	3170794.043	2798209.536	3733744.467	4052042.843	2502145.403	3940107.782	2615538.263	2552293.924	2669306.423	2346689.431	2023178.684	2878250.416
3.596	279.09973	1293625.499	4948290.896	17096884.08	1554087.202	92692596.52	1086232.127	844903.7936	7047838.112	1307912.57	2938600.093	6185914.406	683553.8748	10950648.46	7371365.708	1759585.074	2585710.506	2897604.697	653526.5507	2992933.224	691332.8873	4146092.281	785916.7086	1196637.062	1072919.231	696006.6783	2474386.238	1026963.229	387564.7318	3904547.557	2120004.531	1120126.647	1845428.418	10237440.94	751970.0609	1946374.786	5921761.655	263064.8653	2675839.877	5054072.859	1682718.501
15.302	239.02457	335225.3876	288538.9211	350502.2165	439905.3679	607532.2426	331903.4399	770953.4842	357835.2327	368272.2846	486574.4999	377832.1724	357311.2328	912587.2781	323334.3734	367624.9836	877314.4626	342066.5402	405521.5273	346364.4176	845887.8757	331854.0754	566029.0417	456898.1055	670389.3109	323811.6004	1140928.274	338522.8915	296199.3214	631017.219	412185.6712	1731868.346	414874.4158	341337.4149	308397.8961	410643.8576	871712.9044	315624.0928	411921.5027	495832.4593	417014.9829
13.421	271.17148	217972.0674	235386.5795	231742.8259	341559.8638	238681.6782	191506.4645	243688.7373	228364.5817	217156.0691	258958.5277	244579.0027	250888.8177	353044.3341	248915.7624	601202.0374	808406.2175	233760.0836	245269.4427	216145.9133	322537.7465	234862.197	215580.1219	218781.5355	253139.423	243109.154	240741.2833	222100.1883	230915.2691	288246.4513	242140.5057	235499.2833	252022.3716	201722.7736	215795.3655	216630.4922	217123.7582	230356.2002	230344.7114	255080.7847	253436.74
13.315	319.22873	3901583.174	5160089.909	5264207.892	12564361.92	10349103.91	3771254.573	9397381.431	5899074.446	11265905.49	7964198.505	8713187.244	4564074.224	13363452.3	8847204.18	7089966.012	78703997.98	51111537.11	15371217.84	12994372.05	61895366.92	12096337.5	4475403.231	47477296.58	6285081.802	4833899.938	10498776.83	3260971.858	6360940.166	6179467.227	8776585.378	4820722.059	9095266.495	6757357.73	8399719.525	5045513.268	5417446.552	8390791.857	7317796.315	7844847.85	10354981.72
1.457	274.98807	88915.84128	324115.1873	182366.1869	69217.98869	62049.06251	83165.75536	119375.1679	33126.40205	131959.3912	94638.16245	76791.27337	116340.1709	43734.32698	71236.70406	343397.7124	52099.18084	34199.78217	39520.23323	140913.7614	43590.63564	92753.64968	74165.14258	43795.06989	759707.3763	113165.0323	108644.7256	226911.4652	34272.70594	35953.56471	31842.667	42114.30831	46513.89293	83411.21116	298820.4273	36434.94191	73866.49569	109535.7606	38322.94707	88681.61925	75912.45426
3.813	165.05644	4121144.439	5242057.993	2677823.414	17258802.2	19985333.75	3052498.65	1881167.992	2030417.298	6330536.501	8221308.918	3212675.397	3273718.713	5857500.246	2388278.818	6662662.976	5326486.918	3082792.127	2613696.171	4830226.738	4892798.996	2260577.94	5153117.185	3770125.956	12562426.71	2908800.33	2047763.602	4131449.073	3796213.87	5632516.199	2148644.971	3474695.06	2160414.173	9209916.66	4552256.774	2580517.401	3597461.583	3120875.597	2825982.873	2666355.972	2660171.891
1.259	275.01709	58207.01607	60981.28792	50276.0567	52031.00636	105863.3684	56516.82441	54824.29108	99041.6621	127484.1989	77561.21144	66220.99036	111220.9698	56768.2993	119818.8633	71158.4444	72137.84744	32746.07835	50445.38388	56806.37574	49801.71361	56468.14929	59666.97464	58815.8903	78888.96441	76558.57514	53078.21112	160009.73	59417.24001	69767.74505	75338.08619	59271.61496	63856.04609	61009.38083	49465.72421	65928.34209	199287.7229	61022.12428	60137.39661	68982.98381	58129.63025
16.177	433.23724	160354.4418	162152.4472	218889.3183	95279.33732	96626.03863	115387.1919	270377.6658	116108.9564	197011.8763	342740.6402	186752.1593	122161.1348	386859.384	234710.5546	210733.4133	130893.1021	80116.68937	100366.4574	136027.6576	86816.12725	138746.253	51293.82011	184195.865	147086.3572	157611.9877	130544.9159	240189.1037	54499.56062	220085.8919	241833.4233	77081.54748	103516.187	196928.4629	185972.7248	78742.19954	2516724.54	238124.8869	267920.88	151933.4935	336682.2988
14.171	496.27051	14547539.31	34589527.94	14006780.81	24394227.97	9070716.241	23809569.98	12187379.23	49433170.87	12210556.57	59984415.31	12961419.91	17938415.94	52286200.79	14350612.59	10302109.46	7595671.42	6393690.668	18377162.96	42269494.21	10603949.49	23602334.32	73581197.98	21480833.26	64707583.55	38235827.03	36575239.94	101017117.7	3300457.573	31190553.48	28992704.8	4911406.69	16035311.39	96902646.33	6172875.156	76567886.96	35699039.69	11257732.3	63463837.74	16258458.74	38433736.39
0.522	426.02405	308169.7356	54506.69728	23516.66898	53035.94118	7316.039342	35439.40759	159535.8178	160573.1044	44348.13883	56088.79403	76060.84466	72098.16926	4148.60201	55663.22867	329138.8712	33942.41723	16769.10993	260606.4083	480574.3705	4300.362398	316276.8614	27665.37155	299372.4522	40688.91015	740599.8976	53811.26478	108557.1405	37388.17724	234159.6948	215467.7807	339369.5324	39338.91871	114107.8165	213593.0667	548356.9956	47163.4631	16929.16885	861259.8492	365709.9532	79674.56425
5.975	124.01706	894358.3278	361932.1492	18033627.59	806320.594	897450.5244	355949.8271	500874.3257	2159739.555	2032649.796	1334883.296	684623.6921	643923.2642	530865.7922	13606367.87	1548158.815	871818.3914	1298553.439	1223683.735	2406301.129	1191309.647	359196.8444	2065743.535	32187262.88	4177813.377	16119815.4	1212447.697	1709070.414	710902.91	1283656.449	206418.8168	381709.0249	12404956.31	1319923.191	3247173.572	8089958.202	710177.5975	759536.3868	1402009.788	1411376.443	551097.6511
12.159	415.21811	8249866.236	39252305.14	24612340.87	23233428.81	17421860.61	6424681.714	37089890.13	30884244.61	9217497.765	26415094.53	44677146.65	48156247.76	5571632.093	5843374.483	17852619.03	10541823.31	23027144.64	28264401.16	8865220.16	8361471.717	22738692.42	4569023.916	10075200.36	9034461.291	6036225.561	23678737.04	24671218.33	17778073.83	8652796.191	41269013.2	8342657.774	18400935.52	4373016.984	14484973.25	33833132.39	11936595	11285325.33	9870257.61	40068245.83	21297418.1
11.942	307.19275	16920962.83	29555957.38	22894439.41	67075217.42	26418742.56	26984332.99	39694571.85	31032173.74	31956598.05	44033259.17	31673833.71	23343979.95	107587619.3	16363621.78	38211484.68	36307830.44	62406138.27	34002825.97	14340612.04	58712085.06	19708773.23	14511580.7	89054720.53	37460072.85	16404818.93	40141751.01	18049124.67	12849882.35	57251863.66	44193062.48	25401956.11	17953607.58	35091917.95	22026500.69	66133523.39	18033760.39	41636068.99	9836856.789	22833377.54	46511311.18
14.753	593.3598	5008280.983	2878209.722	6294386.488	10223984.47	6580439.292	8322788.333	2590187.801	3766088.028	3252136.822	7850082.724	11569935.12	7750863.478	6130549.094	4371013.642	9761345.937	155817180.7	2660904.693	6828722.427	11644935.04	135271354.5	7896732.818	7969902.517	72328940.32	11636717.9	7812456.355	1930988.085	10163558.8	2492667.536	4861271.908	5203212.765	2937549.264	8755486.852	5066194.356	4648545.463	5736563.94	5222471.306	5612052.143	10106712.98	3741432.986	8296718.966
9.241	249.11423	15061482.47	183209255.7	24359428.12	27333882.07	6280297.967	17118743.9	33159231.9	23585421.32	18923516.65	23964351.98	13016252.32	50555027.01	24904107.58	19285229.38	32664725.24	1447046.322	42326051.51	64870213.78	25291948.92	6237014.318	45460296.26	31628333.37	29898336.24	25954986.97	7616313.111	36027007.02	8721216.682	13485153.22	14130790.29	67527171.06	16313179.6	20086743.7	10828977.13	10308952.39	59429148.68	20468884.3	14641081.79	24770985.1	32193195.01	100484325.3
5.833	119.05077	42085042.16	405555781.6	75111051.52	120687139.6	143987563.2	71576161.73	72134974.96	43718125.04	112672595	66256672.27	96847618.47	51460755	158255051.1	91658763.45	88023438.45	90614281.76	116616138.8	96419140.28	108704475.1	124114831	64431475.14	93054592.54	70277905.7	64528867.25	28926481.55	71163551.09	64220099.56	50755585.87	119973837.5	102347557.2	42256168.25	59232320.38	45250757.32	59232630.7	74697215.78	106659486.8	113980964.5	119415591.5	56300416.15	47022045.75
5.967	150.05663	21178.33318	17746.0165	3438412.236	24827.34411	31436.28726	22334.58805	856708.5007	21773.40047	17367.47808	18567.99868	17066.05664	16699.66951	21291.30799	20648.56004	65548.14959	18800.99364	16166.88442	16891.82379	18646.66608	20137.32446	245216.2908	21132.56136	19367.5627	47005.77217	24441.7532	14140.40931	21656.31229	23521.09222	189046.1581	25937.03393	16396.97928	23284.26888	19319.51409	18421.3467	19890.05129	28548.93028	42742.82302	448351.9954	16253.56394	35189.26332
1.153	191.02058	38327874.91	75607091.96	106444343.6	124650405.2	194268294.4	75921885.05	35574355.76	56678985.61	97048408.08	53893170.42	190082314.6	102502492	85715493.09	90558707.37	51683297.3	265658377.5	142711575.4	67218236.68	90561422.71	66355334.4	63085576.18	55925794.44	97622992.24	137933644.7	42104394.54	32525379.81	85086230.82	63043582.51	82699927.39	45974650.8	33737844.81	88444713.94	57007447.73	86851918.44	125287611.5	65070860.14	52884823.43	75442664.13	41739472.8	77789608.8
3.758	225.05281	109586.4883	73954.43517	131752.9051	62865.62644	74252.83806	82002.76036	155426.403	124670.1788	67923.58255	72101.87556	93646.72022	127272.9924	119319.0796	77052.26894	85995.59611	67743.11744	100742.5684	63148.96504	84098.92411	77459.51345	99754.8469	68795.58292	108159.9653	58808.75452	93537.72061	75913.31655	166678.0212	112475.541	119136.886	56937.82043	82963.07743	49945.83176	110231.3687	47099.85845	107468.0249	170478.4746	139037.0186	84290.15779	95575.98095	150481.769
11.901	562.25433	1087733.225	8369312.901	17245154.6	15554896.99	47114885.73	96389336.17	62512484.51	19241798.05	24593053.23	59561006.65	3168358.82	5427854.249	2223580.116	3115786.916	654740.0679	5363664.128	96954579.66	35859492.62	55408282.6	46601503.78	19920599.72	1109973.709	131740757.7	106344833.4	21207144.21	43415711.55	141874922.4	17835525.09	80619949.6	127273261.4	1742015.198	47126299.59	1834078.659	2620840.74	151571192.8	31410980.03	9596688.921	30837988.26	38648944.35	41642753.6
1.164	160.02589	10071182.4	22556547.59	34279635.35	38032083.67	47711093.25	21484773.4	10836725.85	11940486.1	50923214.99	21628182.93	55817789.82	61779675.87	22107357.56	44480709.32	23102866.17	46542059.93	54088248.09	19267631.78	30198769.82	30634542.21	26073957.49	17459735.7	34570293.79	26355954.25	22339256.9	10788630.63	18848285.91	24241451.03	36163822.18	13596849.18	12360009.6	27438027.23	14827885.63	18606952.88	34607771.32	20692915.45	18972252.04	32722426.41	10598404.22	22570959.79
9.092	207.04532	21442034.31	5946117.758	5384157.286	15272347.32	7424947.526	14113580.75	168499127.2	7099160.935	17105041.42	5073612.411	7476908.739	5887222.429	20442718.02	19545041.29	12566562.45	5226478.825	8474394.552	5368321.271	6062873.972	6315322.177	6327283.288	5980753.831	4982163.636	6692416.799	6828230.296	7007377.342	5040868.354	6864814.351	6154767.762	6861158.511	12600819.71	6306121.032	5019242.221	6614876.951	35609771.06	4614834.776	10397226.99	8766216.705	5112381.946	21302846.7
14.16	498.26492	16056819.19	35745022.31	16017866.13	23530609.52	8814283.287	21661139.05	11312532.56	56786169.13	10323536.62	51916979.2	13410029.74	17309610.64	67806289.8	11555439.4	11594308.17	2311952.235	7966090.663	21132042.95	34149943.15	9909076.913	28040412.49	75503762.56	23902761.43	61958025.94	32549635.25	43630666.45	106096262.2	3195245.971	34006168.91	29377238.57	4670208.863	15891531.51	111172728.5	6422406.468	73182148.63	35415090.14	13006381.29	59397241.62	16449866.58	35078468.02
11.553	277.09116	1088945.873	1491.838318	1152.058518	45294.41505	1527.383271	1627.517953	1267.220593	1093.453593	1112.185271	2789.23898	1140.247146	1152.115224	1752.749657	1156.571297	1664.747219	1280.84613	1719.64621	1199.691194	1152.486361	1400.080518	1858.350941	1005.955501	1564.49336	268211.9246	1156.413099	1599.790036	1347.747648	1124.742622	1350.172458	1431.870739	1313.192882	1101.764629	1263.44655	1079.494954	1614.717733	1756.278976	1155.090374	1135.42485	62975.17151	114739.4288
6.347	295.14124	1466463.196	46738.10155	8200620.799	500957.8333	71075882.61	816052.5546	57010.33083	37047.5833	20737.85473	25004.51736	38721.58761	22239.38992	36217.9708	207184.7914	131605.4891	595475.8719	18802.65147	30717.36394	10348.50473	2557579.207	14800.03449	23688.72573	39131.83267	75227.92613	23357.41897	261206.7217	21828.30192	29920.78048	26649.66769	24462.72174	21269.84288	57945.18118	34590.86097	28507.68429	36431.78541	45000.40147	28917.01066	29153.8921	23430.10257	41301.37322
5.822	147.04587	2387919.653	22906218.27	3738300.872	5832444.253	5840727.079	4243618.602	5241795.186	2685561.702	5777362.814	3714282.362	5274013.67	2817068.688	9484062.502	5306111.118	4555509.716	4790285.429	5326009.576	4847557.361	6370164.225	6000532.106	3609405.5	4801811.345	4008362.801	3834295.082	2155064.916	4946245.387	3561123.019	2947099.101	6093704.978	4791980.938	2338083.774	3506431.982	2957706.016	2718720.361	3585829.066	6242474.007	5642137.861	7920239.467	2924509.169	2609908.025
9.715	259.1463	69299.15817	101323.1841	90566.40805	72219.95852	89502.75728	107608.1857	64181.70334	65839.43402	71678.22082	91860.79565	74806.81447	74948.05203	111671.399	99554.40509	91426.77705	123782.7091	66976.64788	90976.58046	75998.39498	178934.8479	64686.82837	73934.31038	109622.3532	80958.69145	69615.9042	83227.28941	93238.74551	66628.26912	76712.76673	65612.08796	104161.5755	68065.76491	100611.9067	67513.49471	88190.24467	92680.68893	83184.1608	90843.91214	86557.12179	61716.78595
16.107	723.50043	11890691.29	42638439.71	105159395.8	91779562.61	63050394.34	60211664.82	69487579.39	48999920.54	38487583.96	29167715.16	77056849.73	70555020.89	83355997.91	98851331.28	18026067.07	23831447.54	30279141.78	15497110.38	72687805.26	54035799.55	62136433.29	81942363.99	44448826.04	48878937.76	55910461.46	46982790.86	23749966.09	119285148.3	87829223.4	34693197.06	38402964.52	27831149.96	56228296.32	34582819.88	31994903.72	56444022.47	165111450.8	46751939.26	40802438.92	60182103.69
14.291	509.29077	46591808.73	53344251.41	55192069.59	70448282.58	51713490.71	75590194.6	27169200.95	37080386.28	62081524.75	104491501.4	122560719.7	43032898.77	101176322.3	59272074.83	54384310.49	74891321.13	33922099.91	38711496.7	35384722.59	52009295.72	28316769.12	26785094.11	74079776.28	118229624.8	33811266.75	41868381.06	106238812.4	24292257.65	61702649.45	44145912.52	23636739.83	63008531.65	64592502.4	45516514.73	65100497.75	67607290.29	46263235.21	78590575.45	31689655.14	35743448.92
14.15	341.19678	46335024.96	52997012.51	54673939.11	79316800.72	51506474.85	48169301.88	65276039.94	54705461.92	48937168.36	66092069.08	49949956.8	51869942.62	88823614.55	56090442.56	52106206.44	171580400.9	49886159.52	60285119.38	52762633.13	73059949.61	52619979.91	61538829.27	57843559.12	56484404.89	51340402.68	48769914.86	49519929.27	45668372.31	67987044.07	54076880.1	53584265.4	56707800.47	51067191.66	39845989.3	46729917.49	57141801.25	56216322.16	56352983.32	54711219.16	66642730.57
10.895	464.30334	5823107.951	10552478.1	21200829.13	7534054.179	30654154.84	24865693.79	12697834.64	10642425.89	8905309.45	10894054.34	6289462.619	7034593.486	5388331.69	6068509.028	12797362.82	4036294.754	9043026.622	13528487.61	7200418.739	17338740.23	8551036.426	2433919.311	7836751.76	14428428.16	3615767.648	13447698.13	14070713.47	2626099.568	14982006.51	26761457.48	6086268.47	14085460.5	47929829.44	12912978.38	20679713.96	7966037.39	3305526.813	9746751.191	10771215.65	17621777.68
4.934	165.04248	68200.62819	96625.5078	232794.2224	63780.4797	102528.3386	130375.107	69697.72585	58078.89037	65508.13681	122185.2434	328055.9736	70620.65586	130702.7611	400359.4448	113560.2932	126393.3931	99697.71153	117801.2994	72986.94387	83140.16565	144383.997	90726.61335	994833.0016	168256.7182	472107.5585	86621.24262	138306.0698	74657.14576	214196.9846	62473.73141	119658.6662	257405.807	118913.8743	66348.81822	496050.7449	184188.4397	94331.17552	200914.9399	258723.3322	67496.94422
12.557	487.34509	1404288.723	590852.2989	359161.6586	263106.6322	231914.9317	463499.4829	386162.0494	232395.0425	234446.6411	1823953.219	195377.3904	1597473.538	313729.7949	323887.5136	489787.3311	597732.2376	213331.5392	1000344.42	167045.0993	237575.1505	400097.6929	254172.8561	416530.6174	640295.581	161668.2881	634197.1261	295078.4189	154212.7576	315375.5853	434978.2712	724333.1313	272856.2605	482642.3106	201929.5084	1696981.583	177234.0691	257715.826	230128.9077	174407.8551	2037150.411
11.675	405.26596	2729187.933	16885705.49	10780545.06	1540875.406	3621677.158	1656657.368	4215931.934	1428859.361	1701688.672	2621942.454	9514745.625	3874469.978	85241496.92	2409421.533	2834277.092	6012365.342	3242792.733	16570434.01	1983785.504	23609303.87	3873401.135	12742330.15	3380544.15	9693488.709	887623.5551	5948230.06	5949386.329	1668522.197	26025086.09	10998138.1	2462671.599	4245461.811	24138473.18	5565189.087	1432169.543	7043673.665	656814.8544	5051547.315	5424638.615	3414990.788
14.435	279.2337	13854071097	17190998127	14083367631	70807661831	21815690139	8789254482	16272588053	18249841693	47754707297	35234136233	17976087555	12023911339	78982439873	13999922828	41335139091	26707408997	11707229088	10542518307	10836230217	36793686323	17042803242	9915034284	17271943480	17561582054	10360110719	7359839946	9304458180	12506611860	57421091114	18827816251	10055072558	21065662570	12503653313	7852584619	14521283303	15887760469	15521581733	25464239573	16916606027	30490026770
9.264	477.10626	22472.00841	24239.5834	5240733.647	25366.88385	14925253.97	18645.215	15469.14944	32142.73251	3670270.222	131298.1645	1733056.759	82649.93851	31020.38729	16649.81162	19774.7617	8519495.168	17011.6983	79012.07575	2081051.496	62233.93494	33851.62577	23787.05126	29195.79385	3665754.445	1360218.115	19991.31876	19244.14868	43856.67475	25557.04622	48672.36139	58782.16877	17075.27325	660096.7597	1360510.085	17254.53352	37081.24279	15879.23985	3571917.909	21529.76846	55194.75835
14.301	474.2644	33698439.52	59219681.54	46866066.69	75500757.64	7062641.723	47112500.28	21953540.98	32550901.33	92792738.55	118421759.6	22627562.13	47638314.81	100425470.2	46296085.89	79296551.91	6425108.885	29326765.13	42523131.48	13570029.43	35346069.18	30939226.9	43359173.12	43159714.02	73876453.52	16207331.1	39168031.91	46389596.81	11545424.88	62249100.97	45295664.18	34193930.28	65298990.66	29804321.27	8965319.341	57630264.12	90580363.33	28429103.85	63500393.69	37954643.03	54544686.87
12.438	333.20862	5507333.102	18178302.64	12731021.69	75736745.81	22065031.94	7536156.722	30107644.7	7340285.798	7757666.104	11710059.7	19108962.77	10297303.22	35512125.26	9252899.24	10624588.54	34441486.23	25231845.27	12114117.93	8033108.352	24526359.47	16471892.98	4583291.456	17994460.19	12515753.83	7279276.563	8277491.766	12921858.8	5995005.846	9985636.89	15401209.43	9751833.789	15418459.74	13570220.03	8188363.955	11955054.47	5769175.273	15025267.12	11819812.6	11302122.24	13011512.91
16.199	311.29678	22736021.72	21095258.9	37915185.99	77160529.07	35551571.58	25895087.95	42807962.32	21321093.62	40944169.15	66324894.37	38520657.66	28543333.36	275559853.8	22614778.94	50068281.2	151549616.3	19885551.27	20175557.27	21898060.55	95138504.51	25654356.62	27624948.78	31872620.72	29061646.75	37375504.08	16261855.92	32912843.88	20328973.62	74614282.35	30831450.2	55227457.47	43206341.87	25393260.58	17789565.61	34965362.1	22234660.2	22657166.04	36600345.36	22902930.96	38628781.13
6.707	220.04324	8280.297281	5032.933013	3824397.915	14305.41505	6244.313335	4813.072127	15539.12855	49934.91038	4965.085702	10486.23664	6495.007529	3523.348276	7488.260684	5434.40152	25238.14308	9969.042075	4117.681475	44727.266	16347.2665	24559.54298	5322.71192	22553.16733	62151.93177	25055.64399	311024.7744	4938.73485	781499.8576	13840.61193	3764.564937	77085.62165	4863.408422	218174.7152	192598.6929	1113205.884	4807.897689	9974.952972	5732.974185	7984.299664	5607.391595	1496738.515
13.436	399.24081	1236567.918	1053865.999	1409048.513	4812240.455	14850384.49	1917378.543	443883.2756	1897942.053	2851030.841	2193740.663	1930185.317	1614995.543	2832541.79	2233134.153	1318156.088	1199042.094	1268271.61	1154478.677	674278.71	1158794.576	923933.7242	1353042.102	6023756.119	1863273.371	959052.6904	1065567.285	1804527.317	1677596.276	1236002.623	2529456.902	359425.7791	1450149.764	1256339.897	944355.3092	6867736.813	2250804.672	1045559.86	402380.7775	3499720.685	1215668.38
14.591	466.29538	65444942.67	50008773.36	70870187.22	21331368.85	30994869.59	42963656.71	81902300.28	33600225.44	74217587.88	150753085.3	74910721.67	89599957.24	149815543.2	51576142.14	40336439.62	140447539.8	42839822.31	55083002.28	39208705.32	61762873.14	58475588.26	44145634.18	63937959.59	118346237.4	63519798.31	39336272.4	74081798.58	35724573.51	133303887.3	83427373.8	45113352.81	107514911.4	61296930.03	51907470.24	55735507.29	104733900	25338465.96	126580297.7	46052961.29	135514721.4
14.548	500.28073	1285124295	980248630.1	1367496055	1863114027	566475181.2	827289852.9	1290873565	722198579.3	1422166049	1327449087	1271509429	1236309637	1671755915	666605865.4	531865749	257060138.5	739566104.2	419420390.6	572615205.3	1571776247	907805795.1	607059427.7	682775849.4	1941059187	721243827.9	723469653	1403646995	604803101.2	1296198160	1310350380	712057065.6	1848814232	1061469279	433478201.5	1048419440	1194509299	1272569524	1647239095	1066946313	1320629205
6.007	151.0407	6114124.856	5110527.448	5659679.35	3681183.651	6616235.63	5793855.35	3617407.603	3797662.553	4056224.242	4409457.86	4888475.18	3575243.632	5129743.653	3999421.685	6395727.585	4881891.055	4500259.57	3922283.859	5524408.535	3579738.492	5898101.445	5135228.559	4412436.619	6872466.905	4136540.318	4671063.629	11764228.43	3426911.479	4118681.896	3800034.211	4489225.831	4142388.295	8347763.662	3493876.559	7468326.121	4525543.231	4358415.574	4068543.763	4029019.052	3708432.792
15.862	866.59717	6404882.722	4724581.939	18486884.46	21069288.36	23148380.12	14890513.99	9105829.726	15570429.38	23134398.16	3137312.502	13106203.65	23997736.47	12784704.73	19700567.99	2650626.626	30211246.39	18506129.06	7262575.563	17645317.97	25169753.94	16363297.03	16247687.39	1545190.353	19441136.18	22376987.15	34680695.63	2806078.022	23228044.59	12182536.38	13320841.05	14207106.31	9545999.957	5944427.492	16008745.44	15572325.89	11546117.13	31915929.81	5008317.766	4392681.478	17634088.78
16.702	850.58624	459943.1597	3126464.391	8262561.424	1442357.818	1133193.445	1233821.854	2087440.583	1590819.187	2266611.118	1542595.566	1378994.757	1000590.188	1010497.315	4346971.329	269852.7905	12868916.16	839788.6897	5367484.696	533671.3591	32005606.6	2384033.56	4406508.861	4901963.828	368615.9732	1454568.519	1650662.553	2253574.219	918635.1407	2114294.071	1640235.916	1154326.13	1103479.721	1077846.373	813356.6513	635010.7256	1613492.328	5090759.834	3078075.039	4402162.537	1804307.759
13.31	327.25558	14011727.61	13658864.81	14451498.62	30609492.89	36280621.99	19246130.08	26221707.22	17083029.62	20932899.2	20831485.7	19653364.85	17745597.1	62850071.09	17129627.81	22059382.05	167186502.2	15300196.15	15265828.78	210651693.4	33959784.86	12566784.4	13802591.71	21103060.47	22422059.57	17719039.83	16774359.15	17744829.23	12682447.16	20325677.16	15115258.55	18179232.97	31330403.6	15207776.75	12442450.09	18099177.79	16493129.6	12681264.69	21171524.2	15157213.18	17003844.21
14.571	721.47034	1671394.707	1489114.032	2381889.2	4160520.225	1772309.016	1353709.596	2536442.71	1819539.816	3039156.565	2586303.388	2814426.081	1919639.092	4595747.553	1653392.528	2572332.231	5158322.605	1712836.401	1830267.249	1913063.588	24834369.72	2039733.101	1618285.093	1779632.642	2185275.383	2216042.876	1436341.394	1678889.11	1480489.365	3228522.23	1888841.836	1859900.671	2882511.847	2084134.709	1275476.567	1894084.878	1682816.782	1647431.854	2030609.311	1300147.039	2522546.884
1.214	193.03618	3335989.09	7421405.16	19531698.69	3083306.114	41564885.49	4873358.85	1537021.919	2558903.434	3542290.803	3524838.177	3175664.465	2860108.995	5625459.088	5916532.066	4820640.877	3439416.884	3456673.788	5787891.893	2466067.985	2251735.494	3039198.39	1988511.429	4743822.28	6439009.228	2030929.668	5409552.148	5144119.625	2344734.87	4777649.271	2812910.597	1463698.99	3177681.034	3794966.512	2267036.474	5932342.728	5239504.171	3302738.73	7136234.848	7049972.598	2384960.016
10.338	204.0674	1712864.078	4609971.662	3368418.472	9439400.966	2395167.512	4420673.3	1924755.723	1888735.727	2786925.244	3327128.936	9191602.847	3008798.236	2818175.609	3346008.278	1529963.943	3095128.03	9272754.363	3719981.842	5691411.014	4676983.357	1914176.667	2361596.669	3115675.622	4095332.094	3177549.804	10481671.59	1653109.2	10633845.94	1414325.256	5938702.689	4130499.118	7608304.321	1613005.436	6664119.643	3671545.48	1065207.519	1685982.181	2899496.935	3103475.287	2964523.223
1.338	128.03595	12630736.33	14062919.17	17380826.4	16449680.29	20178663.74	37720005.72	19872791.1	17892933.13	36558548.3	27020769.53	19270223.54	33879899.96	23213592.46	44351096.17	48868672.96	134000234.6	62618187.42	30173138.77	33859436.02	47058443.48	53326951.55	20303610.18	52271460.82	27166353.06	21135583.86	11483977.86	11671055.15	32313202.08	24475948.76	16044460.99	16403365.11	32985106.51	12889533.65	12465583.23	23092325.15	30043479.12	15149019.25	15027421.97	16332537.66	32503085.04
12.538	311.22424	53102601.82	56791598.04	74542934.48	169219033.6	109435221.3	47358830.17	40383191.9	86872762.96	84813118.05	83523496.82	72882541.31	48311275.49	108170758.8	73484128.98	124920941.4	598159566.7	103109591.4	69742844.98	51359701.06	369195901.6	45071376.77	50853658.7	399554919.4	78182193.01	18076203.54	49964923.01	44597538.05	28948306.15	73006580.21	66447409.06	34797839.3	59491342.63	48129176.92	53196080.06	62527474.63	43148119.26	41291447.8	61530099.12	87103728.32	49704990.83
6.963	192.06754	141385.3681	847685.4271	3066554.342	184159.0003	1120058.122	1780323.051	7634247.865	513748.4521	910291.0266	947736.9232	318469.5174	820796.2864	773955.3283	159808.113	2818013.329	231882.2597	176356.9887	373036.5723	194696.3859	296367.421	212377.2139	1913881.447	6764321.709	2257676.805	878181.0294	1348873.499	368079.6657	251212.1493	496560.5153	998436.8625	225787.0339	365171.6086	895114.9463	237192.3522	998659.1749	550481.3844	180569.3364	6068057.599	543713.442	4453832.455
16.469	850.60223	9850877.647	14228776.68	26599190.74	46485983.61	30785054.47	27053082.5	75071556.62	1835813.534	33582184.21	18512363.4	30757810.2	30695497.31	13037542.03	39822787.05	11373638.5	10605811.69	22491087.73	3115858.333	30464777.26	26939608.52	35656456.18	30810684.01	17858925.78	124239609.3	24237737.61	26683605.98	12380646.83	88187027.65	33653688.41	54485321.16	29003606.09	17473835.79	23744644.92	59031720.71	33610157.7	33673659.25	63754150.99	11975492.79	13786336.22	31172867.44
13.568	343.22952	997394.0612	938600.9462	1503861.724	2275383.445	2513490.181	1111038.868	1928275.09	1476885.292	1955064.899	2372093.307	1642663.828	1421423.172	4780423.451	4122059.114	2709084.883	21348452.99	7456532.645	30044901.36	6273569.471	89355541.61	2778933.042	1453444.418	35693678.66	1873971.561	2016154.41	10130950.4	837646.8226	1003881.044	2914326.936	1676841.704	1057257.588	2104553.23	2189646.011	1980764.454	1720484.573	781373.1182	1001830.642	1936232.965	2132324.233	2821364.896
12.38	697.45721	27090.64542	31198.31714	29543.42478	29343.94782	33543.78105	36770.38801	27045.1196	27510.70908	25859.19384	31321.6647	30982.20726	30213.56097	38975.59057	25677.71406	28112.78337	35847.59502	25284.98308	36973.73512	25948.03445	33584.65243	26602.09423	26646.50455	34526.86495	27343.57611	29371.864	28444.9401	31269.50912	28533.54011	27388.58548	28854.43488	32339.5269	27541.47343	33524.94602	27857.16615	28287.04105	30911.91732	45616.67574	32861.3518	29455.59449	26378.77205
12.452	607.25897	34173.08043	29027.7608	28446.80046	40928.79883	35819.28569	43217.39948	33359.0422	37249.23251	38337.17523	865082.037	43950.9548	48067.20676	85723.37695	31520.79975	36080.29643	42465.40764	31370.32475	30117.76172	37723.75913	94510.37229	307994.9443	27599.84426	37322.58278	36274.23432	41740.32566	54293.09439	33767.27978	37571.85329	35933.08046	35722.46208	36817.13541	41319.72394	40488.53383	219142.9467	102934.173	31120.91553	27515.76791	7798509.232	31302.7231	29369.97234
5.761	151.04066	12794785.77	24037957.94	62432877.06	14643203.18	54002724.14	26219727.22	12355726.73	13187590.14	10456010.75	25338930.94	18513534.31	15681098.43	28611456.2	11392980.32	42825556.16	18861966.55	17191294.36	16988635.24	39711281.36	12385397.96	39791738.57	13756152	18929062.99	11949081.02	15573125.22	20123702.38	19392779.2	9476172.988	20172633.52	14915289.1	8959906.14	15716803.76	23147390.27	7165334.401	12656192.5	19808355.33	12191583.67	22509134.1	14722246.82	15740826.26
12.588	313.24005	12506718.43	51388096.87	61962055.93	67608449.69	22834097.63	17303235.96	15681879.55	18227403.05	48616173.08	25577956.96	16441842.41	18310380.47	40209526.59	24888457.02	64855888.41	21353138.07	41896800.11	40504529.51	34680221.69	57291063.7	30397587.45	15020720.13	49074297.18	21015704.21	22053051.62	45358771.12	33262971.82	20278439.11	42550693.66	23284059.66	12078457.74	21275443.27	33861446.42	24831446.16	19845629.27	58655362.16	55737502.03	41904159.05	27482988.53	25920826.13
1.172	173.0099	23778146.73	45993406.61	69156333.14	72374702.99	146717726.3	55692081.42	21412036.54	37465921.31	64974482.75	34370593.64	104505823.2	48765568.6	58010601.66	52508825.8	40301072.3	61192236.11	89259746.07	41402971.67	55692819.86	42928258.5	41718116.74	33866322.53	71349344.44	67431241.71	25077866.15	17360480.85	55746458.79	38559415.09	50539640.67	28669967.96	13951903.89	40588671.08	34209993.2	48123627.7	71502530.03	44334054.03	32748893.93	53029194.12	30301557.04	38080328.8
10.02	309.11395	576.8079088	5091795.194	518.0793769	1107.249464	1117.13647	6568036.797	535.7978999	5910.503479	955.0914325	2094.353187	1007.828177	3169.931547	18938359.22	902.8885992	13888457.69	5819.043833	645.8968762	459.891064	5240.167769	3502963.123	718.8882047	2221.807622	8502154.951	6259896.311	2747.356537	940.5965064	1114.348402	6114.461321	426.2826159	650.5973948	2418982.402	1003.329977	14292.44098	1105.806741	923.4099695	12751.04347	5475.728847	4567640.736	1221.825058	696.2753824
15.543	722.51697	2481235.744	4019352.651	33996838.01	280872667.1	116610039.5	42733541.86	52921230.45	57637813.8	116737987.2	12667855.24	114401611.3	102832395.7	45445474.52	140418408.3	2666549.475	16221559.73	119475031.9	2269304.171	35687294.5	217643325.1	87757009.34	152590856.9	52238129.98	294797214.9	74966286.8	115030548.2	7903629.074	494446753.4	141395717.3	8702743.491	53627788.62	19631527.45	61555727.06	31237279.01	105935201.3	101435735.3	310084065.4	1371298.79	1948181.34	76135534.76
7.961	175.05205	2437679.31	5940131.449	8271780.423	18492878.17	10752877.97	8925473.183	5676251.693	3103513.846	8358527.306	7826454.899	9562590.743	2671593.441	9147551.938	11016820.69	6070804.117	8591179.848	23908252.82	3827745.644	12697887.19	11119027.67	4941030.415	4883605.019	6289037.333	12833656.94	4612828.46	5382894.736	5155771.489	9560435.554	2801006.921	6754724.691	11133850.54	14769118.14	3111243.624	7341981.683	10229097.54	2835678.85	4554310.95	9262736.465	5207890.586	6408588.232
12.347	309.20837	29185097.92	260324855.1	58895178.48	289155194.5	140290707.3	81376016	142381603.5	106202058.7	78327856.77	70243244.8	74559937.57	89442717.2	192385210	119745083.1	130683216.8	118949401.4	167624101.3	69148454.73	38940374.12	107081779.8	88646398.51	30192966.01	100372632.2	50884281.04	74682319.58	166113281.6	72153426	27488752.76	135149491.9	45664447.71	41621784.45	55893334.52	58080824.36	41211401.5	125244229.3	28536730.28	85007909.91	34683319.8	64845887.71	66123223.32
12.916	313.23984	18320985	27365575.51	36836870.08	82698277.8	41600733.98	26175800.24	25459912.24	26068342.33	30024296.24	33230276.81	26353584.84	34973171.17	61499891.27	57668760.83	52024372.35	93137248.58	44703401.43	34657716.33	25940375.1	57994388.6	20679229.62	23773329.67	47955609.03	38792833.45	19654874.8	31352995.39	29345205.18	18073200.65	36129602.06	30670586.96	22525527.14	24168402.95	23325447.38	26413054.75	42525210.34	28039846.53	29129998.45	27672536.18	34454153.84	40714529.55
13.758	267.15176	8999484.426	8867266.091	7764490.922	16590496.31	8981137.505	7416507.565	13325109.54	10180724.61	11201999.7	11236597.09	11206126.84	10734092.84	16139563.97	8978720.965	10189174.89	10883610.67	12527820.68	10019312.96	8165158.929	10510352.56	10147060.44	8693273.369	10176014.32	10898997.84	8863367.797	11163318.58	9042287.152	9592660.352	13745103.55	13247371.53	11381527.76	11776166.75	9760271.489	7956226.429	9513655.862	9974760.839	9594935.319	7363094.526	15038736.25	12930036
10.471	310.00571	75901.3131	147421.8454	886565.6054	77223.02524	86281.59708	73766.54556	64903.55659	71936.33962	65179.11935	71119.21808	74407.82691	68071.60733	76599.09792	76460.8796	122152.0164	87211.95429	80251.3915	79331.7671	70077.29072	75284.48916	73466.43974	65947.45496	74550.18752	87563.79667	62472.63477	90121.8677	72634.00985	67506.28914	70736.09759	71031.82608	69123.20204	69077.34284	69787.18415	106857.1811	75886.03659	68633.90038	68451.34552	77446.54953	70378.72173	65780.58793
14.872	566.35071	55179572.31	48408699.12	58527467.63	56460430.84	63255625.29	52144590.69	58758343.15	48827007.43	65251648.04	84122648.65	62603160.69	57372810.18	108549856.1	57259478.12	51950127.43	53231772.53	61798254.63	57020948.08	53108389.13	60877548.32	56549396.01	56449556.82	53708267.16	47156847.69	50983804.68	46065759.67	58730054.02	51706516.69	65164349.64	65521883.29	47871991.06	60746807.26	87930894.35	49711532.26	63367531.29	67730028.78	55921475.03	61558748.9	53381501.42	71665890.11
11.884	393.26627	9814156.972	10123844	39781122.23	17780400.79	33299578.58	22753989.65	7501696.167	4978434.525	7092854.687	5809144.118	25019509.71	8343457.77	31054115.03	21729678.7	13591344.09	18963659.2	15034285.99	13985330.09	4530798.302	19466677.63	3661624.78	3871835.328	4618523.248	9004117.279	2005948.746	27694100.77	10925093.66	1454866.293	10327762.57	10835490.83	1952270.296	5618521.371	6549033.368	21234043.44	22184812.07	11704194.35	5687452.515	6115445.518	8515085.192	6300280.219
2.671	164.03606	37702928.94	62759305.14	93598224.98	39363766.97	139089499.5	39343763.61	39473323.5	31783207.81	29879574.25	47929952.46	49759452.68	35688204.67	50729876.97	50503073.94	54983782.17	37471594.54	56846151.88	37033542.08	44411537	37227172.05	38775924.42	29355907.21	43400732.09	41224415.87	37736151.4	50245332.7	49414911.89	30423327.07	36530707.2	46375372.11	34106759.47	35047002.28	66586928.85	46012365.51	50579688.32	43800595.27	35612160.84	40541686.93	34490925.26	43521999.86
16.337	648.63361	922758.3717	32855988.98	23485277.29	13122195.92	1315819.033	7945348.269	3295592.914	17306567.86	5333412.626	13697142.44	15431499.99	16705621.06	5223696.341	7037789.322	1038780.985	77151813.78	4246082.536	4065516.191	602173.9442	6304971.408	1951645.681	4480866.439	4845792.912	245717.2097	2463760.728	2721632.797	4471999.151	24541702.84	1702443.599	300924.1128	4074865.406	3504364.482	9370097.495	578373.9676	12102248.35	1949848.138	130294399.6	3244246.8	4369325.032	14083537.77
1.168	147.03055	18001659.54	24508487.5	42653283.16	35243754.03	89725747.67	22621386	16560481.88	16652305.65	31318396.79	23225459.48	48899487.71	30398823.96	30748818.21	26371418.74	19806205.17	48457038.78	41772212.09	27137933.64	139185458.9	23029046.52	26956563.21	19344646.1	31057520.87	35924031.17	18898390.9	15536610.13	25086517.49	23237197.78	26922551.52	18180882.91	17127269.87	26896777.6	23924164.23	28677210	31615228.55	27963067.36	24620921.5	21838260.23	18655996.19	22762165.95
13.007	313.23962	65971161.49	67031366.82	106160637.9	301414539.6	135480206.1	72205761.38	104652723.7	91044353.27	106653275.2	107408090.4	134980224.7	103027784.2	395983666.4	160254408.6	186566585.7	770509355.7	88692071.93	89207191.34	328003237.3	175450578.5	47670735.47	68931454.8	139748696.3	138284575.3	80175587.16	77255048.43	68665169.05	69008353.89	141366248.3	76886991.41	85495524.22	107132135.7	88714616.17	81708097.14	113388721.9	73893824.67	75838607.65	111640224	80491980.74	107574948.3
15.385	506.32755	19310060.66	11672712.28	15816743.33	21787859.41	10256990.08	13556067.24	13604511.1	8145862.537	28101631.18	52413825.25	22817153.98	24592221.59	27570161.28	15332869.96	21741864.83	17249458.24	14389691	28314528.03	17664766.74	41033282.07	16359444.17	10457863.33	22773591.28	25621547.85	14266220.2	7481244.897	24795951.57	7979402.728	72773614.03	23077363.22	9733661.727	24244272.16	16865340.47	8218705.889	27277257.87	48850856.11	18790925.9	30184454.36	18718856.44	23134463.77
2.409	153.01994	4097378.317	31450599.27	34911625.59	3494465.229	16751755.61	6643224.059	14587089.57	3715052.336	8482946.594	4305362.832	3425687.66	4451617.134	7091493.056	2897096.302	7797099.628	2471492.107	2719149.497	3640871.706	24918432.13	3133085.524	4426881.378	8585802.831	8173312.771	13861032.35	6615950.033	9697349.108	17191022.24	2710633.86	4928304.339	9589094.713	3180433.581	9207713.044	16655929.71	10174308.95	5550146.83	5493810.628	3784837.05	4725022.558	4134084.662	35518233.09
12.243	259.10211	2554.215373	5805.447033	3666.69794	2999.699477	4861.537364	3910.001234	2860.085212	2652.087554	2607.694649	3223.211452	3029.154794	2805.099101	3921.044074	3421.001091	3273.312847	4081.852506	2693.278727	3465.79325	2784.797284	3846.684498	2638.283382	2879.639158	3449.623537	2805.002242	2783.51	3021.480806	3367.298968	2556.44989	2850.207926	3023.470771	3386.554572	2783.688303	3708.448811	3640.532706	2919.078918	3122.906633	2869.607419	3211.967291	3070.722763	2544.625145
14.783	911.55396	1276218.097	1182102.856	1281082.349	4065472.309	1644609.006	1206805.443	1383971.621	3208873.012	2134456.815	2522871.687	1925351.426	1462909.752	4523702.569	4455057.368	2048415.256	33977526.63	1214887.752	1074993.049	1224601.766	26857440.31	1655980.909	1486304.482	4081944.926	1856862.988	1127483.046	969638.7807	1263180.701	1314154.276	3960594.257	1452494.008	927804.9741	1690173.638	1142967.939	1070439.133	1953216.061	1421550.271	1296656.585	2039179.203	1176993.424	1698115.117
9.696	223.02077	58435274.11	51105521.19	57021228.85	53499102.11	57624564.52	20070471.21	57537982.21	61430233.79	57674074.68	117383424.4	126095369.8	56815439	16724440.96	72649136.42	57501972.98	120172533.9	48468906.38	50129619.06	61841401.89	55096672.83	62046327.24	59937965.68	5345233.819	56131043.62	59073999.17	50283727.48	126339972.6	58392704.91	60701488.26	56552175.66	7467430.701	56684074.61	14893359.6	60940879.46	58693105.7	83031190.75	60664502.21	50786776.12	53959848.82	56736382.91
2.4	151.04074	5924099.828	8354048.743	11682495.51	7537566.436	27823333.15	7268521.382	6541477.168	8719935.906	6105936.726	7255076.634	7728406.784	6006526.56	8526869.93	7748621.021	7819490.151	6852188.908	6984460.605	6002881.62	13019259.03	6171499.507	6671640.49	5707512.588	6110668.798	6608694.759	6321338.962	8058108.308	7457458.463	5048753.133	6957386.331	6499654.959	5849723.017	6220779.286	10153776.79	5147248.768	6985844.813	7680278.637	6008272.158	6218258.294	7390805.894	6399842.329
2.094	215.09332	762566.4913	2891002.644	2792925.267	1526270.925	9102490.644	823563.876	1181851.071	988630.725	947798.1142	790859.42	1050986.483	914825.1414	1242563.919	34318656.75	882134.3908	956505.5212	5659640.8	1196337.149	1654454.791	750635.7121	1440991.889	640157.4443	1131717.334	731950.1137	785623.0361	932467.7183	935065.1176	1023429.865	1002646.446	701441.9234	689435.0841	819796.4096	1214722.829	1176374.543	1206550.452	1166226.727	871596.3634	874010.1401	1062866.277	784104.3169
2.85	177.02013	120705.6024	195362.0066	210016.8969	124267.5061	186091.9189	152718.2387	187505.8214	130004.5176	123918.3596	139463.4988	133972.3978	132661.818	199986.0707	125917.7531	197198.3793	155074.5816	115209.2938	138931.7558	1975319.895	133478.7053	136392.2011	144366.8781	160264.8687	194756.0752	124470.3655	37611979.3	138884.1981	138178.8215	136861.8845	133704.5445	170156.6775	127001.7745	144913.0766	152258.8149	120934.9999	169130.7922	146485.6211	151240.8414	161307.3277	144901.4841
7.879	121.03004	37549761.27	39056938.37	38355533.89	39467027.59	38817802.08	54495162.23	35979882.17	37732464.89	36746711.96	45286125.33	35406842.73	29457324.98	51854683.39	33348860.9	41269437.96	43904991.83	40695272.06	45633250.78	38279924.27	36272949.09	33601370.97	38213414.56	48469773.01	41570744.58	32099974.18	47713314.22	47616940.15	29825190.12	41709583.58	37390054.26	61860198.91	36138093.1	53588550.34	36354834.94	33544948.18	48198466.53	37960021.55	44510724.23	74816972.93	33555803.77
16.752	854.63208	3201152.691	13989667.52	7557441.127	4894821.637	636668.3415	8072995.579	15527502.35	16218239.66	9915319.791	3029375.206	8252762.436	10468466.76	6425728.187	9674211.368	1737098.196	1550767.551	5198890.474	3697567.01	4123398.536	6637669.64	8082198.388	1211012.641	3111024.335	6418938.77	3124253.626	8518995.223	4109819.192	14650476.02	1542709.66	4271237.376	31036698.23	12943567.17	4581114.14	3163449.608	203707617.7	1534958.535	6401259.923	5755721.61	1020641.448	13164435.58
5.65	129.0562	3803116.185	4757013.767	4194737.062	2661174.025	3100386.306	4130060.05	3644677.239	2691519.358	4258377.279	3693176.619	6900630.365	3554940.854	3697189.02	3714304.181	2670787.929	2936766.058	3387449.411	5610391.456	2574996.954	3028289.778	3790641.004	3650585.69	6389938.225	5455828.142	2411251.895	5345880.476	4965708.683	5936980.122	3206758.144	6262364.358	3232443.815	4118863.566	3829450.324	3906423.783	4308571.54	3437458.096	4362457.845	5504982.803	4710690.329	2530912.909
14.101	892.61267	9979796.83	76527880.31	45081937.59	14091804.06	17087851.31	15042678.4	43635671.15	9073427.75	13271389.65	8151496.364	6998331.699	3544921.515	13059500.23	11137787.56	4681134.356	34323769.18	17481601.1	29117879.28	38135972.61	4711579.547	6161050.308	43827032.89	22315623.35	14419214.51	7667437.276	21216484.25	6327496.878	8268556.195	20815424.19	4469606.331	22436899.03	5123196.567	5552978.936	10184052.02	10783998.72	6157481.157	41875625.13	58981936.33	43748380.24	12756355.08
1.161	148.99202	786437.1771	1119459.191	2011134.123	1173186.014	3419670.503	1020548.168	987462.3281	669755.6801	888672.1293	1019541.908	1214730.168	1260049.233	53943162.68	1109390.302	649130.1912	4579312.289	1163260.788	931653.5708	1003715.333	1211510.806	1206102.087	960900.1088	1011409.897	1641663.76	879785.0735	902808.983	1426427.203	826080.6364	976888.5772	979779.546	1044104.114	1136586.994	1286050.097	845844.9886	1282732.444	1044611.031	2637155.483	1127390.586	700857.005	1466785.095
12.064	642.36609	941081.9574	1414025.644	3915583.019	2066013.116	57819461.3	1295154.588	748502.5942	1142919.027	1394167.276	2101518.449	1851052.393	796560.1873	2208104.963	2135790.872	3150555.054	8891350.26	2491443.432	1041391.389	1254276.462	8274250.304	1553181.156	988886.6574	5397632.364	978167.314	633016.3407	1505051.181	1286244.867	909235.427	1181833.721	1799061.151	631858.3283	1084487.865	2714183.633	4096336.998	2040664.83	863430.7434	1965731.187	3833494.339	2574911.268	327645.4906
16.376	756.52258	69169557.89	661775.5415	15902571.35	2537505.253	13579580.38	9040324.567	17169229.72	18874293.16	6421156.483	3278075.532	4239641.15	5598021.981	4247323.03	23372433.16	9966266.545	10385794.25	1604399.987	23317514.69	4294829.494	83372787.11	4321630.6	6497104.356	3605967.411	8922896.705	7850690.617	7764592.188	6047879.071	10136987	7690769.851	45457104.29	3412332.536	7998186.774	17105477.28	89364433.36	2108996.913	1770978.953	73683584.04	1089031.926	2695139.485	17190497.35
8.021	146.02527	5892638.203	24458534.68	6545344.512	8383160.885	11964494.84	7778515.83	7572752.864	6411585.854	8195128.16	9024473.148	6721330.794	6056916.592	5149639.292	6927785.791	5508892.788	5391560.11	10331123.89	14084697.77	13628276.21	5261241.552	10293745.78	6441270.007	6759231.704	8480608.602	9678899.973	11842210.7	7262451.426	6883241.025	6000859.535	10771176.42	7161942.357	9642247.538	10160625.47	9582954.131	9770739.841	5062996.018	5649966.595	10967324.78	7885032.693	9342451.4
15.054	916.57123	5245534.376	5515672.034	6929115.536	11698768.31	38376163.99	5265104.812	7243729.323	5120038.856	7392393.552	8272072.288	7088230.053	5237573.779	15194537.49	5242170.082	7593350.347	126547631.9	4784186.255	6184581.655	5990406.273	106683187.1	6300962.709	4964528.764	44160027.4	6453857.993	6358909.882	4309000.712	6236456.376	4870686.649	10030056.6	5701767.266	7956004.501	7535901.448	5298988.955	4382224.58	5600640.532	6291700.264	5073964.689	7732863.43	10863052.61	6076626.764
10.711	241.08809	1767.803039	2542.285178	3436.257311	2209.221959	7197.622046	3194.038317	3167.989923	52699.42965	2498.276437	2524.149546	2077.099743	40159.99336	2665.549214	2559.859812	14696.65847	4213.87744	2494.538495	3260.028091	1937.228971	2147.944693	2069.010108	2645.642715	2249.575594	3791.097883	1983.117756	3476.764033	2568.200982	2137.359254	1962.365437	2876.916051	2573.437536	1429377.136	43689.71696	1905.103559	4264.518262	3911.06291	1980.294708	6697.459333	6098.940402	2639.564543
14.797	478.29599	46289100.12	49853011.3	55476155.25	117341193.3	32140562.3	42728168.05	40010118.22	27866988.77	82149399.95	95431808.77	67284916.71	51655306.2	111808833	83510849.7	73265264.18	34183954.01	36144619.81	63019743	46393751.77	80570477.35	65753978.29	25645992.16	71121894.41	56141064.25	45524945.11	26904533.97	82784419.68	19594313.13	133005737.8	43774376.17	35518915.3	60343621.51	41441877.65	17703843.85	56148741.78	99447174.5	39624628.93	58823027.25	37072010.46	60135248.08
14.065	504.27567	122627936.8	246089269.2	189434259	171518625.5	121683160.2	145046597.5	48690870.38	136285762.9	233630348.8	22153370.83	170462539.8	126051765.1	179294137.6	108644178.6	205426500.2	44438334.42	90684558.58	189659636.8	75764882.49	32064474.25	92623079.51	106004929.2	27449462.88	18911146.07	76003163.24	160395263.2	182475186.8	94138176	19695251.65	151937353.4	97426630.3	129913947.1	124771192.3	86414708.55	226380335.8	26056500.98	148897138.2	223755015.8	122269040.3	79614553.74
12.969	335.2243	22194436.91	26393036.75	19632967.63	46106472.62	21992118.04	27222134.95	26205650.16	24061758.45	29793328.62	44114425.89	25212963.23	22715897.81	61029396.88	22068658.87	32910470.44	46719636.09	36691368.08	26627855.76	22414593.8	32820480.09	33845402.54	20439890.29	57806944.18	32548216.2	21147348.82	27688175.29	19624237.03	18085834.31	29831860.71	26278284	23565415.45	23825642.08	26029316.33	23133549.8	20158808.13	16014264.61	7705452.909	21300974.62	33849772.37	30246320.54
15.55	792.54327	379745.2061	374777.0139	415318.8845	504192.0704	486244.9179	392448.3027	466447.0534	395764.0279	1485795.278	460678.295	475700.5326	427136.2414	697924.276	423006.8116	451674.3231	10784855.99	423295.8072	384816.1348	391809.1649	4029661.466	407350.5138	391586.959	435082.72	645844.649	412660.9269	391300.7466	414157.5145	472296.4668	564991.6644	411374.0045	413272.9065	448844.6294	384450.7937	392222.2252	1167349.464	456462.2298	439473.1627	434990.278	382874.7391	517088.8644
9.471	187.13481	14180661.82	17467636.46	13594806.76	9538694.406	41620313.21	6640154.639	7161856.178	7477900.74	11401761.36	12219608.94	25579506.98	7717876.314	8283254.099	109187751.4	9863296.607	6693349.561	18840561.1	10461982.97	12126489.59	9217167.171	7965904.455	6194301.099	6669893.317	8444680.323	12110903.04	22773456.17	10231253.96	7217014.63	6254816.62	9738658.215	6798470.038	10863987.19	7007598.612	5389155.474	10675830.64	9743280.172	7285318.108	7233805.479	8849509.24	7229494.415
14.806	864.58099	314779171.3	279888273.1	394356990.1	355358116.4	1576310280	452659648.4	304449037.3	313560238	303303388.8	45853591.48	454041139.8	395603725.7	68176720.59	1207638507	24768575.66	193962704.6	505304226.9	467879062	455058033.3	288964486.6	372655796	832350985.7	308764323	796556047.4	503565921.9	701972554.1	105875718.4	569640104.3	194159005.9	526688641.8	465862536.4	122866636.8	192424872.8	242770729.2	167831016.7	400165198.2	431175986.8	184581382.9	417547032.5	397306549.5
10.376	225.07074	572716.0169	3291547.078	1621088.432	924594.293	2690968.608	1034774.499	2790204.122	623456.8904	4573236.844	3905666.364	9662496.775	1742997.281	695842.375	551626.9884	3820554.79	1100268.458	888325.4951	4629950.893	1257939.472	14206781.03	3438264.043	291407.1418	2848415.674	325915.5424	799387.6853	1399082.584	2490660.78	1741461.159	1444984.603	6340532.697	866696.0851	2113540.036	449916.6342	324370.9095	4664638.003	1591053.647	1154496.414	2174981.488	3417013.098	2957999.268
4.542	193.06261	3878658.243	14062943.37	28695526.85	5315345.647	15066166.3	4493866.202	7938317.183	4129146.001	5092372.013	5439648.374	5980262.67	4803649.583	6062102.544	5086602.41	4545866.31	2376863.364	7498685.464	4300733.08	5626245.373	3588618.798	5667447.98	3278824.805	4443179.833	6792858.103	2316982.206	4534394.254	7706846.432	3917972.707	7772687.221	4538230.486	3066826.669	6001614.453	7929001.423	4572447.315	8094310.593	6072004.825	4654541.884	6921270.803	5567517.642	7049864.456
14.26	494.29059	567447.3381	439202.5442	497562.6485	1689466.825	578153.0723	482949.5016	443876.5345	557741.5701	1531241.543	774675.6785	1326041.999	579482.5564	1889496.165	617085.5463	649503.4203	142007202.3	378869.2534	500280.6796	479860.6276	18130939.78	840400.0485	504287.253	12733804.82	1305559.183	597012.4529	364111.0782	579357.5576	500320.3952	1252227.411	640288.1542	471125.5904	1448050.917	937044.1215	992736.4948	654150.129	975763.9588	510326.1047	2052546.006	551196.0722	731513.879
13.012	407.28214	14941769.87	28735457.57	14339290.88	41765778.14	8853389.663	20042393.3	20332693.17	14490331.83	12079565.18	27556295.98	33453670.73	18647947.82	59557519.54	8058771.938	30134616.75	15483575.49	22198665.49	44664105.11	9978294.121	33970851.41	10774430.11	18156600.54	28860392.94	23786602.03	8828867.443	14677359.93	15974855.92	13657152.85	30694213.26	24504097.69	21425006.95	18566502.37	35133355.28	17944263.93	17188587.43	16297300.58	15599745.68	14469711.46	31733676.03	18374246.61
13.546	543.35681	1286675.518	1817311.383	3114608.611	4668858.462	2771041.109	2403005.853	2578722.444	1837343.775	1325326.971	2091957.858	2749598.617	3180874.143	3877636.959	1275715.478	2481185.059	4566454.062	1842237.036	2294318.233	2415906.118	1643265.875	1561142.372	1862790.465	2562589.727	3059445.993	1392717.671	1515649.612	1579823.47	1633325.737	3403875.003	3717171.551	1929265.879	1527734.089	1431117.067	1237353.03	2007214.727	1527497.219	1416122.971	1443653.211	2459058.752	4231984.299
16.219	785.58588	32435549.26	15968637.29	12125494.81	1730944.639	9625064.938	17542142.71	23675014.44	8203385.056	8060749.275	21079118.97	2928142.46	2898072.311	13893766.2	35808783.57	7342655.085	6015470.441	68567662.39	74269368.96	10219433.29	3907023.427	2383210.014	5933262.238	16319277.3	33154884.41	40647281.79	14578346.78	30864200.12	2099672.351	44161513.33	39639149.65	10709084.73	3945153.48	51925900.89	33360950.67	2871243.8	19671989.67	7875218.54	23623544.42	20516590.79	12733542.1
1.497	116.07225	9657812.004	18681144.97	14254411.01	10016345.36	10880853.16	15577382.33	10417274.44	8251386.844	19367867.11	25431291.07	19457348.15	15079958.76	15548267.97	6756055.644	18010718.96	35764401.62	10522170.95	20199983.38	10065320.37	11943042.5	20249921.79	14477828.98	18481106.41	30119119.59	7601019.066	15761078.9	21988328.42	13983792.12	12799386.84	11409609.71	11814570.58	18354733.2	11790589.65	10372778.96	19311194.34	28287861.47	15487490.6	16560506.57	12768706.47	11118431.98
16.466	876.60223	9565589.765	22853979.77	11944309.34	98938493.16	106826402.1	23557937.7	3064792.838	119694405.4	28769896.14	413383482	22948120.93	89034170.65	160370898.5	6457248.482	780115564.6	4567367825	6216883.191	70704027.29	54769844.73	1174605006	1553137.9	7157105.03	540273093.4	860749157.8	201983009.1	629408.2485	199869275.6	2903074.033	1043600634	20845109.41	44738091.98	84047245.98	21761804.45	44003685.92	26783730.76	162484184.8	1262137.155	205016781	17812810.7	18736608.16
8.952	359.0824	7585788.747	40955799.3	33751418.96	7102321.215	15259375.98	6966444.855	6149613.291	15918516.08	6113199.76	7344419.588	3238310.268	8024281.929	16184877.15	9173394.623	9083247.564	1928769.207	9422090.182	13726861.51	7642490.908	19790532.64	15880574.36	8049251.632	16073691.1	7032752.104	2904177.477	16784457.19	7911469.628	2637126.805	23396155.11	28628348.78	1909254.991	10324265.59	4138297.928	4104128.086	10996249.22	7445545.612	8031863.231	16065309.1	66243771.14	26035904.59
12.544	353.23505	4536575.216	4280804.422	7180211.832	10965450.82	8763853.449	5169739.904	5409893.292	6170260.057	8962182.171	7177023.155	6560623.828	4931650.549	7999634.429	4962366.11	9180711.716	19381398.74	8424064.867	8870511.774	5708262.608	15569513.74	6619759.524	4788530.174	40694852.55	7548086.981	3602399.718	5621715.142	6047747.335	2726934.461	6580525.975	4691811.985	2715112.464	5717182.67	5002311.096	4918268.39	5301517.51	4894977.577	5828016.398	9162661.531	5127890.313	6244167.174
11.536	419.23077	1806628.255	21356745.37	800288.082	1724104.574	37485025.58	5221864.693	194804.4295	173559.4969	215246.8761	243258.0981	235085.0446	587452.1161	1746468.553	1232608.716	898539.8731	167056.5456	2728348.532	230187.1321	374118.134	288858.7231	245736.0324	229188.7454	484280.5271	157948.5621	281302.1283	3132259.519	576272.3555	105028.5343	1195808.805	90665.31389	77446.48108	202847.2168	2749580.123	692135.9908	555754.7515	677406.9689	230850.2418	3413633.562	3081090.344	363520.7071
8.062	381.12067	7483.745976	15689.73354	65864.29744	8842.422923	70997.68428	10152.60478	8296.175054	13334.43982	8565.374041	59452.27222	7508.880979	8601.722727	9299.078488	10928.63435	7984.853073	12444.68734	34297.89347	8158.382044	15482.39362	8400.781893	10289.76136	13580.17024	17266.64794	11037.86327	8483.154368	15356.99576	16860.83556	6850.014617	222611.4287	12199.62244	8015.18	9999.040851	12738.7794	25888.60666	9450.9802	9314.989486	7334.920482	10989.60925	12410.48025	15522.93618
7.388	202.10942	4966237.501	29674511.98	10277021.95	3004318.656	5815556.64	9327383.875	4192321.598	3746065.853	75225857.68	5489388.092	9324745.974	12176152.52	5608917.853	5967754.062	17075224.25	27532912.57	10584844.84	22051290.4	13993028.17	5622382.792	56387038.53	4570940.874	36456996.04	6999733.388	2802417.642	10620712.41	8104023.578	9855623.173	14902731.02	3889884.743	2493299.246	5479975.46	4371069.461	2128187.539	6728427.536	12502320.75	6889117.267	18371658.27	3784553.068	7567207.859
16.834	818.59552	1417769.673	455778.1967	801257.978	20259308.89	5610523.794	42630089.05	37640596.32	6572230.813	11963050.56	71424423.32	6408349.837	31681022.22	305298853.1	12969850.3	3334525.851	6693634.862	3755180.824	155231.3974	11516817.08	115906685.7	7896432.602	1460885.906	21420293.09	137398852.1	2084807.951	8936421.346	12409790.45	33663229.92	2915518.798	2485517.531	24269277.42	9828638.179	71668567.32	9158092.22	36295564.02	96708845.59	22666033.61	383102.0829	449079.5325	10629877.4
14.519	329.24991	148748100.8	173576236.6	97062682.35	690330403.3	250224270.7	88022158.33	200100313.3	171063337.8	180739487.2	364002711.5	206802331.5	47624950.55	673201220.5	77368864.37	173193331.2	233794278.1	91845344.83	71404938.61	85475073.63	458460581.7	155123653	127037872.4	164117201.1	218293052.2	79657031.64	48789954.4	138472163.6	89834509.23	195316057.9	204993894.4	51708639.76	216283443.3	200847488.9	61353878.27	165215138.9	44264856.3	118708587.7	306699588.5	146616126.4	327387601.1
11.021	267.16129	7946803.999	9681210.51	6270415.684	6477240.164	15173487.36	4514356.983	4583612.547	4997715.359	4285110.623	5545213.692	4085645.29	4643798.046	5343937.427	9879081.853	5402476.642	3564812.526	18101494.59	5483759.977	3995489.36	12613360.63	3337380.735	3109429.667	10204106.02	6377707.762	3912639.583	14220229.04	5266404.163	3841932.798	3029566.678	5413062.199	4264526.325	4048576.911	7744637.775	3864063.216	7881142.395	3936212.655	5237020.773	3443786.474	4936458.748	5256520.612
11.482	463.23633	3045817.177	12382789.47	21581873.09	13615523.72	13024500.29	7888554.916	7674358.98	7075794.829	5167810.037	7271950.424	13650584.55	9706715.094	13822367.7	6758561.815	6533715.824	21842219.3	30857094.25	10624838.28	7824737.529	13019906.9	6057389.783	2939782.363	7742296.745	9143162.83	6525147.125	14390784.72	5287213.925	7233584.429	12731533.67	12468934.61	2778695.304	6729748.17	12495748.78	10166911.92	14860413.7	8691724.997	7518043.756	17334346.53	10720850.47	6873982.713
9.519	245.04991	41280604.68	610530.872	25864722.05	32529548.41	4297245.231	5465718.723	21119349.96	2236075.804	82739214.72	6398146.365	45203257.4	38000092.83	11302764.99	403753824.4	1186533.136	950467.5457	32938175.57	1432921.981	2064414.787	848931.9742	6005032.133	738936.9896	1299478.341	17088686.53	4304260.35	1714243.58	1961410.869	709745.7658	1335190.081	672609.3813	671567.3072	1728748.071	23092726.76	27760371.65	11390453.7	3449021.919	584269.2039	860942.9151	2980187.938	1721668.22
13.181	271.22906	257626140.1	245042850.1	261271970.1	729778181.8	138008425.3	215365462.3	320584853.1	217442428.7	518936244.3	235594889.7	464415153.1	216214299.4	745634986.8	203534628	506022108.8	805672896.2	299459357.4	244782753.9	296067265.2	616234820.4	388451015.8	250343560.8	226375334.2	468050843.1	400772608	210796433	183410154.7	437569516.7	428705822.7	234182950.1	239538355.8	333187217.1	272480084.4	242625106.7	295160326.5	114540579.3	196814972.5	457518218.7	143249071.1	362358148.5
15.575	788.54907	8080046.801	11724436.88	16816982.01	16419221.06	25414589.15	21316165.09	24566536.98	11503640.48	12192364.93	17228507.57	15954547.44	13996207.17	14237763.65	28908356.83	14518201.87	25169658.82	17975758.51	15319678.06	19687154.39	24618626.87	14001202.97	19892051.77	19453533.97	23985869.46	22014599.89	18710835.26	14785521.99	20179960.69	28305220.44	19906856.66	15812962.83	9509573.376	18540446.94	16221890.44	8827620.431	17313341.15	15976707.49	17163066.57	23307564.81	26891324.57
13.693	596.36023	864862.6188	1470571.847	1081982.95	1579086.785	767707.3957	1117007.187	618259.0996	824620.9867	3001956.002	3214611.073	1491809.682	1841123.496	991902.6569	1615259.575	2045169.032	57704467.04	1589711.061	1231937.596	1126870.009	7921389.765	894485.0871	629081.2947	9221348.323	1841564.295	857187.7556	434323.0647	891188.0175	1241702.542	1883205.867	1608179.051	1179964.073	1849878.915	1104912.873	1074083.016	1028269.106	3202075.176	1257376.904	3168622.943	1465993.824	827864.681
6.353	209.06891	10638.24774	75692.00959	1763329.582	13482.96553	17091.35929	15249.32982	44528.62308	12405.65897	20488.70379	15480.72108	182690.2613	15194.63085	17022.60711	94454.35443	270513.3973	63022.46527	55629.29528	14010.4154	15521.02211	19523.86634	96102.26343	9566.756064	3036148.194	34235.07345	689962.7232	12725.00795	18322.29856	21158.60569	177110.008	13558.56958	17839.02752	407491.7501	16831.2764	15224.48174	900358.9654	11621.76391	13662.47937	963009.229	690963.3346	18877.52693
6.709	235.09859	65532.91847	76042.40284	632722.7101	56405.67698	91200.07796	62281.00078	46019.90388	32393.38267	47082.06478	44255.79926	60588.49008	28258.81313	72123.35533	41494.5255	75967.36738	55184.56929	36968.55424	51705.59786	77573.13041	71964.70559	37738.41833	177962.9062	44267.50634	76237.90852	48449.34802	40206.08342	46915.07638	49305.36741	64670.05674	45055.08312	61432.20314	58825.83772	73945.37902	56636.09231	42680.76093	53703.32667	93840.82988	76145.79406	69340.79992	58783.70762
15.14	764.5119	1313326.219	1251681.327	1846647.389	3015663.351	1629507.402	1347011.535	2041305.763	1278297.443	1839482.4	2118968.027	1849882.324	1541310.231	3978460.342	1441831.533	1960854.571	6599510.044	1207411.298	1556625.638	1338931.552	14746707.65	1376085.555	1315502.698	4384196.085	1782506.971	1706638.464	1106745.311	1321014.988	1264841.09	2538005.946	1527687.409	2131799.699	1955193.551	1403635.639	1151989.571	1461436.623	1586102.206	1256572.115	1750196.993	1446591.006	2059093.082
15.928	920.62616	4100856.903	6043482.071	2313376.25	9713944.171	5032040.92	9698547.961	2023661.94	11879809.52	6189991.155	13732796.95	15672068.9	8940166.485	20533955.02	1257137.703	12457778.06	146468659.9	1866695.053	10356089.92	2917746.936	41595818.84	2294099.702	5391510.813	40527885.98	15332876.01	4287778.747	2094387.132	20274202.01	2612392.243	31161977.02	3894956.409	3381691.796	10322982.5	7537112.622	4222592.162	3407921.28	8529463.543	4130917.563	22673451.24	8149077.224	3247298.144
14.713	537.49097	8660740.072	7920627.032	9589368.731	70314149.57	19192815.36	12450820.63	8397511.133	7508627.115	17342503.33	32824965.72	12395226.13	7828742.673	217069320.7	9028113.43	21203138.75	67074344.88	4424332.077	4702744.202	7938985.291	45352854.77	8166579.876	7148712.339	14528513.27	12570313.26	6419976.831	2461420.853	9820613.96	7752733.885	57636130.95	6237625.391	13958754.04	10629639.72	7701621.713	3988674.102	8411190.685	11173018.15	8393977.242	14123235.35	7755948.086	12138857.35
15.233	790.52808	853015.963	906390.1611	893437.8357	1229613.96	1162808.517	715770.9173	943130.3452	930444.928	1064421.852	1281842.491	2155728.737	889988.6653	1761906.819	772535.0098	1092054.691	12005844.45	818856.6002	817907.0804	1501465.193	14178135.02	1172210.904	819831.4251	5205199.277	984890.8117	1166484.697	696254.0268	907930.4048	734584.9926	2771908.481	880289.5499	841465.3136	1105143.961	793440.2806	780230.2779	803913.9461	1769205.773	822033.2115	1157390.192	892259.009	1038706.551
14.644	578.34875	7508523166	6775037673	7670107156	7266239253	3614811984	5191933891	4106401525	5024769763	13320871167	11709298294	8131473122	11153213159	7407378970	8910624800	10062523189	2886598434	6372233947	6184460461	5290803247	6120051680	8565129684	5176072714	7165382521	9901164620	6195216128	6046691146	8796405394	5867097981	13346929630	9962723742	7136804673	10639666495	9003259737	4152701448	10243488705	11770308596	7549415613	8879770584	8301748085	7711980205
13.038	361.23969	11366759.08	14467856.35	17337106.61	101739228.9	15668133.58	17088003.65	23408257.55	23543952.07	16721254.1	63501230.67	22266672.38	17501587.58	94715976.92	21892205.07	36020530.15	35904844.27	30490855.03	20678521.73	17284687.2	17799652.03	10821504.36	15254556.69	114333886.5	31343218.59	10545532.08	9956329.749	10091189.14	12585696.59	23703106.79	51033586.83	24022206.26	14156794.79	19819937.27	16716506.37	19794564.62	19582177.06	17035190.7	9463968.516	29051059.93	23911592.38
11.676	227.10886	434190.3205	398090.5998	417688.8657	369383.3885	3818711.278	217807.9376	563851.4961	445773.0171	335468.0612	373448.5933	335692.6172	303116.589	902764.71	343573.3412	808284.8485	9435173.398	439413.431	437290.3443	309785.2039	521178.3695	983197.0378	406441.2752	386538.6264	526765.1654	394132.4148	55196500.06	348256.9351	295743.3829	642467.4585	422796.0412	468997.6216	294935.8506	536069.7221	482866.4053	304067.2994	283202.7567	628848.0054	302832.9057	435409.4129	423179.2303
7.456	245.09419	2616888.06	7490232.482	11225708.09	3238644.755	76071345.51	4723147.435	4650801.357	3626547.503	2804518.346	10073084.29	6542321.718	4727697.338	12308910.45	4210577.845	7014220.943	5979679.948	4606449.587	3161285.655	3347491.997	8253794.044	1926703.572	4105592.898	2793436.421	6443394.808	1572246.14	5443677.835	7177674.959	2064245.202	4468484.089	3982656.402	3008948.934	6549949.242	5194319.924	2461287.097	12178420.33	6683227.8	2405888.766	6792109.701	4715253.714	3391565.649
11.408	583.27808	95526.90993	91129.86358	80168.83238	102304.1327	893032.2556	724415.1747	101919.5306	269654.1789	77710.79221	116778.3149	10954528.81	674857.1794	74415.66829	363283.0776	94667.89891	99693.34638	244661.8407	110668.661	68741.17633	79126.79535	186852.4932	57226.15787	126187.2825	71860.92312	133686.5703	1576374.807	181005.8673	124230.8118	105647.2489	111009.9141	723979.8955	69835.35909	65962.4219	96589.82722	121695.7943	71892.26291	107914.2553	86903.38823	246310.2535	73325.55633
16.368	738.5116	60647652.11	312629.6537	19839151.93	1945175.948	10851747.44	7444233.355	14976621.92	15895530.69	5493695.05	2764955.673	2853425.761	4211038.908	4034947.261	21225340.84	5862242.801	2345534.783	848253.5899	20174468.27	3691020.897	14237102.29	3721214.26	5002708.031	2323266.833	7144967.073	6710886.927	6408670.02	4875009.836	8710733.875	5736989.357	42521252.15	2529410.191	6611841.37	14498806.13	82442196.31	1776978.999	1699074.553	85303514.8	720370.1014	2067124.651	15220370.51
15.626	671.46899	36738833.82	34479232.4	68044929.04	53954092.99	67014896.07	37858759.57	46381780.51	46840213.36	37314037.21	25813239.98	99252219.49	56473688.66	29883215.05	74113251.31	50871863.9	19833657.4	32516375.41	32082134.24	58690401.32	33154361.26	47451374.41	64318444.93	54967134.83	73360434.03	89448423.21	30411298.31	50957619.12	64365963.13	123542939.2	44016314.6	32320623.87	40714853.64	48617891.22	33942492.87	47246481.06	37662475.49	45131085.15	32415814.55	39810088.24	41669355.55
15.143	309.28116	201873521.4	258640392.6	247608425.6	506255454.9	483429007.9	188503454.2	201844973.7	204587770.5	307743456.1	703609201.8	255190073.1	226908684.1	1602350154	226263300.9	432135340.3	377195802.5	178672962.5	220710662.6	197455050.7	353943997.4	294558782.9	177907154.2	208713537.7	185818206.7	217493446.3	129049642.7	348740256.8	205511687	570983114.7	207145015.7	160432076.5	246223599.1	244774985.6	156740951.4	266452234.8	291224347.1	277518443.9	404831095.5	282514299.2	177704321.1
15.944	610.4118	1653555.437	10140450.71	37848056.7	148506504.2	38820114.58	8919859.049	17660727.5	7896627.689	24182116.76	41333497.36	23983463.51	27236870.03	69841177.4	13462539.42	35822639.81	96987051.83	3196909.901	21496799.89	43502903.23	225401768.5	31565817.57	26945959.85	38546278.09	56032049.08	56354267.68	595028.6941	5762863.862	12603560.91	255448585.4	10814150.78	7439196.626	76520205.19	5412695.481	1260882.178	90616388.17	29010835.04	15042845.55	24896260.72	7416443.336	36305150.62
7.128	153.01971	114165211.9	150871060.4	331129965.3	149664408.8	216130187.8	231324735.4	338687007	68159811.37	100386148.7	240156605.1	163516903.2	84790209.98	265693883.4	235310222.8	532142075.8	19939868.59	118028746.5	96309770.12	190071954	63538282.92	136725206.2	72062432.34	523380110.3	213446641.3	237065750.8	527622787.2	69964278.1	31734466.82	102212301.8	86138855.63	47743569.39	60639151.53	373699212.1	58229022.49	270542028.6	101989033.8	23875719.69	123939807.1	65306218.69	429460445.9
1.97	137.03613	4830041.714	5664006.488	6061186.285	5875846.648	6536595.105	21221916.07	6790420.549	6272718.391	6860532.966	10265511.42	4954081.134	11247117.74	10873879.25	6442086.47	22227291.07	78671770.09	10337760.51	5668777.269	11299502	17818351.97	34805950.89	7235584.843	7281550.647	11721794.96	5833074.716	5996108.347	4603953.114	9973358.488	6397113.282	5800800.533	5909125.357	17964309.21	4113554.743	3723671.286	7022979.208	12183996.81	5840610.772	5318403.639	5188996.712	12369827.3
15.373	157.12378	75363961.19	74355423.36	66314395.81	61393313.1	82583858.71	73609218.61	100975195.8	79264917.3	66958215.39	70288635.11	65767894.27	68601621.58	103706338.9	67725866.5	65787083.03	1458061291	78895380.62	67267585.27	66459596.15	81880956.47	70747446.54	76131385.05	70709353.82	70975987.45	77623757.4	74486829.04	68920229.87	73614301.66	77721215.42	75966486.42	70274740.13	73845006.87	72174030.82	74746710.25	67791695.99	52694776.57	75530024.52	59309600.98	76436290.4	93967949.09
15.243	465.30618	264770286.3	247322220.6	193385764.1	341322601.8	295808044	222341532.1	100549398.4	152178361.8	395624185.8	1214426466	252307962.3	186469894.4	2432638073	92222674.07	752640227.9	626460845.9	92605951.63	232159519.2	115388531.4	262839456.1	129807134.3	132409041.7	234696390.5	331855725.5	372513410.9	75665409.02	410778161	106794501.2	987732869.9	205052039.2	331788288.9	399716496.5	96425813.56	79704481.13	308631717.8	585382652.9	100130637.8	638451699.1	617903298.3	121125068
14.286	522.28607	2095813.778	2387661.176	2794170.872	7247473.573	3064888.661	1438978.675	2500085.653	3321103.571	27817980.67	6394372.889	6397765.069	6699458.268	6624698.543	20271869.68	4039515.344	40738155.18	11663871.04	33784969.34	17955055.47	44421524.79	13360723.12	4110444.663	21172013.57	3684800.931	7779937.526	17339572.28	3322461.252	3326036.048	7157104.391	5307316.79	1646309.421	4330896.444	2713470.005	3687243.495	2388826.767	9006036.225	4615147.968	11447475.52	2149148.133	8950093.087
14.515	518.32703	48930738.21	52583835.47	48391433.92	58261382.02	36837868.22	59105719.03	25925696.41	33561237.78	94778952.07	90369940.45	54866906.88	59247686.23	59319220.48	61876990.44	43482136.67	27233588.19	58552063.44	46668062.49	41232597.38	39354599.09	71767044.72	43660719.26	54955320.54	68468960.03	48596922.73	51812373.71	58823269.56	26973508.24	105151735.6	66167318.64	56742758.75	75971616.75	77316881.66	26002545.93	76608184.12	77019551.14	42774190.74	77958436.05	53717767.38	70010922.18
13.035	363.25531	13305549.29	16923506.72	17101649.14	69006851.88	13230097.41	18609940.16	29261806.33	19847474.72	19035774.74	40011721.74	24688694.66	24491868.65	130432649.5	8259624.509	37912800.72	33165881.66	31403714.1	22200094.42	18965710.87	42291288.86	19380334.27	21036899.44	37058522.04	29639853.1	15229465.4	12224235.01	26535416.19	16073955.91	34590215.29	50498460.44	16339937.68	24519669.48	32010106.57	20666249.89	37315546.04	22537049.26	24308248.99	18661713.93	53405411.34	28199193.68
16.353	872.64197	13775164.15	43540544.01	31096891.8	14141742.43	3360082.382	13419052.71	23584496.76	36748166.62	18619054.28	12959055.37	36001150.72	15949946.03	7124253.509	7692406.53	28371604.4	12095774.36	16263076.47	10130846.22	28011011.24	12466980.81	114208038	14335262.49	7867366.296	14320725.25	9999589.455	21760823.7	4121250.778	18193254.66	3759675.202	16413061.06	33489222.83	29870850.75	8126037.212	27746346.24	79725713.24	6698970.066	16898766.86	18571994.77	11704481.53	8592411.892
15.263	335.29697	8417680.21	10700667.38	12941894.14	38243394.07	20476827.65	10291829.41	8885393.693	10366177.67	20572887.53	29878272.29	11860542.93	14174479.37	77740656.03	10125821.91	32133134.08	22566666.99	8369086.958	9938478.61	8936789.865	20540896.7	16524252.37	7244059.643	10071552.98	9676295.994	11344183.12	3765235.053	12846764.07	10223041.67	28848484.01	9336424.256	1295168.893	11780876.01	12658955.54	4411552.619	12430071.49	8296907.701	12993124.02	18999671.25	11977534.33	12717675.12
15.665	596.39636	32450388.29	14684251.63	34878217.13	26090056.87	13631879.12	8232370.934	20987975.44	14386020.93	44086347.3	65994259.53	30026027.19	38407860.01	54024040.77	15785443.66	14814516.61	87715473.83	18808223.23	13987926.14	12842373.41	43460539.78	17128324.96	13076575.04	28005224.33	32585492.06	26190206.98	7010532.727	33409095.77	8183510.96	119375767.1	36701478.64	13481718.97	58168108.2	16361615.02	14614515.37	20505778.87	46825645.71	8039013.604	56427521.65	8840019.053	63211694.36
13.973	619.29218	433240162	667771051.6	616896749.2	1159262740	469369948.2	545361166.3	364548238.8	571495517.2	1060418227	570516721.4	1839389787	362239954.3	603404003.5	479171970	500958960.4	416558005.2	464923159.7	631700970.2	700023078.7	575189566	666430498.4	343100903.8	496549728.5	926008558.9	404206318.3	456548281.8	733052028.9	371320636.5	646521097.7	510058700.6	253179798.2	643812285.5	478529823.1	484026462.6	685326167.9	438177850.1	913166177.8	894426406.7	561188578.2	483053925.7
14.158	277.21814	1542963594	2087820339	1313808773	9105178764	1679217556	3124190677	1403670963	2110854469	7001074637	9630325609	1596430846	951101686.8	39948948050	1013229269	5849382496	4549491288	965687577	1537044411	951193094.2	3890543968	1239769859	1030745446	6044204888	1781187780	868569531.6	579993689.7	2285868819	1235275343	6197469216	2287151636	2008274499	2031457384	4035572055	828019587.2	1426725434	2087817771	1361886283	3751405721	1813046200	3585090564
15.021	764.52661	1519708.699	3669721.638	13635601.5	9001190.155	16048579.52	7879775.281	8841334.781	4149859.334	8890712.592	4420135.514	13364346.68	5813506.127	16372693.05	27145105.34	1319592.405	8469798.52	22616602.09	5238706.812	5558246.26	11618280.42	12687255.01	15129738.26	8442428.624	22736964.08	3518117.745	31981014.29	7359858.926	20188804.42	14395253.19	4002633.619	5552789.637	3216808.164	44577632.18	13104436.82	5769873.082	20031912.72	15320832.94	1895670.314	2844496.401	9037803.412
16.829	536.50684	1135661.138	174884.2783	57559.2105	14978.59197	346209.0275	656842.2261	910320.2662	28697.50344	49442.3616	1926305.463	53058.15785	106405.6514	3382717.596	579688.8734	274330.9269	909483.4322	2055499.502	36846263.79	48963.09485	244285.0399	17065.81206	50055.56205	756629.2189	377212.1614	91254.10382	580960.1564	20202642.89	52156.88356	1892126.155	740597.7696	802825.0617	35770.27247	37708580.32	563262.5215	17362.49692	2038954.511	122230.1841	1069320.094	372838.6273	656827.5052
14.729	585.4892	1222787.426	3132488.729	2604390.968	22443715.37	12424929.35	7039229.008	1889304.27	4838315.762	4975846.46	32417160.13	5037718.509	1490102.353	119020761.9	3829637.092	9807835.484	10208017.45	866671.4129	1194036.343	3041581.946	13922704.88	2747490.087	2405596.587	5335895.564	5581944.9	4403142.164	493924.8431	5442718.261	2247745.022	23894622.29	2750930.808	3156119.002	4090435.252	9494079.652	895052.6858	1743995.964	4371810.901	4504434.927	8974510.009	2677619.818	4437687.71
15.813	149.01006	6399310.613	5416452.203	6344943.781	10643657.36	12599454.94	5637789.905	5983309.352	11646095.6	6398736.022	6834598.278	6954872.646	4710390.441	23424022.48	5609828.68	7161193.374	63672121.25	7047539.702	9674681.782	8270930.227	14137378.42	5362633.071	7306718.102	13974123.11	13742978.83	6770709.61	11856247.2	9743305.479	8552496.849	14536558.01	5727752.447	23566841.89	6402044.603	8745627.238	6291186.539	8073601.01	17557763.07	5786897.908	5903229.128	4926824.612	6566625.243
10.073	203.12979	814687.37	1927703.01	1316750.048	1472110.586	1451030.93	976608.5191	984208.2574	924046.9392	1394951.526	923874.6248	862167.4966	826706.8969	1021776.586	61606862.6	1862706.461	868061.6531	2139489.475	2839941.162	1398558.635	1075145.995	881975.4004	774511.831	1639386.444	1062651.087	1019158.786	2224979.326	1534392.99	1014041.521	833158.1747	945186.8346	594517.5346	890681.3929	961108.0642	1027520.542	1395175.711	1800380.336	1534079.95	947348.6381	1354313.991	881639.5628
13.56	317.21353	10179417.51	6941216.356	8225877.975	19017328.61	9348188.215	5755162.821	12337516.61	7062700.969	11287161.88	7894041.799	7630414.273	6622912.06	11687286.01	8296960.462	9891750.976	8973550.431	9111559.758	8167831.831	5201583.757	12912994.92	13327153.23	7666224.756	7189818.857	9650479.812	8078157.224	10739969.48	5483754.282	12136929.45	12272745.05	7945402.147	6141271.24	11305205.78	6976190.834	7839479.688	7561588.527	6519578.813	7278944.841	8693177.329	7349746.407	8808184.477
5.577	209.04651	19379889.62	40302449.2	25096155.76	24918707.09	32651601.97	30008690.92	22911662.5	18309442.39	21825275.38	41757758.03	48403858.34	27829964.33	24124830.58	14170721.86	33754657.95	18084825.93	10091267.66	41089235.09	25801953.95	53497268.93	36225273.73	24754611.9	27279229.41	47926999.34	28345528.75	85172015.6	43366530.27	23639236.6	25321515	31140368.4	28543432.71	39241166.41	17791704.2	18860028.85	25185425.01	29933098.29	40425392.98	29740843.8	15002644.33	28081970.33
12.846	448.3085	636834715.3	499936137.7	631016775.2	1131029463	318586086.2	3342434194	809466672.6	634051275.7	756246687.2	579538832.3	1451036508	455347722.8	2627917309	1015374674	2622109764	1070519027	852392916.2	597052836.9	167134315.1	777525312.3	112600466.1	469008600.9	179784247.3	820511600.9	286279547.2	1600684080	901911727.3	558393715	544942369.9	1010678218	645422246.3	1126059553	392010444.6	3641418380	1174237610	891607220.5	1003954157	787696383	1256120076	338388165.5
9.635	233.03996	1738768.117	1832140.386	1929266.303	1894646.709	1710112.559	2017519.142	1733730.234	1893978.277	1747743.191	1925303.209	1897261.271	1691093.225	2576349.76	10600515.38	1568007.973	1998669.109	1682972.197	1999927.604	1724532.526	1818684.727	1689864.558	1820436.2	1833935.615	1877084.695	1791555.871	1538960.642	1928816.884	1902802.109	1767720.411	1597861.829	1912598.035	1659641.099	1920633.9	1799380.664	1814465.47	1895037.355	1920598.799	1809843.993	1914412.527	1719940.467
14.851	307.26532	127495814.2	181248181.6	158009829	729577347.8	276106085.8	109216971.8	134039900.4	173114419	274030790.3	443300230.8	170152385.8	105567623.4	1456409133	115218919.9	454171700.7	325685923.1	82677202.43	131512858.4	139062343.5	444803849.5	236871567	118129838.6	159132966	163870367	112542933.6	49646447.95	163033357.5	163975050.8	411425348.9	174648583.5	110913278.5	163533570.5	165564485.1	68939911.95	155827753	97831510.5	174780608.4	251849914.9	168685224.6	268938712.8
7.907	172.09866	3757640.209	5371071.904	2111578.968	44423144.52	6027149.774	2021669.246	2387830.206	2050503.452	1894125.048	2542238.665	1274207.496	1193287.476	3061376.346	3008684.252	4729935.979	5109143.616	2929635.899	3586101.331	26641052.77	3124968.981	4397507.299	1374222.449	2926688.133	1674042.219	1400506.642	1334459.614	3831598.603	1992060.558	2836262.109	2358306.527	1532486.777	2431040.805	2089055.3	1808648.348	2675665.471	1976564.41	3030416.558	2333323.345	2071180.186	1967616.54
10.694	403.14166	72820.41663	86549.24761	78731.65843	87232.16472	140144.7338	87058.63457	61678.08574	70586.8771	69458.61419	92273.21489	87465.02342	104508.4006	93058.82286	98392.80999	67821.24774	126434.0482	79755.93979	83011.51664	70797.25865	70992.69955	66576.63008	61131.39377	85824.0428	71116.44543	71526.71038	92464.10586	81509.74837	71889.77158	67086.07215	74267.41607	78857.8168	80413.27974	80878.88656	63069.75968	76818.81898	89112.13184	75626.24084	81749.58229	96578.47367	67149.51701
16.135	832.61255	2625277.519	19565172.89	16049495.86	5083682.163	1043186.056	6046868.658	18904279.58	15314047.52	6838476.539	7536157.031	4742419.19	1990226.73	2543448.923	3255539.016	2384284.371	906549.8874	4919116.136	1745207.55	6873152.51	7980420.306	7988841.688	4881078.097	2395015.224	3750854.467	1867886.789	7066822.372	2575934.297	6920609.149	834421.6026	941411.0677	21710044.54	9225104.514	2758047.291	4041503.199	67714096.66	1307128.739	21224575.32	10077629.68	2417636.912	5458053.962
15.119	255.23387	4011315431	3372449453	6179544076	10384979520	7283486660	4928039230	7131449094	4449248724	8774961634	8501201562	12255473839	10383183319	17837898388	4401845319	9924080704	13436739599	5886953933	4106731536	3323450112	10061017691	6501115439	5539412394	9312763639	7388105958	6554265835	3011033297	8281809840	6053512213	10372217719	3569966238	7766074470	9032435319	4723489934	5434012182	6895424074	7445164429	2291421945	9987635123	4478951781	9442789122
9.133	351.21924	54471.52514	3967845.484	413404.5125	66565.38889	201763.2743	1181556.932	779824.2643	226622.0334	3144861.676	108932.2905	91434.82432	47063.14923	1964148.748	47804.25424	796612.8448	375009.0772	287587.1681	188917.8588	95928.93096	223608.3296	65040.94184	67192.16998	76536.84548	238607.3104	95122.97438	118890.4127	308557.7216	243146.3239	313795.4415	111561.1056	77131.52943	408401.463	150753.7291	115553.1102	58230.50886	130474.5239	151149.6453	52836.49057	333760.2513	71472.75958
9.003	330.11581	18589220.42	1383369.094	665268.8134	118558.4442	2372790.715	1617483.085	1329774.183	2285707.557	595256.0164	222881.3739	259319.7292	2507525.013	3038313.999	4869213.146	6827853.966	732487.6903	2381230.98	634766.2043	564293.1272	7473889.929	475683.8461	4596342.338	2013475.65	9031961.439	101808.353	157538.0078	739606.2467	215950.685	792325.0183	907676.2451	1789416.172	81090.65945	130565.7142	5066421.564	4691500.889	118087.4509	2296712.48	1422545.755	195929.7891	659876.5035
12.711	333.2085	2788877.423	5780218.601	4238829.368	18173930.65	9617844.086	3106435.561	5266863.51	4292170.708	3907383.435	7382849.259	4437714.929	3843246.499	16541599.09	5407311.493	7695194.166	5476271.474	6286191.473	3652681.099	2848177.287	3211312.761	4861401.385	3004539.311	8431108.961	4243377.848	3425248.272	5203762.021	4063910.698	2690515.081	6811610.736	3752852.203	3595061.359	3525656.277	5564430.711	3891427.635	4443520.732	4492710.603	4595178.355	3815860.793	6499382.711	4347335.125
15.237	401.29089	644472179.1	1389450388	694213160.6	144545690.1	208850008.8	214040592.1	354677240.1	330724639.2	276769096.9	677140660.9	554627445.2	726702482.8	202194037.4	162333199.6	1227728768	3493426979	394507358	3607981331	400531866.8	865168818.9	144972162.1	158692913.9	1357907199	3359750790	294792985.4	364243470.4	387085926.2	63311523.69	7489370439	360870969.8	34795890.35	1032070490	470580619.9	138741235.2	46338060.76	513599238.2	317201409.2	9751823947	656669759.1	479701534.3
14.483	802.60181	30565414.74	29309370.02	36085779	11217221.15	12890474.54	13743875.13	11935439.92	9548429.501	13778853.26	16781033.51	15235111.55	5467188.156	27873536.16	7089406.371	11223576.31	20453954.79	19157515.48	13681994.54	13268566.56	31650416.03	8047464.176	16568819.48	10252871.4	10071223.65	4666514.555	20880825.9	9627023.336	3914654.914	15529065.51	13072788.85	12889056.65	17985946.39	11629493.79	4953117.807	8504831.909	10288818.46	20361413.34	16952599.97	21897745.5	7086430.236
1.931	180.0674	15197579.3	24091722.67	18063574.6	23265654.07	14741814.95	25232558.22	14964985.49	18024272.19	27777378.36	24902442.87	40516773.96	28248293.62	21280076.63	21535052.61	31284051.86	35858986.33	29202196.14	28714692.89	19764280.24	21851402.72	14269843.42	22759128.59	36616099.74	44867229.04	21668623.14	20655782.14	25447254.22	24287576.86	21271652.53	17141544.88	19224313.54	35296263.89	22772415.98	28712838.6	52717667.37	35327130.41	25195559.15	24927974.02	15410557.45	25528585.74
14.348	435.25385	12173053.51	18963392.02	16246960.03	37491859.16	19853206.99	16328637.59	23460661.46	13446411.75	20650854.3	43833392.93	16618665.55	16655342.85	68428818.65	31119129.35	44068530.29	45646689.91	17965100.44	25441375.67	22449696.65	51019951.18	16292219.89	13808583.15	28519576.28	15344304.23	18608587.91	12745580.56	18851298.49	10786405.09	32717165.44	17773471.68	11345032.21	18170484.28	24498601.07	17392864.16	15872756.84	18414405.54	15079781.47	24340629.97	17149468.25	23966997.77
11.467	281.09399	137257.0505	159340.8897	150252.4735	11496787.21	139345.8981	217831.4576	177862.9505	111025.6384	146856.63	252048.6834	205544.9164	129796.9677	208199.6212	186386.0697	403616.7319	138947.8442	173377.6964	147948.2983	150251.5609	190808.1241	308061.1649	110209.1539	133214.4821	2030533.612	287570.5107	156652.033	312734.2218	222154.6847	141000.4392	173097.6851	167663.8297	122790.1266	120443.7908	132813.3134	235861.3763	123527.7277	173391.386	144107.635	33133681.14	110945.3995
14.468	407.22226	36764315.83	25646270.55	43201978.55	25922873.43	25469876.3	33620444.65	39888173.51	19048518.17	50614981.35	56003321.71	65188859.51	58308424.36	43333349.87	30228063.01	10585330.77	36183025.87	42079806.01	31420906.67	45624905.39	38191238.11	26009211.96	43956829.43	28004904	45871151.11	31682580.07	23619958.89	42241072.3	21314875.88	54780199.99	74117891.97	24037255.68	62140379.62	33530402.09	23693362.72	35375058.84	48467355.36	45345813	94424693.96	47789469.7	48458115
11.038	279.16129	4045288.587	7916595.03	5500258.732	10241344.56	10632162.41	4380109.736	5805862.103	4144980.525	4035440.539	5293939.83	5033407.087	4490241.615	5552969.961	7256057.145	5414771.816	6038265.493	8349339.938	27763574.24	5935152.208	4664403.297	4677247.217	6525388.079	8877555.892	10464292.04	3140509.715	10005892.31	6519415.391	4825007.816	4079672.497	4499727.419	3076073.517	4190057.137	4374698.548	3892967.648	8102653.036	5338703.678	5085742.883	3908117.512	5792463.485	5867523.744
11.101	215.16623	7894966.9	11523751.09	8919607.037	10765585.35	11304675.08	4145052.23	4147094.665	4562173.125	10051576.71	10991142.53	12588654.65	4863532.674	6192990.526	40768797.45	9789162.784	4107434.357	9769137.844	5998603.615	9716984.194	5772684.188	4336364.918	3310510.345	6565285.269	5277540.694	8055354.11	18739404.32	8412557.912	6016148.59	3780719.457	5552321.305	4445840.322	8147296.141	4649248.762	3998476.718	6410900.617	5657245.256	6226047.71	5105811.672	9401045.466	3936106.546
3.342	255.06328	37625.54052	67358.5799	65391.32208	40862.24756	50424.19036	50967.03858	36527.7371	45480.8023	58196.55304	51324.89925	42735.12484	39351.16394	50686.78231	61677.24786	49223.53123	50016.5854	41949.26393	54363.39491	58921.24122	51903.44084	42007.75415	48661.07587	158486.4059	49806.41527	91771.83925	40600.57188	51932.91249	63323.1701	71071.90993	53713.08524	48420.93894	77986.97401	53818.37455	52642.56788	46190.41573	50138.58323	50259.03623	64163.05454	47567.90997	35455.4781
3.315	181.05121	5984783.933	6548354.099	6926971.073	11005923.53	20537643.17	5707207.738	7993518.395	3279129.485	3922878.369	4751463.804	5097662.299	4068061.86	4717476.052	4482835.036	8313074.49	3502672.642	7577532.192	2517281.839	7796931.035	2330050.329	3354907.654	3791458.858	4798601.118	4467275.201	2478951.467	4503610.515	2753636.942	2670506.372	4173638.501	2788113.945	1982948.753	4189459.191	9271443.506	2875929.171	6633123.789	2663089.534	2694557.042	3817395.708	2751272.344	3197621.641
10.502	260.03201	10002595.9	9804877.365	15830761.45	12714076.27	9197866.985	10890314.81	11605722.77	11649717.41	11754840.98	11271154.46	11023426.93	12452205.71	11002402.77	11316162.28	9263781.545	9335843.66	11229423.24	17232006.73	10771620.27	11204383.1	13497812.63	11225354.47	10569620.89	11738773.59	356454.4204	11109871.47	10381782.69	354602.2262	10729462.58	10715574.87	11994304.63	396250.3335	10124996.94	10870600.98	11446997.23	11073377.47	11800867.68	11355403.09	14311929.76	10636652.76
16.668	826.5647	24509226.66	10008874.5	19808478.89	4113639.882	4168468.067	13214187.93	10447324.44	6291533.414	5101952.486	15262765.82	2848426.123	8206878.332	24139415.19	7200622.325	2768278.751	26848072.13	29199481.07	43206159.16	8475039.287	20976204.72	5611466.42	8317443.848	11636258.09	13378636.63	15150686.04	12533183.16	43905759.68	1300957.316	15469866.11	13428968.11	15691798.97	2205857.993	41574589.97	15490367.59	3509508.177	25940467.78	7950063.395	27144025.37	28524031.55	5599424.761
10.138	393.13251	22977.17024	20201.9646	19519.37933	19068.84579	22482.76748	18275.12158	16509.08506	17507.04601	16191.18426	18436.48107	19140.47576	17748.25251	20004.98964	18316.13883	227235.9017	19523.68867	16897.95377	21684.02545	20275.71383	20329.46862	650335.8507	18182.99662	19133.52327	19535.45985	18295.23885	131638.2167	18989.06779	17032.78979	640843.0765	16897.03965	23259.74139	17795.64944	17282.77654	17667.79302	19059.27586	17994.07813	18267.43293	144764.3811	17254.65896	15249.62214
14.434	581.4574	5678836.924	6122748.503	4030593.575	56317008.55	8516517.821	678128.7675	4278837.015	6581849.477	35596347.86	15053475.02	6100591.671	4004375.082	49340315.91	3563488.677	18639750.71	7487521.793	3070867.272	3325626.141	3672587.615	17050948.89	6654137.256	2183252.582	4474405.999	6810930.573	2517661.338	1067387.129	2821839.751	2725049.789	31823831.07	7696080.78	1943514.605	7854690.788	2427532.77	1140697.642	4146447.07	3792703.75	3757997.17	10019831.05	5874603.531	18526913.94
5.779	153.0233	48076.05976	149549.8582	206784.7803	140404.8654	129482.6148	217696.5354	220049.7761	53965.24944	113976.3163	184687.1015	88304.85081	137386.9983	101691.0009	87349.28202	110472.4043	580966.6327	376671.4991	335237.7234	235450.7937	687470.4922	1005991.482	78282.27549	147020.7994	135439.699	120396.136	125811.3882	122611.9923	76005.283	150727.5376	116397.1264	43851.65049	123610.5291	187463.5183	61331.70821	112569.3986	160148.5471	1906637.315	99335.01046	1072598.356	222252.5361
13.831	569.27551	6944002.164	16077723.14	8727796.057	21899123.29	6335423.698	12466297.98	5038472.124	10026878.83	4488948.901	16919400.83	34366921.41	8356012.124	11704715.03	11984281.82	41948628.67	12023858.58	3506372.659	6640553.099	16580706.61	13817766.83	3850070.595	8645841.643	3842571.49	21934903.18	4697816.923	7822432.423	14209440.31	3119933.335	9990214.804	6366771.161	4990533.096	10466434.82	9168925.387	13439747.66	9585365.651	5819241.902	8218602.021	28852176.1	7360170.565	3166279.963
1.322	151.06171	741318.8268	687321.6901	612755.664	635133.8045	877036.6066	688539.2276	514907.9103	740975.3024	554279.0668	747122.4885	702402.8831	770151.9969	614482.1019	647329.8948	603881.1467	1909066.391	514305.095	718098.1344	746805.8535	656348.9017	803413.1402	494835.6295	624826.9655	1121853.11	858354.0018	789042.5362	948358.6386	501589.6794	683712.7196	663220.7973	777603.8623	873352.1012	739583.4571	506486.3465	711050.4148	815725.246	627936.5352	921697.8049	821454.2912	510723.095
15.24	826.56494	15424819.19	10465891.78	26298210.7	4640087.711	61535227.76	16899488.99	11073958.45	16530642.18	29342945.77	9844601.186	26215404.33	45146435.67	8949040.402	29449364.28	8139043.671	14270207.34	11460961.63	37617367.41	15448990.73	20585103.5	29907080.94	24653130.64	5292940.069	66695070.54	31516704.53	30930975.98	14287657.96	41904801.34	18693961.98	14360857.55	7761371.463	15437473.01	26922390.08	36660602.69	12051067.53	39174875.37	36254465.51	16027188.08	17656986.64	10993264.51
6.78	195.06709	2061267.466	4089396.936	3194888.885	2069166.894	4665925.594	2246487	1970363.66	3654535.194	4153473.049	2450869.168	4681371.292	2308023.421	2302301.23	19671343.34	1734432.156	1943091.443	2164758.741	3309243.361	2209494.127	2021704.417	2422658.613	2061390.548	2180284.501	5578277.163	2924879.38	2375817.209	2480185.587	1527409.26	2378538.834	2255603.032	1576193.315	2334008.573	1795396.361	2010856.557	2183936.529	2495026.209	1821518.816	2270340.725	1605231.086	2603741.424
16.433	880.57593	11273447.83	9948599.568	44062131.52	17073480.85	16619799.18	11676754.76	9443579.509	15615363.27	9293439.892	51594285.29	17545210.72	13109687.16	42368489.4	9801297.48	6815882.236	41853669.13	18158052.52	33562359.49	18477225.9	55852913.04	22101354.19	16628557.83	33312596.86	13675185.11	17278751.42	13950155.7	44135602.95	10080507.44	35680526.27	20694877.79	9165097.003	30757968.6	31623459.74	11754034.56	11933209.5	6583007.31	10915527.44	38970919.64	32497936.14	24016373.59
7.074	429.14346	4425309.824	1339534.453	7710684.393	7965299.924	1558516.303	7082647.455	397972.9744	5236664.575	1182786.375	7487243.019	5705525.959	5019346.612	2864170.066	11595785.97	6397393.013	251608.1072	2811607.513	37741297.28	9944795.493	1250817.787	10346673.4	9192354.941	13698557.19	3834632.062	3311967.064	4759916.99	1650414.762	52399.90013	1450757.231	721815.0414	3498020.222	1606095.677	416493.8343	1516917.357	7534865.264	2087098.164	950912.5031	13525194.65	1094646.704	2404260.894
14.557	626.34961	573320873.7	401340444.8	550010638.8	441448714.3	290708499.1	260505697.3	521935243	560163860.1	789459216.2	1271665639	681292286.8	634556313.1	773914060.2	448233578.7	267512278.9	339790157	401723015.3	434203458.7	694991432	466800608.3	982063184.8	751540084.2	421928597.4	632139769.8	566095215.7	388470424.1	622100155.7	463786656.1	1170069291	741039852.1	251930774.2	722921015.9	1027211818	334201713.7	570062502.9	740624156.6	449190742.4	1116211430	672003174.5	834673408.5
14.479	883.52368	1198438.149	1717360.351	1403748.721	5911350.451	874789.7116	950861.5061	1511988.329	3967342.361	4055897.285	3014698.525	1523494.704	1517912.747	4938254.821	1198922.439	3628757.661	52215414.23	1165867.816	1474861.703	1199371.734	8126229.887	1523615.58	1605678.574	4647051.804	763191.4647	1044689.653	1023135.875	2149578.611	1058831.517	2168945.258	1710217.173	965529.4564	3189711.5	1258690.613	938766.5914	3883634.737	1560263.182	1613238.567	2550705.385	1731722.377	2891176.069
3.047	163.04051	3418880.803	2436794.156	2735364.831	2209039.486	3303736.753	1841222.385	2020533.788	2059263.719	1760842.793	1831391.256	2185431.48	1943911.744	4337976.619	4115081.34	5277033.553	1794018.466	2305262.703	2613070.038	2682492.896	1620501.097	1832474.645	2515804.87	2123502.886	2222134.88	1553367.423	2264130.911	2690926.067	1781660.653	2355951.897	1931111.787	1923830.647	1792891.927	3580261.624	1811257.308	1880940.876	4124460.448	1631444.683	1888381.841	1695838.556	2635261.704
12.461	324.21936	2530609.945	1800704.081	1388709.805	8233257.27	3431622.177	2259719.545	1750729.526	2497135.46	5347561.348	4215523.701	3081817.058	1729384.909	3116294.351	2217039.182	13422717.04	50162247.74	1906340.951	3182675.694	3267886.931	15437414.52	3537513.405	2906147.204	9948628.293	2953769.678	2368793.002	1992244.838	1723308.097	1322569.347	4746195.242	1806622.092	2262859.563	2916306.327	1322993.369	1690979.59	2308061.466	1989641.702	1398028.714	4270158.127	1703312.983	2153888.158
7.145	207.06706	204529.3527	258088.4448	1070504.629	397752.3774	260544.3168	759072.111	6618694.572	280408.4586	122412.7853	270521.122	165185.1938	4025774.452	348436.4203	134929.03	4583627.763	463809.8414	177199.8611	163846.0299	204100.2886	117284.4998	130584.689	642593.1159	15434109.37	315643.4619	10769781.26	1103945.765	251587.7861	146408.3003	2693255.71	278653.9886	107318.0743	1035921.44	953700.1613	151161.4838	401086.7231	286481.8134	161121.7556	746430.8451	207746.0531	864751.6235
9.661	261.0163	7803954.475	20901.66199	94676.40798	106805.035	71992.15728	23399.00693	119203.2366	117431.5243	123620.9722	19510.69626	37332.88476	114679.5149	27295.26654	78504.16887	104284.3085	77871.65355	139395.8578	81308.30958	121076.6034	109960.5854	116757.5821	121087.4955	24327.18797	19974.13718	103072.4276	119606.7673	78203.82099	128601.5437	148688.5326	123630.6589	24317.73861	104863.1659	15793.27141	138908.2731	128372.0345	16182.38219	99212.33453	5966920.247	17482.45644	14663.1095
2.342	215.09332	1742214.663	4135391.067	2485694.922	2568352.893	11461010.87	1795429.216	2829247.616	1571425.315	924291.1349	1002001.875	1297578.573	1128923.523	1922402.264	8924508.845	2744119.157	1228122.915	7257736.003	2040975.14	2794266.9	1007075.036	3557169.91	796402.4876	1631761.437	1224436.937	1414944.56	2430654.821	1464574.89	1383678.515	1668088.687	1391876.489	1325767.904	1143528.042	2082496.605	2181597.045	1893290.84	1837462.877	1249885.567	1938779.421	1601692.481	1343892.689
1.362	115.00423	5108395.469	8340813.917	6844688.92	9151945.67	6099261.024	5721987.413	11196179.52	6300727.273	6021399.497	5813720.511	6698258.946	6109837.345	8512535.324	6588003.834	8192982.908	7021296.195	7077885.609	10689807.41	62078575	10112492.84	12886462.21	6980628.932	9020205.065	7056031.954	5151594.589	7555816.708	6592737.779	6396752.234	5421373.723	6535918.28	5539388.437	6255161.116	5372229.72	7397604.85	5764677.863	8522256.934	8486105.51	7649389.716	7451433.382	7077061.207
3.756	324.07397	1272842.245	10784959.89	5843121.773	1037695.731	52638088.48	2404517.097	2226743.009	3061159.089	2472281.132	2499112.258	2029886.13	861863.7979	1443786.819	1962719.671	757074.4741	702312.2311	4863422.173	2731583.562	2402798.603	593933.5173	3064368.747	1278944.79	3743448.997	2365455.341	1693412.917	2882033.526	3022115.532	774614.091	3408049.259	2789686.037	756850.0386	3366846.843	10347986.85	3904776.199	7603590.449	1367917.317	830462.711	6315268.923	2391154.76	5593531.114
12.712	155.10844	125115075.7	440802034.5	261159986.8	1332234130	596853227.7	168341172.4	263379968.2	323286552.7	212901662	336767845.8	553620967.9	228285803.5	984713585.1	400172226.9	511390389.9	975192383.1	453912770.8	243898517.8	178567984.4	516732608.2	265104335.1	107922392.1	372442995.4	271949071.6	189709628.2	258949299.7	363413411	114009418.7	547367265	230444784.7	148880183.2	242484776.7	314889527.3	210881428.5	402730558.1	180070479.7	392345128.4	165916604	299768711.2	292343318.5
1.429	103.04059	7557009.799	10813285.65	12126247.86	19106153.61	25695006.1	16472240.55	7286875.59	13927102.26	6717275.023	6086719.31	16511413.2	14507336.21	8826763.158	7646934.931	19743574.99	12548160.32	12136485.92	9683809.305	12563804.99	7926911.668	19127362.19	12842502.24	5817810.751	14531059.88	8398065.204	20763472.18	19453486.8	18113417.76	16078879.25	8311309.132	7762930.564	11760942.73	13733301.77	9689528.362	46946001.64	7732666.118	14235539.11	13363775.18	6553565.195	4849197.067
13.213	319.22913	3266445.043	8869928.023	6771115.707	16302817.73	11143164.08	6177150.732	11300386.83	4575087.797	7258972.004	7757900.962	12881611.71	6613221.66	25674538.51	5037341.875	9373867.397	93488951.22	6713794.55	4938468.828	5155533.923	19618915.82	10831205.96	4586779.951	11193727.32	8779093.376	4081406.472	4876346.394	3179873.834	9241460.573	8870032.525	8681167.05	3980607.545	8147946.044	7456815.787	3797721.174	4661224.223	3628882.4	5590894.144	11215066.33	5801099.578	7170188.177
5.862	191.05276	1715739.164	8314608.965	1623611.686	3559666.65	2628137.193	1698100.449	2158469.264	893013.5925	3195274.42	1289345.632	2820907.912	1195547.938	4362985.008	2429255.483	2369308.478	1988036.918	2658868.549	2403023.725	3340322.585	2952044.952	1760728.959	1878219.179	1555597.453	1663688.616	962420.8933	1993003.601	1618663.675	1355935.929	2754415.623	2978923.003	890485.2081	1329241.359	1055130.52	1249724.493	2049248.443	2610476.578	1092960.932	1618876.839	566889.9352	1490394.568
1.227	145.05121	34984395.47	58916939.03	52485835.23	77694407.37	129633378	43024651.33	83129829.65	43821882.82	41653130.8	49303176.5	55977754.05	47740424.98	65103352.35	90672391.99	48322157.21	59160313.31	94708176.52	66017616.5	317412558.9	36583139.73	60392412.44	34111569.19	63464948.82	46673602.57	32320388.23	52571580.97	46085975.28	45679778.71	42363960.42	43602272.7	45097565.55	46878531.48	64127632.56	44606011.53	44023063.83	94038734.75	38880768.82	47150176.4	53017055.46	46894612.69
7.39	148.06496	54089.69294	95744.76163	55722.91706	46724.96671	118902.2962	84182.78366	133207.5719	53114.96524	51047.0504	76231.24823	68821.60038	49230.96615	81846.19972	44696.10364	1774091.102	71146.15928	61763.4171	62792.06707	82067.938	43790.34196	92941.29165	53392.42996	73295.62714	83406.78609	56000.56168	54107.01418	70082.46927	43086.10401	219573.9992	59306.01004	69117.69405	49671.86891	111700.6362	60398.10445	57066.73187	71213.81742	148437.0432	671103.81	61118.35714	62567.7582
16.05	778.51837	225842.426	487544.0117	1248605.768	227823.9111	638682.7496	222491.323	239790.507	216728.8504	5015495.958	7936855.447	226397.028	223926.0196	29576308.73	253391.3823	278501.2219	251859.3833	250852.5564	561137.9292	210079.395	1328177.536	211028.8705	201750.8273	235795.4559	763560.4439	208716.7764	242368.0341	283103.4624	214825.9534	26921117.07	243026.021	241192.7121	230916.2109	446041.1497	280422.2912	216806.6817	240760.2791	202451.4222	205968.7884	206017.0564	234771.8282
16.447	876.61768	1787885.498	2070772.455	5326857.312	1721596.964	15551759.56	2873501.051	15886124.85	12060460.29	6875445.488	1948599.683	27995697.75	23454617.2	225368.6674	9683260.568	158699.8358	172293.991	12732201.54	1260559.856	1172196.451	365520.2332	18449533.44	3137070.874	166448.182	7877069.627	2290710.396	40661609.69	1032506.21	103047444.2	199162.7325	3191880.935	4886408.374	4232319.856	2738445.538	5387435.7	16189413.8	11510919.49	32352556.65	1770647.279	2067890.926	15198305.58
14.695	301.21848	19537528.8	18325148.79	19776076.74	38191964.78	26215500.02	18096940.16	21637767.17	18421990.44	16102021.25	24829424.42	20201213.46	18282302.04	29956668.68	19174496.48	23203551.08	39324419.21	27310838.47	16884744.96	19870294.33	38400253.99	25417296.85	19583208.17	18212857.95	22795647.87	23354989.21	22331610.09	20190039.52	13749395.5	29762194.34	22523549.31	35969292.3	23544805.01	16977694.09	14479603.26	20326243.41	18888048.44	22658196.2	17083443.2	25011382.27	33110678.43
8.05	188.03622	23673.9004	30261.86924	19998.86873	26640.02182	31426.43703	6869.37645	21404.17494	25234.37318	21812.04933	28430.87038	26912.32505	36366.13425	8775.709405	20504.03046	25899.74102	33903.12227	35877.13383	23718.32941	20172.78762	22158.81638	21306.75983	24987.83053	18423.57099	26111.727	28188.70714	37452.60379	16201.2423	28013.92471	23892.83171	28801.26882	16020.44268	30654.52402	15602.38599	24293.12758	24823.86938	23036.22533	23367.43555	32055.79149	4231420.489	19469.44884
16.517	773.58545	20771047.54	14303568.18	2171866.216	1839755.38	13970443.47	13540955.65	7998145.415	3124078.436	6176582.072	28679171.52	1743484.79	3074369.829	15796533.75	10630820.66	4115821.744	5221198.019	46630673.61	74797614.79	6714103.996	1268674.801	1791488.121	2471035.747	10622953.48	19190459.08	10537122.4	11615055.47	45174632.78	3230453.64	24030036.24	16711332.27	15009482.48	2757497.559	61210851.72	18992020.2	2219128.276	15125554.55	2376288.397	19091248.68	17115217.3	6004268.81
16.098	896.57013	14870255.3	5445519.792	20010414.79	27298822.45	21805806.97	13542189.02	9934459.144	27905217.53	11510904.19	38374692.75	27796360.91	25175553.99	66460024.38	7724354.856	10500576.23	56904208.77	8620248.902	5766794.957	21553537.01	49723588.37	25327773.69	17165440.36	31548057.76	32045223.98	32521022.99	4007288.581	21555114.55	7772363.237	40974951.32	12085326.58	8784708.186	21693504.39	13300742.21	5647317.411	24088725.09	14676645.82	9085474.563	36589405.9	18504747.15	22792818.72
7.08	341.10983	53956.82747	56456.64456	3718941.87	119333.2418	91274.41875	62133.60493	64137.16021	55127.6599	53973.7643	61156.6659	63972.12664	63682.56395	63969.31687	65811.41293	139875.4579	75847.47257	118085.5229	54694.05101	77109.73432	50557.77758	58966.6003	63500.23011	73001.831	58954.22713	71791.03449	152877.1147	61065.29522	108586.4489	66663.65182	56539.09801	57240.73119	77548.59243	66854.69658	53461.53728	68236.92752	59060.56022	52380.17284	65991.07561	396456.3875	97740.35102
9.809	145.05127	6541988.882	9717589.56	6535531.734	25116934.32	7720518.011	8849048.84	8308864.982	6495234.217	9783806.179	8754860.203	9607312.835	5047046.169	7675153.148	6498460.383	6257378.902	6696192.409	29734849.38	5107445.086	14282459.85	10123627.51	7637644.535	7664735.989	6391309.566	17256242.47	8491970.933	10346020.75	7072130.609	16626192.76	5725126.512	14037795.77	10815573.3	15856319.08	4314040.325	11413964.23	12880293.24	4368757.741	6613195.737	9198660.164	6717315.71	10731989.34
16.339	888.58081	48144818.69	1572482.009	98007368.6	8512720.803	9672093.595	18593158.88	11417944.33	19208482.99	9833813.38	7037087.949	7497844.139	20378656.1	13143919.89	16980491.89	8205120.446	7736013.365	9122455.711	22151555.72	7043824.991	38390211.41	14353179.34	27313691.3	14561008.27	13641497.06	15917581.28	22269385.74	25248163.03	11577957.38	11460769.78	26879395.12	13718244.5	19090014.75	31657422.53	19650604.81	3212047.285	14640954.96	55218335.96	7086044.824	20670681.01	16975287.38
14.629	340.28677	5503549.912	6879761.387	13879112.32	15004317.31	6819526.594	7097780.858	7891372.125	6378773.029	11350911.69	16971537.28	7547256.119	7454633.831	55344052.57	6045791.018	6617033.86	98180543.59	6351812.876	8863163.314	6706407.642	16073235.45	6472523.67	9872434.645	8992185.799	14827757.63	10045725.49	4077917.995	9870073.214	6503027.082	19277786	7693010.56	8560991.564	15239557.56	7285841.479	9118005.896	8281870.977	14688281.97	4951791.104	14966044.42	6547840.725	8696743.283
12.843	361.23999	7624199.289	9713630.96	5559950.837	22365944.52	16329985.27	4072377.428	10008679.68	7867369.161	6868212.293	10094823.62	8555227.789	5353412.872	16605737.33	9856149.282	14294143.97	9070857.247	11022060.76	9343748.301	8481698.328	20631147.2	7871367.244	7437593.833	9749274.576	9997453.923	6299452.566	10389930.89	6055081.716	5663920.404	10514911.09	16491159.1	3864231.098	5979014.651	7849675.464	7538026.777	10326600.01	4997720.483	7925751.657	10786307.24	13819438.02	8986114.684
14.615	588.33368	21975359.47	14475629.45	21610985.54	13997186.89	11191022.94	12470885.34	30630729.57	9843094.825	17084036.79	22157031.8	34424043.19	18624521.58	3743696.753	12526928.93	4538738.837	13009141.09	16023172.02	14939989.1	15647592.35	16393967.09	31872351.03	14449017.51	19265288.21	29808207.55	14156578.08	8847785.971	24689177.34	16779965.03	11959226.96	27670682.19	10934489.24	35511505.11	18284054.44	12040182.81	16215916.97	18767003.81	40812687.59	46842839.28	17299729.05	22822820.98
15.243	594.38031	24168569.36	24108573.21	25965015.98	22195329.45	13764675.11	8004197.528	14526990.66	12220386.45	58044198.18	75258852.12	27109571.07	24130697.2	30352775.57	17273023.32	11419546.57	36258886.03	29405336.09	17411695.16	20635265.81	24166033.37	27219723.48	11081474.06	19985454.01	12636617.57	12077874.09	10034527.35	22380207.7	11904426.47	62197460.08	41520590.39	7975391.407	33626068.31	18828745.94	17642441.87	23960189.95	30846075.15	22415263.43	44320617.05	24159100.46	35783611.39
13.219	594.34406	3474945.675	4197262.183	5703127.753	3646523.182	2463847.311	3101997.006	2353189.701	2922900.25	6153942.339	5864643.242	3765997.176	5404938.375	4675985.175	5993137.524	4916033.195	16092554.92	3873553.495	4957401.159	4997670.268	10628371.24	4023175.516	2990801.127	12006025.56	5314947.563	2685949.69	4569231.154	2770987.172	3448059.576	4894169.167	2548319.175	3984992.068	3416540.114	4135220.112	2662602.182	4525181.43	4791408.141	2805523.948	4330994.073	3368410.08	3982671.78
1.123	175.02559	742243.1718	1275649.538	1974875.211	1710012.867	1825390.695	939963.0445	1617120.528	1276050.093	987712.024	1115413.322	1307112.748	1236966.287	1558426.849	1009817.79	1560515.446	1823076.983	1576329.077	1632964.728	51646997.59	1094433.18	1238650.374	1286150.489	1225066.426	1795248.7	1003172.849	1286482.146	1350601.679	941298.0982	1215378.449	1166986.5	1319739.52	1408663.338	1294485.624	1430516.45	1367868.384	1547714.482	1253714.384	1506667.448	1395466.014	1463286.872
15.028	466.29568	12833324.62	8832580.111	23151686.06	30247245.79	9244162.357	8495271.972	17646072.42	3102498.221	15505661.67	41628896.55	20290078.4	12724517.2	57822523.15	11127859.28	16222602.1	40237974.2	8709044.019	10372237.04	12093116.9	24049503.76	14938150.01	7800236.961	22659969.68	48855080.56	11020284.54	4976623.011	19232051.67	4590731.754	86568563.92	11125706.46	11008222.37	21382533.07	10335568.77	4955159.184	14038980.66	23910904.34	2545607.74	22275937.24	6056909.632	33621855.88
7.838	146.08289	932591.7783	1592047.587	6032040.079	1608406.104	60551421.24	1920422.225	2510400.284	3718317.729	329251.2826	1782612.403	285510.8774	555721.2232	4168618.774	312367.9771	581856.5151	1485110.913	392340.6741	243612.9884	2227450.424	419915.4272	887298.7108	918326.286	959653.3384	1147712.573	1022770.73	772178.7464	2093044.705	504821.7516	2895158.755	1230189.566	394789.6302	579394.4497	2692970.094	707331.3855	1982778.615	1722566.709	1454998.883	2885761.702	531629.056	1268172.081
14.323	351.22235	4455703.221	5584323.561	8039939.416	7352666.375	6227461.494	4947427.736	5687596.006	5480443.66	5465338.532	14163568.64	6631234.36	6575435.697	27866893.7	5548430.99	5448538.262	78578126.29	5327083.716	10228481.96	4524391.206	7434027.5	4987826.504	6801200.702	8720959.825	10458130.83	6387618.492	5558184.279	15568211.16	3508907.509	9143346.156	5347046.34	6409935.494	9934721.185	6334145.781	3478976.746	5899985.56	22404790.09	6388231.344	8552538.356	6946830.233	5750307.47
12.065	327.21902	2562730.069	2035880.339	3944325.832	4383994.517	4563067.778	3431603.822	2230193.815	3319860.574	5774804.171	4081057.776	3243142.251	2300431.901	3692350.15	3252509.442	6072926.187	27191949.35	2893745.939	4484779.91	3111532.527	5688141.187	4156110.692	3022220.661	12266665.93	2499592.886	2386443.022	2963996.65	2233172.763	1905724.007	3157337.048	2366288.364	1902231.468	2519234.733	2437628.43	2582213.882	2902443.363	2854698.214	2804659.611	4379732.285	2466240.318	2762812.378
2.124	125.02493	6584790.055	19492417.85	10508871.43	22523550.93	21810653.13	8979932.566	11096992.32	12476774.99	12896335.36	10470278.02	25383231.12	8685996.116	14882786.15	10814095.6	19209039.52	6875638.285	34758692.37	7830352.529	6734355.853	6423805.085	9147771.115	13670017.17	8211713.936	15636127.6	5650887.329	28154604.01	8656571.966	13637592.74	21635976.32	10021747.43	6251948.36	10337443.14	7670774.56	9626364.748	11438337.17	12320979.27	11755430.46	10500308.49	6714650.418	8506945.906
14.853	355.28635	1260103.547	1027494.215	2568746.467	3028632.875	3491288.907	1713801.266	1638759.617	1638723.828	2317010.902	2167772.417	1997907.103	1629095.734	3367156.308	1254030.196	1852924.728	56682653.82	1881667.799	1904924.384	1201507.483	2457472.579	1805381.832	1721314.868	1851027.3	1697373.001	2455208.017	1687834.246	1094359.886	1741941.057	2493617.962	2259541.779	1340613.472	1821660.819	2120350.78	1903789.825	2342172.331	1572091.201	1346971.148	1440429.695	1973016.133	1732242.105
1.776	130.05151	1728886629	4139429199	2810665646	4076973901	3137903269	3402607251	1789252896	2232662023	3204741187	1751876119	5094764095	2957754746	3446613555	2439816302	2655738117	2740196531	2806247315	2631419068	1630800998	1686355668	2327796683	3026724635	5054228071	4241552287	1087592610	3406141985	3197763951	3439143100	2706951161	2585663500	2095222099	2752560306	2986695721	2510813664	4112381539	1822361640	3286349994	3277218356	2354544227	1622989176
16.493	752.56445	2221720.183	4951384.624	12970894.97	23945541.02	17724927.32	12118026.96	22618058.95	10781061.28	10966037.06	10297460.77	12527970.72	15113415.92	9636167.613	38171381.93	3121454.949	4971724.466	5103615.382	3976897.448	8871628.199	16539961.43	16125155.36	15092839.1	7252172.432	10923057.23	13044921.6	11324545.4	6317138.616	33824166.88	15957345.23	4389514.535	14308239.24	7511636.942	13708495.37	17486397.22	15460522.03	15912960.54	33921305.43	2787971.486	3001094.812	36506002.81
11.064	191.08351	146390.4425	158527.3812	134336.3795	129105.9878	216759.3096	256681.5495	188579.8521	116580.787	148201.255	217125.8259	211748.4177	151035.7789	186894.8011	119741.4694	4306266.32	146720.0031	129620.9508	273869.1057	152135.4727	178609.3202	2248893.674	111960.0682	172729.8353	128651.3614	221880.1276	181486.0546	328146.234	233154.0738	3966500.495	169707.2135	219560.0391	115257.7643	134314.5558	125357.1917	180182.3698	148746.3212	5635527.459	2253092.428	142437.7397	133161.3993
6.711	194.04663	483516.4955	230164.2997	190207025	481980.9123	262506.1174	108040.404	430329.2514	2133405.938	243311.1453	112932.2268	52267.8814	232657.2315	74038.72521	287136.5509	298390.595	51407.51243	58696.52047	1529151.209	217177.3585	1022348.263	98642.40924	724760.2923	1874981.477	878106.1843	12784015.75	133430.6331	28556451.27	439573.1634	69945.12347	2758342.39	56327.91633	8811167.563	6722666.493	36283615.88	139669.6478	546807.1588	100136.5072	131694.5495	124537.2307	54852993.45
12.028	357.26587	1019837.682	987550.8351	1327004.313	1676488.443	1811948.482	1287520.814	1162478.345	1262780.407	1398710.184	1205836.829	1104398.63	1538605.794	1911359.399	1267279.076	1450005.339	34858954.86	1118118.839	1631308.125	1316106.354	10551703.48	1464035.507	1043926.913	7698773.672	1110015.81	893529.939	1275128.501	1274928.936	979754.1061	1325439.332	1024183.068	921289.0632	1067997.292	1158409.297	1379372.897	1385199.488	1131310.933	1480213.172	1577303.35	975490.1378	1041820.275
16.331	747.57013	248984541.8	223247707.3	16968624.49	9650601.147	83884160.25	93070939.27	95761840.15	19079687.39	48549837.22	112201866.7	6332327.855	15178968.79	105010203.4	211055059	24076068.26	45022607.76	440648864.1	980956906.9	57337733.25	13736597.2	9680240.721	6534537.126	39980616.96	167128808.1	81417693.62	79553004.75	312306408.8	10650334.5	255485489.3	369585432.9	88539510.19	12384812.87	839260473.2	313454098	11450551.69	85321037.66	16898896.64	201865809.8	150455450.7	56813932.65
7.131	109.03001	4995299.875	7197965.19	17618712.38	7217728.624	10017603.07	9816583.65	15742128.23	3277792.07	4587205.152	10268719.37	7281201.71	4239495.107	11636296.84	11084989.91	24246811.06	2123475.256	5252065.265	5247452.66	8248276.679	4013370.901	7185797.911	4438081.045	19444292.99	9491941.099	14994471.19	25590039.38	5752487.644	2338941.662	4979247.119	4250738.744	3023736.446	3531591.321	15627480.32	3532020.316	12823889.5	5624913.09	2338701.641	5077425.293	4030960.943	21020166.35
14.601	305.24969	211833827.3	205976900.8	123747029.9	584457475.7	183740567.2	144033983.3	428419858	189790836.9	274731993.7	439249012.8	270682768.2	136866085.1	807248580.2	69839930.81	477675778.6	353129291.6	90202672.18	106681270.4	183588887.1	532848314.9	151461146.7	129174099.6	235057660.6	342342883	141296281.7	78528701.48	180258257.6	106684677.5	415148114.9	261807462.7	111668061.6	245998967.6	138643535.6	74446143.97	158033376.9	124615216.6	238972270.1	293217906.4	177579867.8	433842026.9
14.723	781.46631	1386817.183	1418715.891	1463951.533	3907374.335	2198168.408	1222548.483	1369710.169	1488754.331	2279022.112	3162028.492	1869096.598	1491417.756	5700223.322	1306592.727	2773837.059	50448675.52	1168556.269	1046646.976	1488533.103	27543528.16	2122254.242	1231312.338	2610633.42	1765788.517	2135049.476	894550.4441	1532456.931	1290610.701	3777773.511	1523757.485	1037968.798	1922073.271	1381168.726	1050121.814	1361437.601	1557885.499	1594178.332	2189884.18	1331527.823	1824614.063
16.295	759.57288	19762989	17260884.5	3056819.875	2197645.353	9508600.66	9653556.952	8373968.175	3318920.757	6193830.033	16675168.5	1364547.002	2098463.82	12644445.23	13291007.56	4918742.637	6788395.305	31531285.8	36965263.91	6916733.771	2498572.268	1816137.71	1893866.724	10390734.08	13717086.5	8669835.085	14079099.88	31271496.6	1769222.194	23472257.05	18980822.66	10348962.95	2803256.594	51082487.09	17553134.21	1779531.532	11717209.45	2773099.51	21125538.51	13115343.84	6226363.256
14.464	492.31183	28736409.77	19103688.87	36095580.65	23608218.57	17601606.23	25689571.55	24145213.67	16464868.78	54642744.62	36780848.15	68174835.44	58387199.66	33946370.49	28807822.82	19474325.02	32591989.22	33600433.48	18510525.17	47007001.2	41409948.95	35348668.47	22000625.32	19141260.02	42060097.44	19331278.83	25095780.93	27464952.61	25359717.59	53477557.1	67250893.09	16190530.14	52712291.55	24268514.96	19149453.58	20988980.46	33274068.41	21733096.12	48870094.92	25118277.25	46560604.1
16.427	728.49164	795396.5459	504015.8635	1103229.193	1747485.897	550730.6594	1689280.638	559831.124	582632.8765	984912.5891	2219244.202	678177.2585	677074.5129	4739795.678	1589294.336	2256669.596	24225876.05	583071.5809	553838.8399	807092.3541	10879062.89	566549.498	1057689.795	3358316.803	1187506.328	1399147.963	590689.9478	1196516.547	577458.8397	2403909.672	598005.5673	943207.2655	1998355.715	552428.4178	586502.2497	1556878.237	524726.7068	545166.0586	1481789.09	522216.9928	861735.7659
16.092	812.54913	29674425.1	14993990.79	38514113.45	4833767.13	6219224.941	14460041.85	11048882.86	10054443.61	8034427.831	15526324.54	4518741.225	9025627.052	13361814.92	14383794.77	3442782.249	31288869.86	27516555.36	52816015.4	9769840.986	51512010	10694439.22	19100696.73	23989738.58	14613268.93	28795193.21	19517520.81	17707908.61	6434616.159	11914888.02	9977213.13	14443242.37	22586560	19830776.22	6840669.349	6102960.553	19610780.3	22148502.9	44076077.26	30668355.03	18721171.56
11.633	179.07208	36721470.55	29674735.02	32819404.48	28505128.81	28252817.48	30595157.77	22652547.91	31293770.26	33249826.84	40330098.83	35856186.43	34101105.76	41169958.01	30978129.22	29526130.04	24183724.63	30293010.4	32670985.23	29713407.58	30084424.4	33140965.76	37265455.34	33213466.93	41234518.71	36174711.3	6879562496	36816240.71	29938541.22	43420278.6	36488736.45	29273519.72	41276256.48	34248718.66	29067481.45	36212796.91	35346597.39	30948405.26	36806396.6	29621479.23	32027465.38
15.135	531.44366	24961616.27	7344041.107	6774978.113	12278538.37	10778605.23	20642084.93	4800671.348	17237551.67	10249666.23	33827727.21	14647204.12	11857017.36	47316975.99	4960501.509	24703821.02	15600097.18	11803477.77	14378278.08	2618604.602	15950112.55	21628877.2	5977430.436	12775613.13	16143340.65	14641727.34	6886199.816	20713071.28	10464691.56	39092455.64	17864068.09	20591703.96	10329439.58	14388812.19	4093706.481	19031325.21	37312026.01	15698441.74	15120863.95	23445424.03	4047016.752
14.003	544.27002	4410917.925	2781913.984	6910584.617	7994582.808	4979905.015	4032420.67	4488976.487	5713210.388	28508481.7	8660860.91	7656259.705	7681730.639	6283798.46	32528444.83	3725378.191	24377745.54	12435397.25	35097275.28	22724663.69	41005113.53	17775952.2	4048512.822	26273959.79	4035108.169	6178745.796	8737634.275	4180273.065	5777737.711	10574764.63	5907997.44	3604249.901	5361866.62	3366247.035	3220860.978	3592833.424	11990779.75	8845022.833	16362037.45	3377712.62	11444156.54
8.807	253.05153	1898120.436	7765816.159	5978615.182	1429379.313	1013374.319	4787878.931	2857537.024	1483853.214	21724245.58	1551371.623	1402958.847	2670308.969	1651559.34	1499227.111	3318745.544	1417635.151	1444564.615	33540831.84	4738726.261	1308081.631	10516056.11	1514142.195	3569613.96	2414691.706	2512762.315	3155024.248	1370291.189	1451466.045	1147544.573	2087273.063	4296740.546	5542337.199	3742354.638	1310089.938	3881140.103	1532824.721	2033346.29	2114032.484	1181588.086	2775231.872
11.193	257.17694	94204239.19	52764144.8	60724363.75	102758123	121865878.7	54172978.26	103309946.6	69054638.93	70047964.6	78880702.48	77971164.64	56039008.26	130981882.7	114235821.2	91422364.28	247675273.4	103355300.6	57738396.98	94734572	129641181.6	53415572.11	41252634.8	42413964.95	102748541.3	88950646.9	146096607.8	48321075.94	82884441.2	61186717.53	54510339.04	82570406.48	61876999.63	85988103.01	61377448.18	56723270.66	63697680.31	60477160.73	56442500.76	57217383.48	66368714.61
15.115	377.26883	30528780.42	19951884.02	84354249.72	572783176.5	72951698.48	27578462.29	152531116.3	35358741.89	97900077.06	152412092.4	94774827.16	47791897.3	1182964767	39528933.93	132703813.1	829796288.4	28544172.26	30660935.43	46316186.11	657246559.9	39359949.47	28767449.11	76651429.96	150581816.2	75020716.01	29744247.96	47020121.12	31845729.32	341095025.8	46787296.77	103865028.2	124748577.1	28609248.39	25798965.32	62982210.44	58271206.56	20851248.64	67292520.41	19508585.52	147864761.1
2.349	168.03102	342207.3283	1255609.079	2425655.71	454415.5667	1387960.13	489263.6434	351935.9603	566376.6086	679769.2971	832335.5276	1111863.865	649629.3345	6902433.065	1891579.035	1162352.434	428945.5822	600564.3365	493480.772	457483.5075	522854.7877	2720418.182	494346.3522	453296.9288	920141.2403	401901.4907	936361.4772	4314141.938	371884.0804	711789.9921	1463725.205	340933.173	4103545.534	779569.9283	464745.8226	27845317.77	5180079.16	580944.1054	444581.5367	756105.0484	955127.7536
2.305	130.05145	54546327.09	144322229	70694683.28	179417048.1	85519421.35	118983125.6	61349939.32	69326515.43	98722514.26	58512559.65	188424074.1	101145445	99177444.39	79146743.07	119308926.4	97330824.67	91264018.09	82081212.68	59513837.53	48462343.2	89483702.7	100497216.4	141440074.5	149724099.6	44682498.49	136632259.1	134583067.5	98707307.54	90297974.89	95531058.47	67270310.66	111510916.9	99335872.78	79824725.52	140837857.3	63167625.71	111582656.9	118268485.7	71296321.02	68361848.08
12.505	315.19788	3795698.325	4020141.903	4490727.495	3520673.134	4500052.776	3775916.949	4010862.399	3528327.845	5019514.909	3454752.735	3134971.886	3910617.716	3605784.498	3649338.184	4792847.182	7100842.41	5006554.458	4586827.313	3065093.511	6263885.774	9658067.918	3121819.022	4019791.013	4122961.252	3298584.619	2932580.454	3226270.957	3136708.32	6545487.918	3853309.824	5800518.227	4143138.935	4745144.455	3368813.611	3278955.821	3974275.595	3297319.226	2058250.82	7045410.922	4306582.645
14.827	443.29672	1064158.032	930288.3689	1249485.381	1422626.262	1034163.897	1091260.879	1334947.601	843786.914	1768845.895	1603601.15	1424411.504	1419570.919	2095492.684	1102978.252	1323419.906	1846621.8	1127279.456	1047395.497	996337.3102	1524989.301	1193178.92	1049161.76	1430458.38	1606441.996	1114972.903	871253.1169	1230771.234	1082243.478	2012222.465	1449429.526	1022519.912	1512767.205	1165389.2	1027030.664	1291573.657	1543024.67	1030598.892	1561882.999	996016.1627	1525341.518
9.077	165.05637	2897346.764	213192.9676	287919.3672	221181.8519	522626.7366	1365512.422	650651.1511	1079696.871	199618.9322	275594.6838	164616.2126	7426634.521	444401.5097	2907304.941	389560.2886	241431.6212	1037583.068	314737.8462	1353144.417	184526.094	345720.9306	2799607.083	244513.1329	2702496.551	241014.816	38211545.5	1639409.756	169224.688	220239.729	12510535.62	1120535.618	5260354.677	404080.3291	12911296.06	13261231.51	11747037.56	1883066.056	1716238.514	254753.1744	186056.1641
13.411	427.30835	3397507.974	3591827.944	3555450.438	2034877.566	1389190.474	3837823.08	3919461.774	2388642.653	2713693.334	2404092.727	2261364.791	2794245.595	15200443.64	1935486.74	3593229.776	4795077.894	5334059.985	4114464.997	1927892.763	1487694.477	1698656.738	2121991.298	2272912.17	4345163.965	2665847.673	7544179.116	2041325.685	3335549.689	2578206.307	4396547.852	4423255.052	5154946.165	2611152.924	4768999.523	3571227.751	1729375.841	2681896.493	2445731.167	4341490.628	3255403.027
5.717	132.04579	44093835.42	157176590.6	954684598	183454261.9	1006167186	1198162291	2288283100	122153265	586636097	633394184.5	111311282.5	296221123.7	331127658.8	63838508.48	1635116508	49200558.24	139442173	254586039.3	129415587.2	105261155.5	88453175.04	423690125.5	1467764213	854845974.8	2136122571	446721132.2	299740905.1	168924447.9	647612108.4	422842891.8	59364798.68	134194075.7	330602008	260151827.1	624329742.6	223477349.1	108202771.2	1303913321	383341709.4	1423146022
9.409	447.2081	651662.9452	3877751.523	7041466.382	3036048.897	29628826.9	1650347.582	1723242.496	714230.2093	531000.2794	1470591.132	1809754.18	586824.1152	2069745.815	1863200.052	1128862.33	1143029.25	1551847.987	440942.9463	2283361.44	1263983.661	1523809.843	383048.9914	604306.9671	693049.1464	237597.5997	800507.8337	1592809.043	812524.9091	1338796.997	753652.7448	465241.7058	596181.4488	1473922.216	1943042.606	92423.01013	725667.5307	270695.5088	839754.6816	2050120.239	413353.7794
1.144	189.04135	4322058.044	5470546.262	10180247.3	7804756.736	5990533.879	4811503.794	6417006.11	4657856.648	3402750.531	13811371.47	7742350.665	6302716.537	5560821.715	3564856.539	3955898.667	7167352.134	8347076.734	13148361.22	71276960.49	5778298.327	7635126.931	8036177.763	5041590.576	11922312.87	4079718.807	5609526.823	10261983.21	6100049.206	6250400.012	4414111.786	3919932.206	6305341.154	4619508.024	5588834.563	4534393.247	10321515.8	5451261.474	7906690.208	5456373.822	5918529.298
14.602	628.36487	12076353.38	22101320.08	16931850.17	20919963.85	16570788.12	14424925.79	13323572.17	8946523.117	14244417.89	38167596.53	11726443.34	12325742.23	18744292.3	9240134.059	10292458.45	10433801.14	13339590.22	10713640.14	17264323.46	6813855.798	23587035.23	28707627.29	16793523.49	19793828.03	10112738.35	12267270.81	24876011.28	9802907.683	19812785.44	24831545.59	16986622.69	18635390.47	32894235.87	8602136.437	19772334	19479548.09	24989290.38	41418048.14	15817519.52	18257043.61
1.264	308.10013	399869.901	226550.8332	452400.4528	400806.0539	678361.6237	691434.0154	233238.0354	498172.8173	425751.8572	2254991.836	359455.6477	960176.4906	199851.5847	538852.6731	712565.3428	2339762.572	556361.6575	485569.5745	523007.3014	382813.1456	773398.981	6781020.338	242646.1066	2716086.876	1213871.379	233867.6939	2468794.751	1486153.023	904805.76	404133.8978	612088.7303	786305.6346	540798.693	407474.4823	724056.2386	5020176.685	268856.5487	712377.0614	2211277.927	255335.0943
11.847	271.17154	499802.3457	588712.4245	630865.1516	891913.465	849160.1397	538836.4747	854986.4575	486779.1313	577916.4774	907351.4638	745985.4675	463655.9315	824912.9064	677208.2369	1838850.74	653164.0669	1292504.749	739634.3583	494602.9918	630790.8358	692264.5116	625003.0948	703965.5436	708041.4495	688871.1754	1339226.379	534713.0929	616738.8744	703702.7062	740935.5516	628413.3094	638621.3374	546283.7495	678602.4114	849734.5084	707306.1825	488349.9468	538681.4034	558540.881	833235.9811
14.511	285.24432	205713532.4	217112355.9	258957103.9	508858815.9	249403238.1	197414008	183258381.6	217302262.9	296745456.7	480745284	331016325.6	311018314.3	691944366.8	207583173.3	322706936.1	541340284.8	188115513.1	179823317.4	184361333	468895348.3	165124357.9	197263207.6	217383392.8	231708174.7	208420293.5	148399174.9	193473630	160438134.3	435458267.7	192706751.4	188145223.8	254850425.2	205532121.4	131164569.5	194363497.6	195258886.6	204782733.4	278079785.6	202770003	321431575.8
12.123	277.10297	3473398.636	3341707.116	3805395.003	5574483.294	5025060.453	5641823.126	3885688.164	4415481.102	15290092.19	5861528.217	5070706.845	7585234.385	7880099.252	7677930.372	11998707.86	2796374.317	7546607.519	13326516.7	5393639.625	3595458.046	4608872.714	4637393.957	4687718.896	5316623.043	4875560.841	4187844.624	4334449.723	5549024.681	8822818.441	6188871.09	6948797.565	4932028.846	7467077.694	3871551.046	5330333.378	4289336.705	5361825.105	5128615.463	4047513.258	3794124.448
6.103	194.08278	1287055.319	1150527.676	1072182.529	622703.611	12580715	578977.2526	720954.2452	530626.1836	972977.8531	662432.9185	401921.4714	417567.1936	487945.953	1519345.769	7462032.008	487476.3849	899885.8621	381896.7196	1116957.426	724547.3096	523790.2634	389399.365	759265.0834	610999.0922	296868.5997	5717792.132	563939.4887	283483.116	866801.1979	1006495.631	440417.6891	350923.3024	1178642.008	682277.7533	411320.1471	653743.0802	417424.6672	492170.3514	429990.1597	762532.8705
6.098	137.0248	228952436.5	185631409.4	10641233448	137399009.9	179194945.6	1282038720	52158567.2	40879689.8	29501825.83	354109777.7	223898179.8	224328722.1	123667411.7	243913772.5	204104119	251839720.4	169359042.3	184761283.4	576324856.4	1710752860	164859320.3	298002708	479603317.6	2389735133	1641650850	345693683.8	371377753.8	162019837.2	2080482989	68308274.22	627949363	631092971.2	1410923589	264900510	265558894	278360106	290057194.2	26291798.21	140952162.8	2502213000
12.489	537.27325	3848706.075	24769106.46	13795905.5	24399507.65	7793314.638	6809011.406	4865314.746	7673963.417	4312079.866	8218510.722	3990136.783	6596586.356	10013201.47	10671856.24	15735701.27	8471830.954	9608066.54	29062853.47	6951409.301	6829755.384	6982264.802	2044395.417	10545920.81	3364656.157	816849.1045	7294536.127	2725469.641	4936542.693	4902642.537	12459696.38	4092337.258	5935192.671	3467943.855	2442745.445	17537387.16	6163877.988	3215425.144	7427475.829	7496501.606	11649060.19
16.457	766.54382	33285515.51	26541570.13	85173380.6	179401393.8	222481010.3	109275922.3	121760731.2	71797044.1	108858878.8	57573576.53	125245669.7	84797708.57	158152785.9	241971154.1	7825015.872	83655701.84	655056541	47401500.32	111372810.9	79079107.03	174489054	111138996.1	68808362.73	418645252.7	68846300.9	734255429.8	113114040.5	253207484.3	199324686.3	41263755.67	73309948.94	46102957.39	67568785.89	57068672.5	90809305.54	220469994.8	118134902.8	37195071.7	28098497.7	121363696.2
12.927	286.14612	27090.45432	48859.00428	33141.94251	35358.15749	31260.64493	44569.93536	33939.39214	29898.62699	30279.26241	37331.63417	48620.04144	30061.86829	44183.96968	28109.37443	31038.60072	1314207.208	28843.50593	56332.27816	30075.30369	5989484.392	30325.90385	30854.14113	841565.9585	31648.53534	30170.28439	32753.71155	67403.10637	37706.33622	33461.23552	55027.3963	37056.84612	32899.72168	34649.4149	32222.46521	36108.64371	53011.17724	57716.88768	39689.3345	40666.8686	30364.3365
12.876	484.28552	4872836.759	2693708.582	1862471.951	6082350.868	2097336.999	2676221.622	5036079.765	4281630.05	5915733.254	4760780.342	11390460.4	3306674.475	12481573.15	10095552.09	14743712.33	6457037.038	7157934.789	4720190.96	1758046.08	4626080.137	521082.9189	4075129.684	2286094.33	5121880.675	2116525.765	10893779.74	7401286.11	2633276.163	3589960.709	8810911.625	5868126.653	8041320.917	3463482.415	16661503.51	9544099.451	7217152.47	8216519.176	6600440.022	10099763.42	2808565.729
11.063	489.1619	243113.3526	351317.9007	303567.871	266750.0034	342622.7906	282970.8063	288372.3362	247847.9313	273516.7629	359088.8107	336960.7961	283404.7103	290850.9118	221240.5459	284396.6943	283294.1252	239327.4932	614401.0344	276332.5417	283760.1045	264575.384	236768.1374	304963.5249	280481.9843	314334.5898	289290.6404	450400.8276	330307.398	275841.908	276278.2951	285211.4701	245519.4008	275520.5121	221784.5712	273720.8333	266359.0819	295523.6272	278358.2547	328730.6344	236061.6145
7.947	186.05693	323381.2366	2310136.402	2146550.413	1063008.011	6341038.126	1583001.845	1950003.176	1142978.113	792092.2757	20278500.61	205444.3663	1258017.526	175691.5528	178943.6427	1102606.14	990246.4936	755796.596	800554.5066	2275016.429	1847273.145	1610492.553	448833.2164	2356749.695	1709474.801	657041.9861	660329.7555	1323474.768	139897.1652	1084963.797	1249964.38	267836.7388	528588.2596	2239134.523	1296632.848	611081.4997	1121825.613	298282.337	2009340.225	1608378.047	1791220.599
15.981	744.50104	8962872.049	514214.1859	363293.0604	109334.0974	331610.5517	613429.8089	191797.0745	749517.7928	55622.90804	814027.6579	837932.1242	213418.6912	2453717.465	116271.8577	742067.5588	3449261.893	1644256.615	99346083.38	83740.82355	3124338.814	74880.77038	505776.0573	830306.4354	252582.1211	70640.07425	1089682.647	5860211.273	55204.69194	1677349.946	1330653.659	792536.5515	218609.6693	39870175.19	2182451.217	68693.16	439295.3779	314816.0559	2110651.328	2002861.451	688724.3666
9.934	319.1236	225883.7103	3144046.261	1444188.01	985561.9244	3625077.599	610302.7197	152295.3545	3031863.851	1898689.05	759614.2926	566098.8699	891301.568	857357.7391	577241.5749	426055.0353	163951.2646	3318216.318	300438.3357	257527.4981	198784.9385	237444.2587	844432.9009	393688.8219	233496.296	756189.1072	6426529.335	813954.2871	143725.4178	674375.3652	280630.6848	328983.0452	799754.2165	523267.3948	145329.7058	5154504.93	1414323.5	154420.3372	250218.9286	1110527.094	661263.4431
16.301	834.58759	246438.8998	196212.838	241538.6584	918981.1962	474498.0715	293699.26	376946.022	326684.3442	251542.8101	952229.9813	489214.6695	557372.544	724188.8767	596816.16	520715.3046	6256977.769	433837.611	223226.1892	330719.6754	6603709.599	303639.8423	485177.3194	899671.7936	250732.609	427134.9056	276154.9599	433210.6739	411330.4115	424116.6948	612941.6312	412715.6038	382216.7857	379574.5479	230800.1503	744424.9547	204023.2801	430240.9864	219239.9642	197936.016	204743.9085
8.23	225.06812	21562.60695	28910.50183	28246.82287	173394.5668	39215.789	29558.62777	19433.341	22110.22945	21314.77806	29513.56464	21165.4314	23606.97175	28672.9078	20355.815	20064.51434	28553.45519	19156.17857	24802.76479	27148.62265	23406.94568	2409392.022	23278.56075	27501.71396	519661.8933	21818.62054	19550.81984	28681.87342	20764.07965	22911.75696	22573.22078	25775.43893	21382.73854	29743.97673	20498.41803	23935.54482	27597.38633	22780.45006	27647.95684	5309711.429	21003.51292
7.718	383.04614	16962.92739	39562.08304	224103.8859	20047.6763	40685.47211	27989.2371	877376.6961	21171.48049	17074.53761	21130.84324	22791.27678	312041.9021	58277.60829	172591.6692	387300.3845	36092.59056	30911.67476	20303.76601	18613.65192	18602.56881	18837.93375	43418.38632	2082171.038	18097.33509	48411.71294	133679.9002	36348.21853	17912.30681	146288.1032	17537.74606	22232.02637	35507.0286	35966.42295	17406.27208	328803.1866	100037.0624	18510.74595	46876.64921	20289.96617	37358.26192
14.784	703.43329	1218810.332	942610.9351	1481707.606	2594960.734	1767126.038	841566.9457	980435.1915	1290185.658	1401845.561	2017708.042	4282597.605	1137281.453	3916519.425	983083.3933	1554652.826	16404039.27	1220627.45	954686.3012	3672956.158	36902763.67	4294336.609	1792674.976	12371684.99	1845174.876	1091632.113	691347.5697	1070017.712	945959.5027	2991903.775	1090280.614	752980.3128	1787022.182	999123.592	949181.768	1259473.122	1238421.272	1161807.585	1593218.764	978058.546	1798453.376
1.535	171.06702	3164444.901	6783826.643	10825637.01	5598765.972	30647518.77	4045124.596	4483848.945	4083138.186	3959331.681	3864404.17	4948239.771	3417461.853	4358997.906	9560084.716	3442049.377	5178500.29	25849390.48	4402325.723	6456020.778	4053677.764	5599276.91	4087727.655	4217348.698	5262621.609	3786123.849	4919721.048	4214315.46	4121187.466	4041947.91	4114581.425	3798717.014	4234901.473	5988485.179	3997385.452	5473552.285	3879360.19	5063384.047	4138705.604	4411409.799	4054807.238
13.997	595.29218	243433036.4	707679397.2	378701028.2	922659202.2	194801768.7	287085528.9	152946563.4	451172263.1	615288379.7	473833619	585736110.9	256288799.7	411684523.9	487274022.3	790372782.1	256812319.2	259592526.5	567371701.7	402379328.9	337805475.3	306118453.7	234498886	347385503.9	569172738	244567117.5	263935729.3	273552154.6	173877848.2	788953820.4	279552195.1	204039015.4	310287758.6	279477766.2	354633100.4	661149896.7	379497344.5	376027297.9	500672323.9	469209627	223302468.7
11.094	821.40106	60720.97042	31651.27773	84233.77217	107898.2209	36778.27676	46340.40779	171715.7241	85642.7803	59419.79792	137149.9529	60625.10556	44859.17631	37905.68152	92912.36573	59755.01463	50106.24127	60673.24056	52396.57122	77948.352	66982.66649	41320.97918	60047.77588	65736.79216	135210.0245	87040.93829	46541.61623	82366.51872	125714.8726	71673.03785	72331.81364	35788.41613	31185.64192	37682.2025	56332.07199	47856.23266	89064.09801	66244.9207	59188.82884	66330.06968	46450.11255
14.304	600.3338	91384354.42	94467757.22	105163297.6	92531924.76	46039378.96	119513706.4	191820861.8	162543595.1	110734456.4	180463576.5	190006336.4	202270695.4	266619881.4	120997749.3	61939708.03	90204485.84	84976193.22	80751191.11	191961823.8	102803885	184046049.8	439652788.3	191067191.6	205679454.2	133267352.1	187371151.1	331715057	64637797.54	109376768.7	253427681.5	36370414.1	226079351	438425357.6	71343857.12	312443018.2	190678425.4	182595994.6	492227705.9	147618432.7	277755776.8
14.09	645.30804	5684939.829	23087727.41	11995383.18	27584042.11	8372052.824	9252121.855	11002152.29	11532272.71	13425952.14	11701967.93	23577361.29	4405621.866	10415529.61	9931029.511	15751774.89	7713745.404	7718798.863	7229099.162	14711965.43	10711145.11	8909781.108	12412899.79	5995929.233	17320687.59	6096428.248	9208082.017	10205497.08	4614115.784	12033079.12	8301515.67	3925397.529	7553380.977	15152903.44	9126850.109	11585879.64	7099360.466	20250302.82	27621972.27	12015119.02	8422171.931
7.428	182.08315	296659.066	453896.2783	401631.1218	1584041.767	770668.0221	6299511.113	7535896.193	279217.222	1106300.862	482600.8896	259827.2014	1221443.573	2165071.262	281654.8609	27305512.53	437612.4937	371464.5121	647924.9934	1266092.043	452806.1664	291823.185	1549968.928	2897491.732	716378.2737	4599273.35	1053084.098	1172206.983	243594.3429	2122248.047	270817.2487	329633.8714	387877.4571	271012.1979	526471.168	804620.2153	299586.486	512354.9636	1663259.115	752122.9562	1303158.567
7.626	261.03516	566568.9241	520468.1456	490171.7939	395964.4519	685375.2735	764995.8989	670332.2583	455092.5839	562129.4886	588526.5675	466358.8701	516399.1205	917894.4435	661369.2498	385407.4265	546432.1659	633030.421	621791.0776	579660.8277	498706.5188	567062.584	475532.0204	699777.9715	577241.9029	539749.2263	791407.2374	582699.6992	494327.875	497633.8276	524891.2149	757526.3645	593348.3049	867579.5751	162472.254	712564.8527	548731.3173	557254.2827	510578.1356	618708.7093	811605.5604
12.989	448.30826	26851391.3	59636224.33	85066507.72	79667138.3	67963124.1	2249080470	643407869.4	302313745.7	495051055	311623576	58817238.98	62789651.11	52678285.95	38688257.85	92089637.63	82392973.25	93910368.06	239012062.8	47607864.76	566111331	97553713.4	79068772.11	131108905.5	227386459.1	151297507.9	764653233.4	321885858	67949249.02	259150072.6	1206687912	18492637.64	523589161.4	11842259.15	128874909.7	427888755.7	138034353.3	57041288.58	95613074.03	758919336.9	323728316.3
9.169	363.01984	48280.31196	93209.97164	60565.99241	53842.76255	95371.51625	64442.16139	45716.48761	51282.23248	155421.7103	247047.6428	65388.84031	47923.00387	73977.25321	53813.65424	56759.49208	102047.5668	56170.32947	56312.78908	49150.97459	58324.44387	65391.8465	48814.30568	97611.31462	143430.8027	47937.85741	284722.277	61930.3692	46561.84816	50643.59191	68532.88936	92093.65691	64310.78034	67165.08335	45584.38866	50195.06993	84398.17927	68961.87261	56243.77137	57589.58899	48428.9461
7.669	172.00818	23187.97862	30663.21347	43145.27442	31042.927	92740.66419	31484.57668	29965.27698	23571.24044	39169.2839	28806.82322	24408.04996	50053.16114	31362.11894	32576.48817	23841.83028	33993.68648	25452.03299	28936.21589	33762.57167	34520.00047	32594.56559	28480.46531	30499.92276	29380.17213	35240.90958	60874.96556	32074.75159	34720.51398	30955.16985	32762.33782	31075.85563	28478.6374	32343.62859	28081.27688	29820.17231	28442.53801	37123.25947	30804.99654	28125.60217	39343.77176
7.549	247.14636	356736.3634	249947.9771	228285.5252	185564.7975	891299.2419	336310.5725	258788.6748	290501.6564	301150.4387	399265.3992	292272.6012	215779.4494	385924.0166	235308.2367	516010.1921	262611.461	186505.2334	291986.0619	227248.9107	322182.7618	208172.9046	334906.4979	264025.7547	320702.6751	293813.326	22676165.26	298417.0031	209810.3692	405470.3464	256383.7606	278666.7584	177584.8462	291381.3919	1171856.662	535565.5081	231771.1213	241358.1237	245217.5012	255004.1461	233202.9296
1.271	214.04956	11065045.73	10397241.95	13359315.69	29558800.67	10014162.16	10576337.95	17492865.1	11839397.42	14086880.32	28225238.22	11228927.55	12283336.57	12678119.05	10712092.46	11828055.69	7269237.831	10669401.36	28112600.27	16410425.54	25887502.47	11839749.77	8988538.058	14488449.88	16761729.69	11513910.78	10172617.36	16514183.03	7078160.994	22443381.38	10916528.52	8196097.048	11347766.47	11785916.54	9405089.681	15138967.64	16060575.91	6175182.08	13065033.37	6743383.513	12475455.84
13.576	618.34448	690668.527	609776.0548	1938727.133	1249654.199	1198877.621	837361.5137	3655055.753	1465035.647	3642885.571	5463689.994	4685974.027	1869548.081	2523007.829	2488025.792	719449.9235	9118870.677	7721272.127	13990152.54	7904203.739	15863397.46	5588393.573	1009940.992	15826522.88	1727103.009	820484.3825	2007574.754	791086.3488	1679269.223	2654220.274	4247612.92	752205.2015	4019357.77	2468544.846	1088962.658	1106679.56	2505846.039	5796337.28	5736106.996	1580489.417	2477252.884
12.543	663.37933	420796.4615	63805.24858	112087.3012	48021.95879	104792.5418	51439.81394	42663.77222	43141.37743	44086.03534	113213.7074	51278.53627	51614.71933	52048.855	42315.15952	60860.41918	57200.994	66454.22927	54890.6038	44059.43237	194647.2849	43890.99055	45797.52695	52296.40001	353293.6734	43316.69326	3583978.159	60418.88506	40715.26863	48166.29041	54300.23332	100260.7219	45325.83523	66262.01386	42574.25201	44876.35927	51241.60476	87233.86323	53154.4618	51778.91113	50361.81885
10.498	126.99618	87161.91384	165992.7459	1250036.068	74995.8844	83906.79082	103787.4196	74338.55533	94563.91507	126498.0153	97733.03258	145605.1799	82230.46714	106932.1069	94816.11482	106946.6223	98926.41972	88086.86537	1776731.338	59156.07686	79170.84055	110526.9445	79649.98712	112082.3905	78843.15909	73962.86916	89339.5833	94870.89541	116545.2865	109152.3207	84954.3705	124211.5808	85725.98203	122906.4564	117527.7815	112089.8682	116729.4964	120465.3853	136822.0706	1039210.945	96242.96892
9.943	177.09279	2867527.525	5056369.482	7404233.574	1533408.984	2371369.481	2210532.283	1396349.16	2393667.976	1559546.256	3103660.215	3545943.078	2860576.638	7245153.259	2093990.049	1664922.192	1468202.053	4054277.464	2024346.755	3526701.951	1935565.071	1915368.949	13967457.4	3796115.506	2182880.753	2488596.192	9802299.61	3427381.476	1067037.572	3899513.64	3704713.95	1110761.495	3564912.605	7021077.98	879741.3968	5165127.707	2852983.144	1414219.477	2439202.142	3962176.959	7198867.803
2.994	144.06712	15277060271	34904046185	17967199002	14407334770	13864017067	17241484277	15402113084	9930543299	20064238599	17858197043	27598385433	17018982622	17287374072	17630174912	17820445044	18357338041	17759409137	22224832029	16770891324	19708366554	20709676631	15320732655	28332471421	28182816362	11137350520	17619296614	25904387926	20893941106	15584779287	20207530515	14144519149	18820168832	15774921308	14177600334	21989810398	17701536683	20757103862	24864098743	16479233906	13523915371
9.789	273.07764	661619.4638	1793685.795	86437.83147	109026.4441	88400.73227	1411234.839	1771827.465	180810.6893	6850294.549	406061.7532	73955.64196	852660.9613	83007.01085	89954.96483	136076.686	77207.57822	255995.8805	640064.6778	116516.4983	69778.86013	2170704.523	2258658.089	19762343.45	290719.5964	102869.3875	413416.8728	182850.1582	118524.9024	536339.443	11821125.71	79448.66917	1100347.788	78203.85534	65053.94241	14229039.58	600844.724	3257444.057	444999.801	368746.9601	730982.7141
8.233	195.05699	67596.44117	83122.1385	83848.53457	397749.821	121685.7823	67638.58001	62376.65631	68624.76946	65792.2996	74483.91371	65744.68281	73162.71314	66724.3696	66728.00226	63092.58369	70384.22851	65423.41056	70172.09713	84048.75891	71705.87513	3630695.584	71775.25415	66705.98449	987181.9523	67667.61381	66366.13001	72939.53412	64235.16787	71178.17987	71447.85382	61500.46743	66225.47715	69798.80608	64663.60111	73936.5449	70710.68615	68263.7623	76671.07841	7086114.831	68168.75775
14.112	441.28763	1686467.479	1530196.815	1495790.622	4641098.375	3920257.843	4169320.806	1791491.014	1841699.86	2481270.138	2340774.431	3581582.812	1909066.797	3571661.556	3929674.018	2513823.262	2140857.201	1872114.601	1563080.464	2171089.322	2069561.728	1676136.424	1518507.375	2695490.502	2833691.745	1831313.491	3998730.325	1769202.649	1633331.877	3073801.089	4349638.57	1439710.033	2289052.754	2068529.313	2042064.33	4350836.184	1676515.752	1682751.913	1875260.434	1714518.691	2604568.903
9.927	180.10358	2837306.646	2450856.4	3159542.912	3915340.891	1904995.355	5017617.003	923782.848	2945383.691	6956799.685	19336730.59	18767374.04	7901394.453	5729811.416	7366373.869	4809275.611	4342345.689	5574879.011	9319171.435	8058193.99	3063243.951	3795122.567	4397296.626	4821503.788	11330620.17	9312965.579	12178009.19	18069484.42	3386185.405	3340635.966	7445139.48	3015867.172	6378248.851	46646189.07	2041412.884	9820053.607	10992812.34	6419216.228	3642747.542	39639796.64	5513550.366
1.948	167.03574	4060659.4	6009560.329	8386503.536	5244020.82	13121659.36	4929894.037	4752197.52	3612845.825	9582461.182	4870527.542	12565367.15	5052378.646	7722749.556	12645452.57	12039962.73	6646075.707	8528420.219	6063182.717	8808083.102	4047245.429	5605966.577	4163761.683	9526605.859	10359242.84	3699641.146	5104888.388	4518029.352	3170404.476	10228857.92	3136476.101	4153543.655	4952687.051	5996908.629	5237363.702	3055718.114	9917065.492	4123251.873	6834924.668	6677317.707	3627544.081
9.301	351.21924	51300.23254	2447107.103	438102.7825	116274.2365	192453.7976	830170.3563	601647.3617	146497.5024	2493278.931	150574.6415	153900.1463	55601.63791	1968710.408	91890.05066	438604.3091	423639.2375	159906.3829	160846.241	77925.06082	141042.3966	150344.5514	92879.02047	130056.7423	213444.0561	61804.52475	212572.0999	582609.5964	174481.9149	306638.5897	261089.553	183299.3127	300562.6312	166779.2504	98729.2745	63597.19695	186853.8838	103810.2316	72412.80836	485188.6586	60362.17392
16.222	898.58618	4379963.337	2768924.561	6159798.028	14136751.16	7297306.354	9920771.183	5699396.812	4761356.456	5359771.75	18688712.31	13575476.91	6788242.526	13653360.91	4250034.246	6548481.35	25229722.86	3758115.671	6724197.625	5436505.102	41707926.3	8045789.802	9405879.606	17583105.03	8998485.256	9210625.959	2920275.469	12546889.85	3506336.477	9342369.045	3141911.682	5701437.55	13126033.14	8311866.002	3259973.851	6072479.209	6093969.109	8008426.771	15824025.65	5131844.214	7703055.161
15.862	534.49139	7863366.817	6286907.902	418240.7559	216170.5801	11371124.15	2446763.674	2769907.976	680798.1212	1493317.91	2601305.378	197779.2703	695976.0087	8882861.615	2175398.583	1632678.016	3532978.297	13266926.67	32764829.87	890106.3052	372853.4347	245995.0638	274956.4023	3652655.164	4222691.7	810956.0365	2377134.396	14427410.6	543403.5661	6638662.709	12530636.47	3964104.979	330997.889	63844206.59	10401490.59	341215.9486	4959930.505	296840.8272	2966938.636	2939208.603	965779.4662
9.474	225.05673	464751.0014	346686.3004	369160.8611	536466.7807	395821.4014	360061.3913	333516.5166	399274.0472	532853.0508	319092.9247	455304.1557	551508.5338	360930.1454	343943.8451	820999.5676	395171.2634	377397.5128	285413.4183	36755773.86	540826.4241	590116.1176	365207.8521	339086.8658	287224.2875	264380.5322	508281.9836	266430.5736	681343.4648	283156.9358	580263.0275	362901.6234	478868.3054	317223.0192	433188.2771	386381.9407	255509.0219	330722.5305	415435.4371	353949.4596	396909.4341
7.792	197.03983	40625.15538	73516.50208	119025.0246	48172.47682	279586.1758	113460.8581	41804.8511	44972.00813	45934.22635	52436.5734	42920.40355	67502.93256	94792.05065	80359.08323	45434.39038	66780.46643	38376.32741	33277.96267	113554.2352	97728.06569	49510.45392	67028.91866	71501.05792	37158.50093	39338.80671	95589.68327	51477.7213	43309.50585	39384.18357	44803.39089	75673.10748	46603.97056	116254.5178	43602.29453	46762.30471	48038.85534	107331.3444	34120.98174	32575.1566	50421.25478
16.585	638.44397	1391667.63	6570626.181	8257652.577	23891338.74	1311089.614	5951756.978	8280280.002	3911605.075	13248887.06	14582249.3	5244241.585	9335424.028	27821807.66	6945202.982	12692712.53	25124849.44	4315769.957	8956575.765	10103562.92	9221058.15	5682462.393	2097107.359	8380549.445	8438984.015	7334500.815	2014981.509	11421705.19	4041945.262	15197844.4	8993504.935	6084773.254	15233893.51	2570803.559	2328562.514	13853541.45	10790397.93	4302218.774	22997346.27	6409975.813	10678531.96
7.389	163.0885	4229.105048	9984.395989	6273.253438	7232.113428	10104.6964	7301.283486	11203.64645	4707.988427	4943.720673	7095.562681	5998.99388	7414.413695	7764.913389	3963.79658	1827478.453	6384.57235	6059.295122	6171.625664	7765.500343	5285.183709	118254.4532	5006.534879	6282.470109	16353.27431	4480.926697	6310.090638	6058.390633	9655.712651	148388.1706	4662.436171	5698.2429	5323.604151	9066.660544	4702.741138	5647.782645	6744.003401	226636.054	823434.3229	5393.335888	6258.824707
6.605	263.10474	135598332	1497690722	1686959037	230847201.8	5579930953	206440213.8	351534612.3	119415130.4	240007740.4	404565767.9	175195261	101474536.7	235880966.1	99306903.5	53255148.71	227858871.8	442536004.7	462277256.7	1041648367	97969237.22	801998497.3	447184692.9	342263297.1	186367727.1	129251331.5	532026621	293438181.5	55376494.28	401016198.4	450230575.2	161181378.7	269088289.1	1860864202	412974713.7	787614101.7	260897568.8	60340839.13	868839747.9	601055709.8	681312666.7
14.93	865.51306	586321.7269	454180.3325	587477.6608	766050.1619	488875.0844	535625.8417	598468.4369	434366.4916	968220.4862	830199.1144	755637.232	984931.9158	962491.8853	482012.4195	696201.7146	22058506.59	513010.5552	510675.623	500895.784	5766509.317	574594.8263	486360.3544	1015852.523	765382.2137	577810.1968	433834.5075	591137.69	547318.037	927316.7932	686744.829	476158.6945	775797.596	621111.9527	498890.1136	647610.2644	691305.3688	555094.2506	728860.7458	510211.3933	723377.0958
12.866	417.24487	365045.0636	458817.659	354574.0058	819182.5882	461784.058	476155.9243	413712.6311	411623.3717	617485.3478	240924.1167	580502.729	453973.0415	493078.1908	612233.2847	613457.8369	383604.6385	755017.5028	317661.3985	291929.8766	681818.0967	350329.3662	501590.6325	315544.1675	339426.7195	393440.2345	573524.3837	401477.589	451351.4655	353766.0732	386515.683	355466.6824	506726.9323	227679.0168	734438.627	660484.2555	250359.5455	588720.4465	383069.5177	288630.096	720211.3627
7.954	149.06142	4617050.421	7292108.363	12784361.39	8901398.506	5275883.449	42089122.74	29213432.48	5534072.677	8783913.257	133610361.6	9762668.321	9632094.253	3302920.849	3155879.308	8524841.223	2927415.888	6382993.876	18858004.85	8337667.815	6941983.411	5656349.214	11824832.78	5116038.523	27333358	48781722.07	55542850.83	13758550.93	5908305.76	11525774.09	32483201.9	10160604.33	11682171.13	8223732.35	3253184.583	37252647.06	5993048.025	7645192.265	14904770.07	11385683.27	21534565.01
12.759	265.1821	8087575.794	22917889.88	13796789.92	52937743.32	7700181.697	9589293.976	78055938.56	12806332.22	14140355.02	15851818.55	15090072.4	16799881.5	27664180.77	6631379.768	8995093.692	5901399.874	26263694.19	15085763.4	23693011.41	22861658.75	11098196.22	10583707.26	18163946.19	18419878.93	17312255.22	13921013.18	17205834.77	14291893.33	16951396.08	25418027.03	14341957.55	26808080.74	8114120.337	13349753.27	39796014.6	20635552.65	34307382.54	15661196.24	19851841.38	29990349.82
10.18	376.09906	69345.26096	89629.03346	78815.65732	81374.01	86827.66058	78160.97941	68534.58096	69405.03646	66601.56532	76777.07682	75975.39894	73383.41681	85175.44198	81665.9376	86479.71576	81839.52568	77673.82528	73809.41859	75570.40633	78767.8026	70748.77581	70865.75192	78761.67671	75378.70237	65729.07739	89400.71065	78907.54935	68669.54203	73505.98379	71213.42219	76340.57839	70294.81881	78357.42498	75621.73895	74006.46742	72254.45249	71625.96202	73341.30309	70791.4371	68836.75631
6.149	212.00319	1207738245	5289952707	1729681541	727441573.8	5798608814	813337986.5	2316986955	614164013.6	2453969631	1602433923	1582004764	1075385810	827060723.5	1492508877	412483458.3	419053718.4	1616123799	2057914518	3070929952	533003661.3	2153728725	1199074446	1331792819	1508219169	1288120352	3867165164	2218908416	518896398.3	1099692462	3901862162	777775324	3047070905	2441458565	1796949407	3124868177	729570428.7	729968726.2	3003484445	1872823108	3291874600
15.125	787.60162	54139838.11	107897343.9	181576248.6	72952738.69	526187395.1	189861751.3	75654853.11	93170098.13	88831205.99	134192164.3	131927506.3	204914292.1	12885179.2	305583276.6	214196724.7	197602282.9	22356784.85	189681915	116241652.4	196110802.7	224955597	202879160.9	116744156.4	798948198.1	85036751.06	100769552.2	62096967.43	565969252.3	131995358.8	44299568.21	209470545	52986292.73	38164351.6	169619755.9	70316604.22	57671172.74	248975768.3	66636390.02	202648056.3	216167458
7.265	206.08311	3618950.934	11467215.29	25341648.71	7639639.772	29685552.21	6166116.455	9112142.149	7168709.713	5817616.359	12574648.71	8374365.195	5632246.99	18318888.31	7884887.028	9878909.767	15676550.5	8470401.298	5885573.338	6846446.526	12928926.52	4516665.906	6762449.3	9255024.282	8046448.043	3327440.961	10786763.1	9874330.067	5432863.494	9367449.404	6104269.371	3920072.775	6046264.716	10279848.43	5999905.66	13717819.11	11721349.83	5623620.41	10638049.37	7458888.012	5220802.034
13.973	367.21698	1993383.789	3589665.894	5600828.582	2848564.028	8844617.369	1467902.518	2431045.1	4934821.092	2458831.48	17345859.75	12535198	3860486.254	21053664.18	4439975.143	3415837.044	52234166.35	1540473.937	9491250.582	1791664.56	2854937.895	2703385.788	4596602.892	4902201.04	17211615.74	4037223.3	1608312.834	18042303.09	2841886.165	5679571.505	2164687.717	4086385.542	11143725.97	2486944.542	2827589.222	3867937.593	31907665.41	3443029.117	7866805.742	1446720.712	1988139.34
14.816	604.36511	497306381.9	417869690.1	288022601.6	300937872.1	135965050.6	494359883.7	515073500.2	304811420.7	648160826.1	482903968.7	602307431.6	572299463.1	264101256.2	177096868.3	559345234.9	147898835.5	200121450.4	226433911.1	382593282.6	313742066.1	400602841.8	383560465.2	346881734	661919413.2	242090286.3	298051148.4	598738103	326613065	636881101.2	508244052.3	289181590.1	606878406.9	371861999.8	239507148.4	303947658.2	488314303.1	800721527.7	728315331.4	346775198	369109351.1
14.063	542.29132	877977.2176	794026.2123	1672621.352	2748850.83	646282.6236	1359327.761	1021504.435	894724.9557	7473830.576	1383259.516	2574824.166	1156275.873	1710668.736	618791.7923	470175.2351	38894169.23	605184.3283	1830202.431	1903653.744	16251766.78	1805133.404	743427.6777	32951968.77	2732001.735	674791.8765	1927049.816	1482385.648	1405587.471	1168853.556	469314.8086	724650.5939	1918808.411	4732967.201	621194.5159	588338.4301	4043805.788	3077275.496	4918600.629	700244.3073	1937039.297
4.11	190.05534	2457836.444	13820051.35	16139732.34	11552136.26	31944972.31	5867108.586	7657542.466	5922758.184	4412005.608	3330418.916	3615740.323	4026149.084	7652091.064	7477417.938	6994978.97	7988703.518	12064252.6	29405564.91	15101850.73	6273885.613	7446841.4	3668169.384	5951238.843	5712023.955	4308899.851	8735937.07	8064864.388	4238169.461	6452474.959	5350565.81	2388297.722	3635241.233	8208690.806	5264624.313	4152012.831	7164193.708	4053573.274	6042494.908	4896261.299	7212633.629
9.97	263.12994	41849671.76	882543965.9	60668420.59	2214289.223	20421267.76	9754784.471	116062390	95291532.01	55305485.59	42586869.93	8940252.938	179444911.9	103416195.7	8145968.713	68068829.89	1261415.084	126846155.7	7125235.89	5695500.117	1021795.903	90536860.33	43060779.9	2672172.987	80547496.37	15197761.63	123958957.7	47515251.16	49115396.76	88566266.55	293987359.7	36694604.87	65636878.95	55034080.93	32222312.34	178090345.2	78709089.52	56498782.03	65673842.24	158755786.2	285311540.1
11.17	369.2301	602149.9154	770653.84	937785.7088	1009417.879	1744523.904	916335.8445	1382454.398	752304.7396	786967.4226	886448.1553	819747.7128	953059.7533	1093556.829	1283465.011	1085048.425	4853561.727	2474187.557	1486977.115	1501666.455	3095488.23	1097913.714	537350.9847	5465135.647	672680.5835	741875.3959	26324821.15	579506.3316	623609.9835	787096.6346	501785.5221	707010.8782	613679.2383	769821.5647	648536.4483	716304.2259	2526031.108	579814.0395	829935.7962	809745.973	904835.9643
13.937	249.15059	963964.8252	1302875.394	1118832.176	1005969.43	1378643.515	1131346.57	905564.4227	1439268.07	996059.5695	947876.8865	853125.4701	790382.1543	678856.7922	1072533.455	1043245.587	1336638.543	1131629.044	713114.7409	1076745.206	1109264.061	1059980.739	1397844.975	1277530.914	987124.5305	662254.5605	40711915.19	1101913.833	892380.1257	709798.2434	1128114.687	801440.2226	1054032.822	1165567.047	895509.6557	936086.2571	1311842.99	1250087.527	920549.977	970250.7171	850194.737
9.329	269.04648	395062.3761	1973075.581	509272.6442	158548.7101	108485.5705	1352741.454	206325.1588	326848.7402	6929009.384	119839.1542	444883.7106	364344.6245	584186.7915	1071026.717	5369246.185	198214.7723	160388.3596	16694812.15	2154802.251	126930.2488	8786746.576	107900.0709	1423290.481	688053.9158	422487.2179	316121.8001	244143.9199	265028.5841	67615.4956	276854.6105	2773617.412	1360210.436	7135361.645	140589.4615	1169785.319	148553.968	165383.6224	964640.4212	163560.4235	724035.0728
9.928	354.10309	535153.667	880579.5528	1887182.057	405294.8276	265185.0807	1090180.447	414500.8618	394823.0988	778543.4978	715154.8165	750594.6113	1172971.689	1701385.069	699135.5365	226834.1141	146007.0325	561944.6731	347489.9062	4751805.287	253690.593	389050.3879	1288930.875	852865.378	4291277.179	8357802.881	3144921.57	3627137.259	156059.5777	807661.3795	978383.6608	124811.0192	827886.8633	3014360.204	1917290.503	1444150.438	609088.4798	437857.4354	568964.0057	1052404.903	4132091.47
8.767	570.28174	417932.7736	12754.4736	484888.8933	567130.252	1083435.335	187902.0808	19093.41645	13123.57753	11964.55155	11220.14685	12162.96633	11670.23154	23021.14504	77571.48161	98617.60902	282700.121	11491.13681	12043.66797	11497.164	473253.9236	9642.413559	15987.26765	10417.71556	16479.41978	9888.334319	413363.0152	13033.28326	11974.42147	10652.02957	14572.31772	9929.606247	11304.37283	10844.94276	10651.86795	11179.96983	13859.07714	11481.18341	16773.99263	11733.01924	13750.33776
14.985	490.29541	18421354.33	16646256.53	20144098.91	13632200.62	17735398.11	17154563.08	13277904.26	11836401.02	25035351.33	25945816.28	22125829.01	29467680.21	17262132.51	24241563.38	11912636.47	10666376.73	24056441.34	18207550.5	19711637.32	15048314.82	20077494.63	17706885.09	16060113.41	21718310.98	18799754.25	11186100.19	19709875.53	15039646.72	29957907.2	17328308.14	14450257	23339731.58	21358801.14	14306535.99	20404609.93	20869574.17	26341615.27	21049422.44	19678338.8	17843491.24
15.165	906.57544	585892.0795	697359.7976	1296919.975	910388.3111	709634.0186	686509.1234	816678.7133	391027.0905	594328.2951	1315822.994	2034470.463	415464.6801	2519999.8	683995.5901	970525.0869	35342266.78	626966.5656	872320.3179	1138868.783	33981200.39	560947.7537	575197.5179	15221319.16	1165601.035	795493.5808	578696.4733	837920.0347	373849.7753	1300218.381	789641.7349	954349.4738	1413595.722	658433.2079	1063744.509	414183.3998	1046684.909	845057.9909	2085338.522	1220465.807	1313782.901
16.47	646.61768	14992527.18	3132004.776	3326967.632	54822225.55	10676691.84	18421422.12	3161143.947	11845226.43	3605331.782	9558834.591	18382290.2	101941191.2	16208989.48	5690581.999	8315836.659	11550969.5	12790236.43	14312640.48	371542.9241	29252322.19	2881762.463	95851410.97	558083570.1	38181836.66	1521466.24	12250238.83	17209486.44	4941337.487	31961321.5	9699770.954	23988814.14	11232209.88	16656282	10065583.91	6240975.249	86003597.53	5714035.523	3527824.871	6403524.646	1689080.156
11.968	335.22424	3298553.816	3783944.987	4981249.965	4338212.297	25438528.83	3764042.526	4377149.69	4037123.178	4784840.534	4910773.673	3372500.32	2831861.596	3120696.567	3413939.483	5573590.807	6601303.176	4480259.106	4462910.108	4972384.783	5238582.934	6629567.521	4137066.572	4371494.96	6207094.396	5560284.971	12432040.11	4876278.853	2270744.475	4101726.493	12680016.09	2395247.075	3385595.231	4664739.39	3442894.149	3926879.426	4345716.168	3141989.19	3345748.382	7792125.271	5080279.796
15.383	522.35797	495890655.4	471030056.5	609380092.9	568807736.1	436141562.4	260178751.1	537491286.5	313019072.6	672714553.6	1004413354	626178333.8	578028461.1	866406547.7	244774431.9	614435285.6	1113033842	380395948	805900515.3	379325669.1	663500270.1	342537038.8	518813846.6	663654106.7	450233356.3	394906993.9	187699251	727665839.1	282846871.2	1355321319	614151398.7	199164606	715086622.3	338146423	337825246.6	259189393.8	670467742	361972183.7	1979980561	862385187.9	607613125.9
1.546	165.05646	1916223.022	2319636.528	2156529.018	2281894.726	3794155.392	2678940.324	2165037.934	2595314.592	2536110.672	2392422.183	2284616.727	1873812.827	2289337.333	2236254.851	2628282.338	2262895.654	2534713.327	2169232.448	2737331.144	2112886.063	2292914.479	1972690.638	2174742.357	2870361.908	2468706.094	2705001.573	2222479.578	2276265.72	2424094.531	2469677.007	2129177.087	2430560.572	2419963.986	2904490.956	2552240.446	2384964.595	2114229.122	2005570.607	1761263.758	2712384.548
14.083	349.20688	20724106.12	21998760.86	44915066.83	186812854.5	30608903.13	19547663.69	48411607.14	26995434.81	29978158.73	41029597.68	29617048.18	34165390.89	87518004.44	32793151.94	30973793.9	118366658.4	31841638.63	29192951.08	29818278.74	179165822.2	24447447.2	29796736.77	28165200.94	38024229.1	28989908.82	39910128.97	28089635.91	22155647.14	40131403.19	31599281.01	37113790.33	42448566.56	20375223.76	20430765.41	27985839.62	45749790.76	33798666.3	32931193.47	19753934.64	61642470.77
13.681	409.29807	6355840.115	7292889.753	11416285.47	23905793.81	4800826.383	5355136.891	13017906.83	8570328.749	8656302.824	17094173.91	12036752.4	14784079	43695730.56	4974166.156	13449977.08	9767688.195	8637144.156	9747250.965	6541553.535	8395433.463	8387559.553	5978066.211	17487231.36	11760004.83	8260115.155	7351075.956	9732252.97	7213742.5	29085076.42	19571122.36	8113936.255	12227651.86	9568826.689	10715154.08	8428122.57	13000127.43	8433468.991	8774672.478	16960172.62	12047640.34
8.703	221.08286	649006.8637	735646.2308	783152.7528	892312.2449	651040.6669	542439.1686	387938.3507	455343.8532	574753.2906	521859.4779	804111.2089	411820.2882	427065.5881	504448.4295	1807046.823	631014.8773	557431.6444	612227.6837	747782.9926	542024.1007	572703.28	426214.5369	614644.8999	545338.5414	520222.3752	521691.3984	580797.4676	575438.4429	448316.8631	542327.7855	531912.4409	770655.9713	551095.5039	459695.6217	475053.0767	482112.2479	434670.308	461076.4347	620502.6426	611783.3593
14.19	555.44647	609386.9845	677942.2302	391871.1764	12111126.69	390240.3479	464322.3238	574608.1201	1254764.052	12787300.94	9069303.874	1626122.88	1625102.453	27063749.12	400257.306	5857977.902	614075.6969	764581.6103	462510.9452	368796.7931	1732554.172	668496.2941	732849.3754	1831678.648	1626873.043	1111502.92	475770.6397	886533.0272	328983.9603	6260997.753	1618349.453	727543.5083	1709226.405	1345458.062	384595.8385	930841.9985	847439.1363	714257.1182	2125860.044	1528291.962	2320101.717
14.347	576.33386	143980875	177878848.2	168138366.1	130271985.7	47252395.5	151298272.7	92105651.79	105649161.1	766235888.6	550017901.2	146517414.1	283029771.4	288464487.1	205564387.9	236154651.3	81769976.53	200176762.2	278021901.7	113409241.6	141831801.3	252388068.8	217473527.4	280934811.5	232656300	116950073.1	122083357.6	140146314.4	101758629.8	375549713.4	299088859.1	126991868.3	350578787.6	145603849.6	61576356.9	350026384.9	459131797.8	207558033.7	430356063.6	174114048.6	294671003.2
11.96	169.12398	105965039.6	272588188.2	140161634	551452827.8	465426746	95492903.01	73540484.14	128723151.2	161270542.3	312040234.9	240485457	108454393.1	147377725.4	112880789.4	133053485.2	88965015.1	541849199.3	28449263.86	259850270.9	66295933.77	116589425	64011474.04	313642339.4	289561146.6	170023159	168909682.8	156250345.4	172825320.1	146417524.9	106718750.4	71262131.7	253798890.6	110108808.5	155669052.7	249971061.8	75794582.24	231922142.6	204888673.1	704523249.6	88005996.87
14.282	591.46637	97091951.59	123641838.7	214724249	459642572.5	84624739.49	184259486.1	126195421.4	236779367.9	237057773.7	539370271.9	145821271.5	289902458.4	494382397.1	221818721.5	297142948.5	177513114.6	208292291.5	178536933.4	161329436.5	150834067	151675741.2	175784021.8	619225537.2	369701639.7	127417006.1	139471056.2	303410647.7	144611175.2	372376149	190668692.3	121525446.4	212592233.9	277236830.4	190416455.2	353152309	282854653.2	176814634.7	291697046.5	330976599.2	245299328.4
12.782	359.22437	3148421.448	4312231.11	4366798.051	12815796.44	9995827.897	5027284.493	6965876.389	5309664.255	4553490.914	9721077.958	6579647.993	2878254.588	17695511.54	4665552.162	7801753.203	20335661.26	7864923.19	5659940.372	5060442.273	13322879.4	5491014.043	4661323.397	17986399.18	5964641.81	3114743.405	3685184.01	3653126.64	3324729.207	6723992.31	5345110.662	5064296.892	6043875.334	5779951.376	4525223.398	6708570.468	3811721.746	3549370.152	5875312.774	7352403.206	8097477.709
3.236	267.07449	94854.00761	2597479.449	110373.3736	575587.2384	188548.2349	2953138.77	528338.7569	131990.721	81715.13953	276648.5963	118720.7849	117834.3484	149845.7434	127392.5941	216140.1987	502273.9915	418033.0468	377384.1701	410452.3025	575092.7948	320257.5822	230494.5171	554702.1108	395959.9251	364513.2372	362918.4673	212135.0906	83891.53674	80395.82897	259302.8588	115930.7269	145987.7411	162041.0844	2972336.431	456160.6863	362708.0706	1087327.781	89665.29591	520186.7814	229192.2413
16.509	697.48499	3524815.823	4391451.705	6358429.786	9105775.634	5737629.407	5178209.158	7414152.703	5779281.273	7795149.98	4593394.992	5180982.725	6186583.045	6035058.339	8409883.249	18379606.98	2831618.549	4591358.902	3381400.181	5505846.056	11556781.18	6483996.981	5925914.037	3043368.46	5189258.768	7305492.235	4965527.019	2744506.072	2974313.941	7446695.953	4845596.543	3184141.059	5147717.387	5335772.721	4855461.77	6227641.915	4541662.427	6094904.724	4230812.54	5316528.342	6859107.428
4.537	156.06731	5421791.621	6081695.728	4446248.397	4766206.932	6461366.102	4646592.53	3227834.761	2096351.687	4641244.938	4084677.577	1919927.11	3486357.873	2873230.282	4756975.644	2633012.57	2242998.247	4259720.61	3823677.563	8966028.087	2480621.259	6491069.79	2520491.486	3416226.229	2185971.949	2112018.539	2625736.686	4410018.647	2210060.02	3932841.108	3131681.718	3676006.266	2697720.507	3275897.52	1959929.593	4393495.154	3973828.336	2010209.69	3249125.886	2224844.933	3101018.106
8.378	198.06813	47553.03622	64024.8161	68712.69583	52600.6318	94647.33889	69678.68025	44453.75015	47650.12356	47784.85457	73446.04781	51673.49372	53519.03281	135764.9723	66175.05164	629097.5219	82289.77911	42802.45433	60946.5179	65518.31015	54290.69581	903610.4532	51517.98614	65122.88589	53085.36618	47653.65676	80997.56915	75411.5002	46386.27276	1456609.291	46978.49036	66086.17777	48504.63463	74053.28566	46190.19598	46269.51448	72622.55599	758186.7004	1621985.514	71961.35264	47151.77665
15.115	375.27475	117497842.9	103773440.8	341932206.8	452273905.7	267147702.8	129477013	505862787	141411774.3	322621540.7	252356272.9	305979966.6	200193417.1	16183368.31	197009880	397852645	366350668.5	120682444.1	147151988.4	189725106.8	473232179.2	152654324.5	150633727.6	238208824.4	307650841.5	289941510.3	99446701.96	167902082.3	151190352.1	429788882.1	214299390.4	275449499.3	364468861.8	130194132.8	120430953.3	245136471	179608825.9	116688918.9	258449149.2	87502082.38	438351869.9
9.674	229.14543	127046009.8	103219424.6	74143459.25	73656450.42	175862733.3	79101131.63	125245027.8	91467401.79	97801129.48	104667305.9	88750332.93	83429311.92	97582963.55	165943276.8	89821204.75	97813866.5	141590762.9	91406745.3	141117387.8	106824034.6	90736049.43	67144814.07	76318001.57	115611182.9	102673260.6	103757027.3	75913097.15	94113782.76	73587823.78	86621070.62	91866122.41	82052161.06	100034675.5	86365419.69	82807404.92	120878715.8	71345381.43	74053408.34	167720596	80859279.48
15.936	874.58533	561529.522	284706.1829	525949.6584	1675052.718	1377834.534	537137.4297	342609.4186	518091.8554	468045.5707	1348469.418	753708.3319	858594.6617	1278621.63	475168.7386	1844229.751	9890040.247	368034.9516	8358205.999	319233.0917	10559531	332997.4095	592740.5973	3335712.628	971467.7288	967924.8256	352866.0695	565650.694	396318.6815	964872.032	470632.3101	667409.0962	582943.7915	1023928.224	555764.2613	1048273.324	299172.9389	297687.7705	687227.917	301486.9087	545262.5991
11.46	367.15985	1115834013	463740757.8	311152590.5	418973504.8	289403258.9	143690206.4	1446870824	303789828.6	1017901929	2434019287	1791243505	644337662.2	473967223.4	191638187.4	500224626.1	257250592.5	136618382.8	212234125.4	440870720	685091083.1	1316661413	364473376	450955189.3	423381853.3	3989487569	591087919.3	3620785054	2513292379	858044708	1260676611	1236064328	428722770.9	456240566	303841727.6	463256497.4	560449822.9	550997776.8	526457077.7	840615338.5	498892455.5
13.869	622.37592	1350163.077	1370787.418	1223167.83	2914957.55	1505528.141	1143931.312	1705807.219	1990254.619	1827418.368	1693952.764	1713094.675	1882391.433	2179696.048	1508796.748	1988252.576	3869854.135	2283059.631	1448034.014	1446863.098	2128965.945	1444048.416	1527398.927	1289904.298	2304056.033	1427922.259	1955486.296	1205477.35	1646382.818	2077027.236	1774521.635	1456071.677	1771837.606	1621327.487	1509704.826	1557365.399	1170456.441	1629232.597	1440805.733	1591314.459	1819224.356
9.514	517.17407	86668.02458	97434.11571	1250209.529	91977.91012	104826.1972	91347.86506	90478.30711	83234.60966	94067.28293	85020.88147	99296.03245	92830.36798	90066.85174	162329.3725	90871.9468	94193.7871	101523.2963	88629.32376	89588.11473	84609.67502	90180.85806	80265.43434	91309.12127	89474.42494	83049.62392	116648.6678	86455.13629	84978.60427	81682.78523	93934.44601	82950.55638	89952.29183	90700.44244	92942.68963	86981.03523	83626.22418	97291.32126	88272.74599	102420.7119	87578.09508
5.644	305.07153	127274.7571	805717.669	145284.892	107091.2788	156584.0576	167103.8873	616090.9262	73505.26527	122675.3035	100755.0648	121530.0679	112740.9978	114221.538	104727.7547	146777.4301	86107.80326	225485.7993	93639.96489	142263.3487	89974.28057	125739.0209	196836.6673	195132.8301	165891.7324	174417.1734	296018.3785	122949.58	74263.67061	113934.6233	125095.2375	104268.4577	177012.6398	241702.81	188698.3745	406607.3302	111209.2612	93817.98947	177152.0623	84375.91845	179840.123
6.364	331.05099	322138.8793	50325.24089	246288.6465	1075368.157	7049054.867	755231.8526	115201.8354	189726.5527	526132.1325	322798.4624	121452.4019	32314.14836	112558.6058	101365.7568	52451.17618	46668.95102	205969.6065	41857.31747	324023.7532	181308.3769	79632.27835	50426.78298	198772.4748	213469.2746	142052.5165	167286.3266	152444.9481	195616.1985	236020.3106	540238.2335	45074.93937	34116.62501	93754.82985	86299.89665	440458.0254	267256.7751	38987.66685	157411.1113	40609.1394	36811.02665
10.8	481.23154	235237.5947	270370.4006	667034.1989	282905.7209	337934.3152	265220.8511	295906.3316	935309.7818	232060.1153	286228.0354	267610.2041	289031.4071	296171.5709	290980.58	276128.9726	484361.1394	367516.9615	292263.0469	253444.2012	274411.3543	276490.8804	267468.3039	285134.5502	272181.3307	258194.3443	578443.0616	271482.7026	254726.9029	264040.8564	304646.0032	290134.7617	290790.0251	289832.366	245402.9891	262573.383	256043.0575	237705.4309	238981.1389	286694.0936	301285.2306
7.241	161.06151	179555.2354	170781.1975	200779.4227	213143.1969	340747.5461	123759.7222	238026.1867	157157.2179	116981.9299	220611.6451	126873.1215	112335.7858	148077.9612	269071.5465	380602.3691	147238.6328	229531.7841	174798.368	566546.3159	244174.105	170629.6529	210044.3383	274298.2766	261637.8277	310709.0983	283724.0887	229586.8196	177552.9599	285747.9786	138588.2725	274381.7984	127316.5274	187990.2726	212662.8523	141950.9227	209416.6979	233746.1823	202854.2859	174915.2718	172146.9278
12.192	420.16385	66070.29625	66545.60574	2311513.203	102015.7167	73336.864	63524.1727	86012.94508	66113.85669	64811.81242	62734.41903	72150.24746	71573.09436	64446.12704	79644.25306	73229.70836	76800.51608	80539.36989	70834.04291	62722.59234	87080.11805	63438.3269	58892.55552	66889.66684	66665.87484	93547.16577	83642.88854	61592.82293	64593.21492	74488.03178	77045.04089	3017432.057	68937.88526	64659.30854	73331.06713	71798.72	62097.68337	65536.23167	63096.27622	65687.25354	6061547.12
13.019	389.27188	444609.9115	3289374.981	596371.8476	1195933.258	1215597.484	1965724.947	4094843.157	1750902.349	1863645.561	1360682.411	805985.5344	1683560.845	1738667.391	584521.1428	1316204.188	747268.4686	731085.3352	4415883.191	1036759.618	4030350.646	2513994.224	3053828.347	1148078.941	3610429.149	1201773.737	2370806.042	821298.7691	1367898.515	2755856.115	6225773.699	672016.2555	1706283.759	570800.2769	685874.3505	1800940.013	2684553.966	421084.6404	518667.4308	3403646.515	3199449.224
5.218	144.06721	8595134068	31997432294	12441281728	6272701006	8397734424	12625163795	12482545184	5053145453	14801408002	11227626249	27939422393	8774488039	9740596214	9061402076	7784546147	14541682451	8760651984	14573492612	7792185911	13121180372	14079016210	8648265951	28938839509	28082765396	5214872143	13585830672	22379545211	16134301520	7785878158	22733194174	7457628230	14389966578	8556922608	7872857057	18739553190	9577495376	11760205989	28105503689	11132890300	6431674716
1.921	426.01538	28205.19229	64608.36825	4755984.68	39541.25078	33438.86841	62262.60262	29415.74938	25424.31446	30689.81404	54269.59331	38083.92192	29854.50815	61996.26725	23827.35307	43506.45759	56941.66346	38721.37618	62350.38816	37708.06209	40366.13143	36380.68476	37148.17256	58032.64437	34575.06998	29669.29435	47705.83019	56270.48102	28112.14629	34597.4351	37350.73677	55717.49073	31693.75532	57210.45894	31113.68058	37103.33035	61733.40136	67899.6743	63472.08646	59678.45609	23709.33915
14.554	481.23724	14328126.07	8877578.034	12806774.24	5578491.352	5521839.807	6088742.585	10474019.04	13133809.73	16069047.38	20060234.28	14634277.47	13275906.12	14941602.35	11172449.82	5244538.891	4334837.991	10557818.11	9602472.814	16636995.02	3993562.453	19538373.03	20425075.18	7982512.404	8616920.506	13466369.86	11241114.07	12101245.31	12115716.54	18257563.08	13813619.01	5704925.127	13356768.73	22166722.39	6324175.451	11811609.21	12967438.48	10973313.52	19606287.8	13953005.35	14127483.34
14	531.27515	4961392.221	10849657.36	22118304.73	6919219.304	4522433.708	5053527.076	5383248.867	4826549	21024286.73	6580465.447	16761339.55	16525716.71	14978412.82	11478873.02	4816045.993	15165385.57	10438145.64	11798117.4	8690435.283	9155703.6	11708109.42	3682271.859	14407315.1	19441216.8	5660987.015	4462402.351	6346270.035	9496972.818	7136084.116	3533084.07	4146058.667	8035058.392	4872898.695	9426388.588	16883756.63	13933982.52	7868932.516	16073733.29	4908286.591	3693542.889
13.981	568.27087	3036398.669	1626255.247	5225573.608	3687473.747	2616093.519	1871655.413	985465.2656	2694001.204	19805518.6	5855084.957	5482491.436	7945263.604	3892222.695	15204730.39	3013456.624	9793767.603	5426787.596	12612413.23	8537739.716	8449390.32	9832466.666	3308949.223	13933435.06	2329700.082	3197602.918	4243503.439	2357852.431	5003514.191	8111957.192	3165229.467	1952025.908	2713917.016	3162529.195	2049802.965	2789818.192	9225204.972	1739724.075	10527704.58	2399035.02	5253810.232
1.498	197.04642	1489140.429	7029508.608	6201865.354	9469970.611	9404382.06	1718227.286	1683412.089	1479583.05	2381132.937	3448484.575	1897923.904	2198236.089	1880918.941	2551760.347	2067317.97	1464752.828	9010111.532	1165341.828	3525583.301	1279969.712	1347130.134	1438226.852	1243898.543	3590394.848	718557.7412	1881142.27	2375633.967	1047560.193	2509158.319	1411224.239	909557.9187	1296739.422	3236741.446	1537927.524	1946688.115	1667090.592	1681104.92	2000624.057	2469407.973	1355785.846
9.956	231.07845	7650.038934	111354.3825	20595.03443	16344.67095	34451.64239	21832.55924	14772.54386	19396.58466	11751.04024	14003.31212	12387.75163	16674.86438	46520.6994	15953.98183	3470637.698	17789.23453	13389.58894	10414.80342	15138.08457	13147.81648	6475748.085	29146.5523	24691.2801	52546.55323	15325.36549	22883.34345	15922.38524	24733.86641	13603785.52	12414.39182	11026.49672	15403.22388	30113.87218	10966.51912	26728.99996	37616.40486	8137.903275	2624195.907	16109.74643	13012.4021
14.7	723.4599	1479065.125	1629475.546	1532046.199	4095349.973	2257064.825	1126411.798	1421881.54	1599919.146	2309612.659	2682647.716	2004722.116	1599298.949	5518037.103	1420497.011	2900510.406	25658312.32	1338720.417	1250935.382	1302099.285	12703014.96	1697436.274	1310913.699	2853171.514	1964564.871	1405578.329	1084867.737	1515926.47	1381119.672	3720592.265	1677850.286	1425516.487	1995455.109	1258340.1	1135089.499	1476212.571	1595424.101	1692708.119	2183858.247	1405919.729	1911105.267
16.538	873.711	17822674.85	80439203.72	72140385.47	24553408.6	6447652.222	277936623.3	18835930.85	98612576.01	39679269.63	54076631.86	61039434.54	20375375.23	95418433.3	23386180.89	10104779.32	375126804.9	33696391.96	6982642.112	3254179.693	11271557.07	11874665.08	25458237.48	3389606.001	1806192.614	10063719.25	7996688.305	41727993.04	135931705.2	8085861.078	4594133.865	50875998.48	25230690.67	57691442.31	20714832.66	73595471.75	7702917.741	175464265.9	31277297.18	36770138.28	49896708.4
11.228	210.11453	3068825.952	23141267.8	3091722.316	6285536.512	4081718.339	1958152.846	1769963.56	2328463.047	4490209.629	1147362.377	2077264.053	6501446.923	2138741.265	4262428.134	4090954.426	6403534.046	8517358.882	12866136.19	4123655.201	5248408.946	3095814.994	1673618.715	7160924.998	3493967.025	8365557.673	63789035.01	11843690.17	2662301.005	2899418.455	1927934.96	1003590.188	2533846.436	3732593.037	1881438.309	7884028.312	8995382.526	4614913.13	5768156.23	3766615.132	1856318.419
15.307	892.59729	11652761.99	5868994.921	11062216.57	20050135.67	45587411.35	9782592.728	1965769.431	9512985.82	11741511.47	39798824.96	14574153.45	9999473.668	17667031.67	13777545.83	17391276.11	194174110.5	7649247.24	20427753.75	12564904.64	178978792.7	7116328.222	13664356.62	92114195.23	19404903.16	28785977.2	2647162.653	14983779.87	3075906.78	42688629.39	9773886.431	7220429.194	9399160.034	8361744.35	7138475.314	7348851.526	17722280.78	7383823.826	15183250.73	14029253.15	8238221.483
14.444	574.35431	1300230.744	1567188.211	1188401.905	4234842.104	1712737.746	838916.4463	1330754.217	1465848.406	3088365.571	2559117.342	1518953.132	1024295.279	4619131.557	1072863.433	2891107.104	4180620.599	1018907.882	1158894.064	945129.3396	3751011.298	1302976.16	884852.4542	1415703.759	1480988.841	936116.585	757153.8161	1010166.461	1052969.902	3753417.119	1573833.594	838405.7769	1626507.641	1155454.143	818668.5583	1150990.243	1302645.626	1288119.818	2014247.583	1389140.157	2234204.793
5.879	332.04614	5172646.171	1043860.31	2499388.697	19567649.01	10160754.16	7923310.984	3696791.399	4695247.169	5569716.863	4574861.71	649029.9464	921132.9554	5378766.682	1795873.384	590612.1495	340720.204	5110808.132	666700.8542	10077851	4278811.937	5864840.863	737738.9893	2503197.164	1363366.079	2490357.57	4444759.674	6823865.152	8799694.599	3043138.485	16021825.18	608177.8036	1198789.873	1519510.145	1062117.315	12448022.95	6469231.301	1331533.646	831758.8653	2845445.132	1053650.277
14.759	331.26553	47075350.21	83372711.67	44914045.03	303862443.8	99505512.49	44834715.29	76868540.43	51147295.31	61578791.36	145405431	116263843.9	28132550.47	203216381	37543103.4	68723453.94	102659652.7	45484481.98	50341884.16	40666163.61	246546483.1	80102890.68	28116659.85	91628533.36	98054300.45	49961812.89	17138455.1	74114951.93	47465378.19	83206673.47	74233212.04	42774595.96	101309097.4	49803900.6	15731685.37	68632710.09	26153984.18	78334663.72	98252647.36	74530643.12	118394375.1
10.589	213.16191	12577.03228	19096.2409	10061.4889	12081.14777	11875.29005	9277.253634	11826.81432	11495.9265	10391.07071	9654.052746	37200.33575	11324.82409	9745.221758	13385.27808	16748.06181	11702.28507	15439.70698	9361.047227	11063.19342	10424.24438	13252.6727	9034.187317	9934.402855	12772.25143	10263.29436	17085.20812	9846.413346	11275.06253	10163.51635	12943.55222	8740.232232	10892.82624	8694.287219	16311.11844	11652.23457	8977.235352	9496.310657	9758.942703	9517.697755	12327.71305
15.525	880.59729	799546.5408	696749.7557	1032698.92	1510772.902	1584184.423	623964.3768	906170.2928	757456.3939	1003851.658	763570.7808	1294648.73	900798.2097	2025914.207	810061.5839	3020918.931	43242741	811504.2256	682392.1752	986611.2846	136213715.8	976919.86	747209.9468	5627061.577	1844822.837	822827.1185	766755.4153	694261.089	955283.921	1434177.799	887745.3516	683818.2929	1027884.883	642341.91	762958.4537	817959.8572	854605.0188	798982.2181	799227.1456	702737.5895	1040815.025
12.491	171.13951	62993955.87	231034874	76859810.06	119270160.9	306376412.8	45201804.81	59191276.85	31147563.53	38595937.8	220578152.3	220940498.6	35836767.8	70880004.85	120222689.5	75113112.15	75775596.13	281875821	71892390.32	236548843.6	59977186.03	42696804.41	29505622.53	189175582.6	317235178.7	99574520.56	26054876.17	145989322.8	54934960.25	72388412.14	60907014.15	23546227.59	82116721.22	57972226.03	166730361.5	52682954.06	30043666.93	209777691.1	201883295.6	494045423	71066378.63
