# Supplementary material for: Integration of proteomic and metabolomic characterization in atrial fibrillation-induced heart failure
Source: BMC Genomics. 2022 Dec 1;23:789. doi: 10.1186/s12864-022-09044-z (PMC9714089; doi:10.1186/s12864-022-09044-z)
Supplement: Supplementary file 1 — Additional file 1. [file 12864_2022_9044_MOESM1_ESM.zip › metabolomics_positive.csv]

RT [min]	m/z	HF_1	HF_2	HF_3	HF_4	HF_5	HF_6	HF_7	HF_8	HF_9	HF_10	HF_11	HF_12	HF_13	HF_14	HF_15	HF_16	HF_17	HF_18	HF_19	HF_20	AF_1	AF_2	AF_3	AF_4	AF_5	AF_6	AF_7	AF_8	AF_9	AF_10	AF_11	AF_12	AF_13	AF_14	AF_15	AF_16	AF_17	AF_18	AF_19	AF_20
10.641	301.1424	26930357.41	25176662.24	25951123.79	21634902.82	28094076.02	23292401.35	26569016.26	19649748.73	8115329.204	30600405.75	22208838.17	22981601.44	21427758.84	20971878.01	24755073.02	29131008.57	78969180.6	23581036.44	21290647.57	41881246.03	25320613.12	22110246.64	25464073.25	23503789	20576795.72	13716454.99	28429427.96	21661643.29	24720890.59	27746983.56	22037949.39	21662141.29	22697743.42	24572741.15	10742092.92	29912316.71	29547746.23	25942137.77	38516005.45	25463803.29
16.892	398.28891	5076925.303	89985905.16	145864931.5	30005714.1	13392288.44	27985436.96	23014408.45	12981255.51	21700454.46	9586667.114	13162389.27	30747950.35	21382615.42	19672589.49	10460508.77	10057223.32	1633722.128	3990607.827	46940232.76	63755401.73	35150718.8	50113269.64	10301608.14	22165526.36	17727456.76	10944007.06	1170038.55	82907109.02	10290066.25	2689882.384	23016529.75	21520824.44	13896664.58	14950569.07	176678176.6	9528069.039	104577103.7	16929419.2	7605522.084	25972016.71
11.721	240.10278	11752262.44	7700561.421	4289097.251	13844390.37	9045125.028	10575207.77	14148793.71	10954371.36	11021984.9	9232139.343	10233683.08	6589311.977	12983463.87	10808194.11	15231922.45	5764625.779	21194737.21	4516574.236	12335511.16	7942947.87	11917636.23	18368028.72	10132890.65	8023525.739	12775172.77	26210076.01	6127053.27	11663452.95	22967221.98	21027527.59	6209953.682	13054086.03	12425312.21	8883062.227	35117235.41	5718361.58	8981563.557	11115867.56	11636271.58	17019100.68
15.255	783.64044	7626560.243	45176243.92	34927749.17	2562583.234	772113.8855	9332361.551	41115572.04	1021497.857	392808.515	33243593.47	1573397.995	494646.6091	7287919.975	469567.8965	22649152.82	1759228.931	35163943.72	11492101.24	10167648.39	10484476.73	3022217.713	12969415.03	2441642.54	54575897.87	5250723.94	8751233.084	5895389.59	792448.9672	1313240.821	25307399.46	48768110.95	3324353.209	2918764.84	22626731	10553215.09	1368743.112	10019915.45	2307384.078	3047663.636	6006094.671
14.876	546.35333	311611460.8	543861277.9	144138442.8	218878948.4	92275139.46	414576361.4	319414740.7	221313835.2	489875956.2	308430722.5	393361414.6	351426650.4	251016573.1	118114272.4	360569237.5	150114441.5	110329253.2	51880671.04	265550274.6	135946228.9	235598379	226552206.8	305039472.2	391057741.8	174614333.9	168576974.9	447356472.9	254639408.2	410167715	82493917.4	268271850.3	366982795.1	277381718.6	159196899.4	210889638.8	308219389.7	479881923.2	646610218.8	372041858.7	213950789.2
13.489	217.15938	5262689.771	13633505.93	3011244.125	6012109.528	4437852.621	8692378.851	5683309.141	4017129.724	2602835.233	6979131.397	12294720.65	3257602.589	8356526.75	5088860.664	8416276.277	5600450.45	5074301.476	9990637.866	3004637.501	10120226.42	2377597.949	10442309.71	3708069.671	4866098.306	2881687.848	9000926.742	6367465.03	2984812.889	3707725.773	3372030.582	4720562.98	4848443.868	9630743.989	12411066.41	2465776.537	3968524.152	4887181.302	5689396.134	6196893.764	5016367.611
9.733	329.08557	613065.6546	3510134.841	1305170.852	9387350.37	1534149.328	909384.6069	7198339.339	4100222.364	917710.068	1885481.288	1493361.98	1360097.017	978517.3903	675073.0203	4183070.528	7642839.242	2452070.699	745189.5962	15655980.31	8138387.776	11694942.89	950290.9501	948964.8419	2342475.455	991849.8076	1583017.18	1037059.599	3270310.308	3670440.507	1675601.585	787368.0799	3317581.573	1000062.092	826616.6868	306383.643	684086.5832	9417935.522	582127.7919	6412439.471	3448700.178
10.142	279.08472	4803246.185	10629682.02	6793722.323	2620533.753	2052883.953	4504847.707	1732306.132	4010887.115	13895325.31	3388413.82	5055622.914	22670032.37	10522604.43	2217390.682	3596841.88	2660451.048	6744814.62	2798715.506	5701533.887	6426902.524	3807974.19	22185638.66	14706905.41	5031785.731	6010674.055	4541798.098	32114435.24	1980943.053	15975089.94	270923162	1813091.757	6971421.018	13378844.39	2520185.34	53053848.31	8916373.746	4832799.875	17118076.93	6851271.173	9051042.946
12.282	248.16539	4912183.543	3593356.47	4360578.916	5512961.506	4912299.811	4354224.391	4222880.96	4640891.376	2592579.282	5066592.194	6544467.817	4550379.582	3368125.141	4168834.91	4780746.992	54060524.08	4745285.48	4846082.673	8495597.473	50296270.34	6817917.721	5529381.197	25485364.39	6271666.754	4091115.449	6150733.349	4090313.964	3367554.963	5233195.626	3988273.643	3156717.99	6843612.627	4165108.918	6490049.957	3747774.216	3705727.701	3804898.313	4691717.682	3587796.557	8321908.509
10.372	215.14006	54589445.25	14981418.16	67258914.9	46684544.06	70206204.47	83179834.44	12882598.31	29697798.12	33460436.26	122881953.3	163518521.6	41336594.6	17338675.05	47406447.6	61952410.27	112492875.7	38370659.34	113551984.7	105175160.2	172723339	118820449.4	62342200.69	157933542	83834777.81	85331793.82	13474699.31	70988185.71	7316382.948	36875799.91	2451294.169	38099780.64	67442261.59	32947971.09	22513370.97	6602740.511	23427047.44	74147855.33	112517682	16374673.59	60630412.38
12.772	505.17795	360870.4418	386778.3988	358472.0286	907673.8654	490594.4979	308367.9127	678740.5329	390859.9608	309546.3466	505122.3237	5258585.618	447985.0608	303267.4166	349824.393	403067.7513	591694.229	510609.3327	5131550.65	462372.3495	596720.8635	442350.8528	422330.8508	362167.552	520432.4095	556017.2706	580504.4184	12563692.86	375898.781	611027.8733	8304160.696	288775.8483	440603.4344	333807.4157	497812.3756	349168.3231	345833.2889	7738088.58	306208.7896	373687.2563	536442.4386
16.553	818.59296	2533256.918	11872618.43	15008095.91	22368562.73	13103671.11	26444827.21	21117760.8	2606915.261	10268608.91	70708128.25	2897654.763	17719066.52	73726188.12	9552827.938	19719610.43	565363297.4	4508321.732	7530172.902	5084362.679	1216673374	2272947.608	76456551.03	129522273	12613006.26	12117097.64	837083.3584	8610260.229	542382.0737	348150377.3	7980801.844	9050503.782	18602088.87	13678255.11	28541615.05	22009138.55	3686205.963	6167675.598	140123799.2	105444471.5	46064010.3
12.643	206.15498	7727769.821	4813709.607	5939064.601	8871772.334	7634886.332	3149591.141	6681972.807	3984899.675	6778703.345	5440523.413	12668340.54	7734548.068	3146131.654	5019884.068	7232270.274	40357415.03	5984983.907	5562613.459	7606761.114	44799654.76	8395875.351	5007767.973	24656538.44	8461035.913	4417081.009	3917878.078	4907139.472	3817170.41	10074516.46	7616312.89	2852951.919	10073052.54	3378864.889	7401624.26	6892694.247	4619467.218	5335582.501	7714256.271	4311155.497	4994833.576
1.247	133.09737	18327094.6	16967252.85	43538661.26	17664247.08	25713420.45	38078589.29	13014769.14	16675287.22	17362008.47	37421323.71	26963736.34	30360378.54	23259555.45	37057107.37	86364370.2	114143554.4	35450135.1	23129347.26	23971374.04	33561287.56	63030377.36	71432077.58	25121974.61	46028679.23	25856049.89	20456572.11	23465592.72	39589045.88	59517707.48	5794978.466	20932394.96	58716662.85	15162998.18	20405281.9	23000663.6	44735417.84	19517086.58	18127977.71	19973063.44	35155290.29
10.126	445.16235	44335.01289	85321.86351	78007.02809	160137.3883	58162.76987	97274.68506	66796.73558	125421.8048	74017.23352	156643.607	224789.4771	1135821.42	93497.84961	74429.23309	71274.12553	106898.6667	194207.1856	66479.70063	97160.63769	86738.397	116229.7086	64180.90792	67683.64174	217457.6726	68548.35942	182581.9174	64134.05754	112633.0643	72880.59919	78443.34072	115762.1846	147043679.9	55132.42889	81893.38834	83940.26514	58057.888	59499.0023	52000.74249	77763.31065	82434.87468
14.959	572.3728	18189577.93	35684895.73	29579955.84	74013285.1	37024284.53	24680197.09	37293075.38	16872320.95	32738741.12	38943621.46	23555178.32	27374071.52	18026401.35	24115644.03	10036880.61	9649976.171	29790191.84	20079279.18	36448531.52	22741714.14	43710033.53	17922113.38	19068756.17	29600124.4	22980868	16429785.83	28387312.56	24224193.59	30302169.4	16944583.04	32285814.02	38351781.86	19065480.68	23673349.45	30032843.86	17223609.49	52658656.01	34444848.31	12076949.9	21687921.06
6.345	312.13141	5338480.139	15226043.12	26071367.21	17387874.1	70785861.1	11007729.18	9153591.156	7869124.244	9354520.819	7790091.819	12482714.46	8904691.982	13233399.89	14479658.17	8075220.166	9168995.368	14176844.26	7093300.609	12590935.89	4606176.869	7960874.857	8150002.237	11423203.28	9192249.505	4031345.468	11785072.28	7916423.356	5450136.222	11709493.1	5057554.893	4105301.934	10592948.14	13864258.55	7992978.372	17415120.69	7364676.768	6924158.236	8224047.636	5096658.292	10893012.56
14.755	806.57129	5332937840	1439405075	2805307172	838672329.3	13295207842	3871250042	1683971342	1137805942	1390393932	419082055.5	2300365915	2081343810	3410198836	14919744931	194322447.1	1792530583	1029032313	1873895020	3373564701	2978644112	1277390601	249852599	2472492658	1989117946	3738742679	1796466721	823179894.6	4382607867	2766941316	1811394499	6021871741	745510923.2	6028099173	750558824.2	736783495.1	2341856753	2278298738	2606101004	1502551004	3070917431
1.33	150.11278	2181385.753	3990012.974	1762304.897	2297210.3	1435568.508	9165500.677	1563520.669	2487759.273	1275307.595	1161739.135	1260565.743	13349212.22	2524577.59	1382727.54	2613488	95022735.26	2413153.294	2201660.351	2929617.718	3483895.332	5285372.126	1281287.524	1494679.759	2563337.022	1845589.885	2134579.969	1486244.175	13257280.8	5474814.182	618087.8001	2143384.431	1268510.165	1358253.174	1354088.031	932048.8966	2212459.072	3103039.861	1412805.118	1725088.289	2165321.933
11.217	155.14345	1726076.635	1439870.643	1574515.248	2569570.773	1907189.236	1656798.973	1318949.718	1859225.127	1833304.27	1785449.763	2457531.062	2461098.653	1480086.076	1200757.324	1770358.75	22891597.9	1487862.548	1759052.875	2155936.884	45353088.43	1863778.662	1888370.756	3789811.002	2843082.679	2145159.76	1318363.159	1980727.751	2278983.884	2553925.799	1587270.348	1840301.826	2105937.717	1783508.851	1920955.048	1903393.944	1737943.873	1731011.448	2097878.593	1723448.119	1454313.553
15.067	338.22205	76698093.38	81674683.18	102711260.9	126300928.1	146074593.9	105571788.4	127502768.5	74890561.19	28397877.73	252908918.3	156424801.2	53040115.24	96770418.05	40241638	38925787.25	8703024636	38180231.57	61636153.81	77944132.51	6616781231	146798184	148436306.8	3993679725	194502035.1	147772482.2	35140626.96	382265786.6	41093691.26	113238413.5	83029865.56	59610146.3	145810311.6	210665414.5	42179193.77	113174014.8	108273596.6	205887418.3	309474288.6	137258494.6	148212296.4
14.187	337.23828	6680975.135	8326561.338	812196.3908	22879209.68	3493881.757	8813471.403	10285609.78	10038241.99	8077691.689	43840516.67	13502839.31	8477429.983	15534513.94	4704240.99	9801208.137	7506976.892	16739732.93	8939603.86	6839302.597	10409996.38	11494352.27	8077165.341	17484907.76	9325084.453	6995147.157	9882753.28	8250971.078	7353390.108	8750206.607	8497105.579	6122568.931	18180949.76	9102934.705	11015650.46	10360973.54	9389246.881	8910441.195	6608176.524	27452032.72	10127376.42
10	439.22229	2207324.728	2206072.542	3474582.325	4607329.57	1704175.24	2176093.1	1228857.519	4194539.134	3499835.973	4606561.778	5156907.059	1706598.965	1124509.947	6721068.148	26468483.42	49262808.55	7051882.666	3519987.868	5506595.296	21903878.48	5084973.852	3173247.441	28950628.21	4465886.718	3184491.024	3376305.033	1927350.729	3440638.174	4651914.917	3165583.844	3334594.989	6417885.133	1442827.539	4120389.859	1733246.676	5511424.424	3220975.11	4238301.294	1893801.833	1421106.937
10.616	377.13489	1559906.871	47730949.47	172441.8325	33607953.65	388537.8927	14574912.58	3119960.787	544183.4694	262172.3145	7545669.558	1647544.024	395860.4072	1058001.435	578788.9683	943057.0653	4537591.951	11579684.93	5092588.632	14528791.9	1240749.416	3476794.789	2267541.458	8425760.548	8326494.834	5476126.975	28472259.16	3279393.594	9856156.298	283165.7073	18099654.07	2650991.223	3046368.67	309629.2269	2345464.536	7905354.805	476932.4172	310567.6456	610277.545	828249.0341	6571831.321
7.245	415.09286	227057.2488	418530.27	276930.5604	222521.2292	5746651.174	218041.7042	221236.3882	192529.864	196023.1392	237685.0452	239476.6995	218195.9248	225659.2602	99487292.69	243898.5037	248833.7427	463706.2338	257424.7437	250873.5855	235847.0391	261923.2892	246644.7529	252204.5953	248728.2353	210049.6705	264693.6103	238740.2269	204012.0265	243408.2182	257302.8582	226316.9988	214479.6789	218216.2017	218002.3022	264421.2256	249705.5583	277584.4198	239528.1037	240009.0121	229369.4689
15.095	726.53229	3528238.188	5938886.289	329395.2364	497299.0582	27365578.77	2299525.646	3043018.806	1309212.825	3154880.92	5652389.216	351601.4107	323933.8385	2718429.707	3138129.149	1341691.481	4029803.741	23999597.69	7797219.927	1258095.553	385407.9406	327114.1685	596826.9979	2251487.454	1835407.045	3363105.204	1762197.225	7875015.741	327231.5184	13227337.83	11902858.49	3314930.943	318275.6014	7497022.134	1893492.907	323446.1028	2751985.856	218442.9318	3594265.61	2867223.345	2785153.577
15.057	228.23317	22680676.73	8729886.42	15069897.59	175078062.5	69290735.36	23780781.29	88404393.83	31454341.07	25381811.4	198865474.1	32184445.45	35240577.11	54742355.08	15049145.65	105772173.1	100502771.2	28413321.3	15279809.49	19913090.66	63217730.86	16946367.85	24396064.06	20163862.62	34018514.34	67214115.92	21132506.55	34350236.72	17871600.91	204088894.5	17273446.49	45495981.86	63182350.73	19492899.71	18546298.45	29489097.6	19389045.29	8333304.465	24110355.36	11136359.23	32888805.9
14.221	291.21124	2669620.706	1892725.518	1629733.098	26286583.82	3222097.968	7828252.994	6507198.722	3472919.852	1545325.969	24167108.94	14866303.42	8771935.4	7733018.772	10047259.36	28090023.22	4062913.46	4007181.62	10555243.3	4110734.41	3682841.776	3941833.689	3735523.409	2837765.07	3980460.36	6369469.494	1915141.632	2103544.498	3282314.633	7055581.523	1804744.514	8033305.405	4550178.821	3072299.669	3176123.015	2382748.514	2565517.96	2054594.594	6170414.357	3499428.996	5037684.139
15.099	688.4137	951346.505	229780.5913	282927.3411	854762.0212	352918.721	253858.7045	384797.1403	275919.8609	361680.3216	1466625.153	375474.7647	454876.7725	179759.0952	152467.8899	2209862.26	28404418.31	493021.6017	541893.72	226592.1561	10510943.17	176691.5433	434812.4776	1051793.859	432085.9472	485304.2796	302390.0551	505959.113	223020.7885	724139.3692	1191069.851	391160.5826	406268.9413	231006.259	681497.6868	277483.0757	603855.345	250543.4406	478585.2097	450900.1413	194974.8136
1.336	117.10281	24456153.98	31281496.75	16187613.81	19032794.46	13896423.17	20426141.5	3821144.816	25842529.88	17006291.88	59390841.04	16727933.83	12579860.21	14648394.05	10182300.44	195042130	13504165.92	16869514	19286626.8	21240064.41	9790442.303	17419855.8	7333383.451	19102711.82	12553745.85	14984645.48	7975056.069	27038941.85	23023748.13	27957866.17	10632703.28	15909946.62	13938560.47	21552935.94	9172793.072	33859737.04	11429567.15	39247864.44	53595897.4	25070279.36	7299283.688
10.569	132.08125	1598074.612	2165377.471	2141515.171	2537455.503	3293072.4	2615118.251	1636383.512	1425074.846	2093751.51	5278682.592	2195258.335	1662926.937	1362949.647	1786549.035	2894535.068	3902438.841	3061704.82	1920954.369	2609911.777	3580619.399	2237181.107	1782888.541	3105359.552	3353210.273	2173927.021	1865385.612	2214397.208	1855200.843	2035189.554	2215855.124	1580893.179	2536352.474	1156924.753	1795527.931	2048254.269	1865569.913	1652175.519	2062488.783	2291418.869	2690397.302
10.202	229.15532	7094588.603	1160356.653	5676896.832	4151930.231	7772016.052	5157056.813	3835569.062	3028462.66	2037030.215	4106998.333	5281732.634	3336437.213	4097977.448	7575044.997	4096465.363	38555731.65	4880620.76	3541426.875	5550483.563	46709369.54	5126324.435	6174561.178	21047501.23	9101701.943	8275473.581	7909472.809	8366666.582	950480.8064	4513847.638	5975535.744	3616793.828	4119957.898	3002166.973	7993816.635	4625068.476	3329680.842	4804983.041	6615132.283	2134225.716	7859698.418
6.702	458.19382	30308.24396	32733.33409	42083.19091	36468.23844	47478.01626	32254.49294	27845.8084	31177.64663	32763.04434	32699.63254	35130.55403	37469.46559	32107.37225	28468.82107	41828.56667	35928.78001	23244.69251	35072.90641	36660.85434	32376.85583	32591.25594	330960.1203	32751.16595	36267.85892	33043.35516	28673.52285	31951.22659	32094.97527	62105.17023	31168.19694	31077.89246	34870.85978	31483.09506	32022.74202	37195.7691	32553.33901	28968.62096	33496.19972	32410.81304	27458.74782
8.253	181.06157	166004528.6	30541823.25	97445370.42	159269043.1	134533582.3	205764960.1	1127515595	706909239.2	794522279.3	738950945.4	1270025856	65249689.41	626168408.9	69659826.63	335196828.4	66483442.54	1140616065	356888148.6	51111999.94	119668599	92153428.6	406704033.5	215258643.7	956730600.2	25527839.72	338098814.6	337703943.4	95213623.31	1208316942	104224299.5	30404000.28	515941129.1	38240419.1	333706610.7	282147468.5	744112216.1	113642996.9	752575589.7	161567069.7	162562360.9
10.48	296.12274	250204.7964	377594.7348	452096.9772	1338765.925	1194877.198	472338.5193	278090.1338	283005.1609	817161.3092	983468.5625	794090.7808	453541.2153	234200.0885	315696.7331	836544.5647	520250.8252	560701.3176	336042.35	746142.5501	474092.3798	272393.1506	296286.121	341271.1185	680209.2982	299491.0271	1147936.407	263702.7836	306486.7802	504548.417	305376.4588	224530.9213	299319.4402	202751.5031	297229.8318	456007.8199	394050.8975	220081.8897	246261.1465	295168.5407	448267.487
6.29	184.06068	751213.4121	314307.9468	1646288.927	2291825.533	1208482.387	754598.1175	1790871.013	1207725.791	1860886.712	1570340.979	7216889.288	294953.5373	3704789.583	1389840.695	4886106.261	1876289.021	3445106.533	841055.7906	617166.0477	484584.0023	1281368.476	743809.7407	1601982.954	3165116.927	157965.2307	1522362.133	295148.5629	324961.3859	2458573.156	142705.1089	217674.862	1422115.227	344845.7683	1369371.13	729838.4828	2424696.116	1137883.851	2311128.316	570054.0399	1754484.154
11.27	353.23114	1200281.7	12829657.86	515192.6162	1154535.226	468390.9669	2419339.614	1192399.439	901163.2157	125751977.4	410869.2877	1680826.817	2453173.107	6613662.968	1784987.258	1081305.994	646230.8125	1489572.747	420686.7802	958175.8163	653342.2259	949040.204	499118.1983	417644.1561	474878.5739	641172.1445	4164722.073	1156799.35	1028140.962	416405.2272	2492599.171	229165.7388	2245405.466	359521.9615	1589827.269	1795950.192	242252.2306	401404.0799	3398355.347	526021.6408	1020238.462
11.201	296.12891	753597.6573	7733328.403	1909915.498	1052695.156	1024210.932	12458258.77	1077359.783	937439.395	1214029.928	1132824.142	1000500.75	898324.3503	16449008.79	741986.6495	9079110.161	1181777.606	1033483.922	843111.2531	1579342.037	76401972.39	959996.053	1186529.806	52837142.3	12313279.18	932239.6345	813164.0207	1330562.903	1032709.109	1181829.698	1540087.111	12918165.96	992332.4637	860313.6126	849549.8478	1550172.472	1013175.766	1240840.214	5275595.948	983902.4478	1072387.816
9.992	308.07104	144038.9045	205597.0848	9094517.277	1519793.748	37942545.63	858869.0066	122912.2097	142465.4347	169354.61	148038.1931	479091.1131	258012.1255	314375.0871	172143.9978	570470.9317	230153.9091	193723.8191	201378.7646	902799.6793	242305.9124	148734.4459	317786.0085	263856.0368	195804.3218	195343.6234	415554.9118	776757.3746	154771.1972	223224.5742	103356.9228	101979.6587	207292.1723	286918.408	148945.4313	210690.0887	205025.3842	127158.5146	265014.2721	411205.4601	284859.3627
15.335	687.54584	22150752.4	3452725.526	1519066.953	1027061.696	23544040.66	9355133.473	16178422.14	3848848.784	3113534.731	27823566.1	1150985.765	1723153.82	20108993.67	23800208.24	2490870.601	9442590.404	116177394.6	63805377.68	4229168.349	2305056.255	892443.5716	2725862.983	12568100.5	10692192.42	10385968.18	7014129.461	239359040.5	946678.9321	23214035.66	59708722.49	16173723.97	1482364.41	25773279.88	10314451.13	1070293.475	6537868.389	945553.4984	18005386.04	13646218.61	7126053.635
7.361	225.09903	16407.88975	12140.26835	57048.37944	35002.82022	22269.3927	12359.98723	13730.45855	17320.93732	15762.00585	13726.32026	45332.3706	14382.92608	17356.06525	18717.31449	19813.62225	42257.24021	30975.9727	18702.59292	24984.29614	33572.96221	16916.91839	15155.96565	44409.5787	17588.61175	14644.62362	29122.57701	18177.4589	14938.45289	19807.07069	13973.9918	11690.07931	20730.90841	13048.0931	18421.6732	16536.87291	11522.94469	20266.76029	12837.33577	25256.95418	16786.19245
9.757	376.98773	15392.36114	4045.728335	4358.730243	2399.680103	4945.362259	2637.676933	2367.409605	2504.92249	2335.205202	7638.221873	3207.97845	9816.752518	3044.494802	2912.544765	2919.717709	1173567.286	2981.824739	3629.578449	3334.574324	3158.351675	2492.240486	2708.409539	3400.677647	3127.892844	2485.969347	9323.018742	3599.135383	2593.811055	2693.380818	2032.934516	2670.758715	2816.555007	3203.704618	3393.49068	2341.828371	2797.857898	19811.86376	1387134.915	3557589.783	3734.8958
9.535	347.16888	802207.5803	11198.04164	2170237.358	1354310.642	4683743.27	113996.2791	6637.548141	173046.811	13344.90091	22922.00834	11048.03827	30946.69966	34825.36376	57983.73052	86795.12621	390083.7091	7805.018461	33470.58662	25266.31903	215283.1609	12343.19975	7966.515066	34119.94217	10769.77784	10965.87745	114296.1432	22062.82629	12397.0363	12566.53931	10471.49038	29915.34011	12173.89059	32554.57951	8209.953835	14223.09703	22118.03199	11549.07311	13838.32368	24499.90369	6455.532873
7.784	206.08183	3633399.368	5631809.441	3575208.164	6282111.121	4396098.025	6732240.727	5349710.205	2756466.072	5184236.121	27894542.95	5181447.11	5446861.461	4545989.165	2689425.202	5091538.146	4242328.63	4893629.228	5104114.289	5360496.107	4339247.595	3135167.264	4980004.333	36900726.91	8387044.815	11056907.3	5789164.98	6348907.551	4400869.186	3170188.382	5049697.172	4308933.329	6050957.47	4010119.637	3652219.808	10696231.76	5158961.376	3772312.598	4725978.147	4674065.575	6159427.668
15.038	544.33966	81003055.46	626208203.4	897149383.7	1183724426	734551351.4	4355877783	635396596.9	746282666.6	1883238435	400602346.9	2068338342	1635733441	671200084.5	739848457.4	1321138429	200240726.2	491498129.1	652195614.4	785494187.7	588768032.2	892529515.8	595735159.2	2467814208	558621429.7	846668450	587188116.2	2027380482	802391627.1	1589871139	1606111988	364504485.5	1865073756	2407335015	632972613.4	823812969.7	1079561303	947727052.1	1458260267	1196785777	1046127779
11.906	221.11589	13327152.85	12083774.36	23050716.25	9406458.851	46271337.26	19288705.69	20771408.36	11977595.09	14171205.81	15548496.21	18886840.27	14402849.56	15724284.39	23401604.44	1779418.071	9775408.75	4240473.069	11204757.59	16548805.65	16471838.76	57637218.08	16260618.89	55574227.48	18908864.64	28998570.94	3368374.471	35912775.11	5451796.525	25697595.93	16068618.29	14629883.46	16542576.14	18399487.44	3868950.785	10933951.06	29296740.49	43221252.69	23001106.52	11948938.36	50475196.27
16.729	781.62299	795137.2956	14897504.83	28807299.31	2708198.814	670506.5268	3688407.26	8594655.953	1138341.588	2402504.047	2281355.009	493707.2309	491815.0667	2401269.359	1271748.474	2414520.783	361208.9435	4556811.168	1976215.531	10287649.29	9903527.799	5452547.272	19136101.56	683325.6335	5315521.245	3965243.797	3798427.688	328537.2302	1229593.55	492725.0249	1620801.722	3538224.994	2309897.058	2220973.189	3333913.543	23096779.06	187442.263	9781222.148	2466367.212	1011524.464	4222321.054
15.025	300.2908	15850498.52	11131249.83	36902100.82	112632658.4	58050301.33	23323433.67	71677779.54	40925973.2	26654258.08	53782755.45	29680247.07	31869551.46	51430629.59	27672801.74	63846316.04	46624708.28	20185190.21	24871936.24	21363709.05	40983207.71	20376094.32	30208743.69	19930430.33	29739205.11	37158089.33	20747317.04	18601885.24	32294195.33	76218578.05	24537471.85	37695152.89	37438750.51	14359402.42	21431173.73	21615909.16	14939668.11	13583946.68	25397253.58	14531547.87	25903889.69
10.627	174.11331	15063074.59	12820189.93	30258532.84	22090827.73	32024265.73	9877756.333	3236437.697	19343558.52	2044412.094	7958094.675	33069037	2068026.222	23183790.71	11169954.28	16589954.95	15124711.67	28472351.69	2882491.654	29955968.52	7450001.592	13757683.65	5380084.925	3289353.763	4456495.223	2578955.923	4127807.464	8302791.557	2872578.953	9246818.018	1258318.946	2860934.592	9227862.27	19228818.46	2032795.98	1952562.456	4925033.055	14337351.62	4978481.771	5784818.917	47216582.3
9.332	296.07104	29143.31615	33488.94857	54146.97779	80685.01056	133460.0186	36446.44535	26109.73404	23492.5912	43336.96	36591.87087	58636.92772	68315.51027	28931.27647	41771.50916	157638.8291	34930.05819	32106.08193	39571.06366	40155.24028	29132.79184	46290.7349	25236.29484	35687.38133	604121.2513	32564.70391	62724.61231	33073.09331	88502.73783	31303.27696	44632.96216	29967.71052	316810.6202	30521.52048	111197.2435	104290.8117	32908.27842	22851.7737	39073.20053	53297.62594	36169.79086
9.463	273.07452	83277.18129	105929.174	141166.0182	236103.6761	223001.427	124858.7542	205592.8946	101184.2592	107074.6217	136517.1659	98729.2221	208059.676	70739.55893	677782.854	73669.32336	104432.542	120331.7709	105077.3376	115968.6655	85720.77439	88637.98273	100753.2219	92613.11954	82096.96804	79595.79635	267584.7878	92058.87679	134408.5753	237795.6581	85503.92762	104405.3921	110238.0318	963799.9598	62828.95079	141958.7879	90204.99567	72668.45035	106056.1371	78762.7353	270512.8143
12.658	335.2226	5853171.092	24920070.74	8101947.5	6979912.592	7367138.027	16560329.19	6423181.511	9341209.728	7110833.106	9084907.915	8305232.114	5997276.505	9353004.75	10886134.09	7871047.677	11857734.86	13289082.12	8640183.832	7538848.709	11289702.55	4797872.429	9133033.788	21121849.85	9609342.222	6805495.977	7105556.933	8687108.418	15099126.98	8331285.629	7105777.48	5213133.627	13536054.2	7112893.25	6029949.937	5891659.77	8410250.288	8387180.569	7658303.739	9047855.755	8686689.199
14.468	323.25702	22899762.4	14696357.64	20024884.36	67954414.33	15669651.23	26627269.71	39866359.41	26686415.98	13084362.11	45725754.92	23930833.56	23292082.63	30914591.09	20449336.16	29322177.74	41168113.96	45549502.6	13413751.18	18482894.98	38094281.45	23811130.12	76907728.27	15807766.06	29812573.85	45491224.25	27506427.84	17600899.83	21281654.98	20873957.47	28645672.08	20667243.15	41387845.65	14116663.26	19691666.37	21150942.98	13561776.49	18644095.76	30366829.83	17152134.01	24711417.97
15.341	331.28506	309508682.7	114259548.9	376708299.7	1149079391	1144381925	223938571.4	998337168.9	329836261.4	278261486.6	2872770034	393019168.8	382767683.4	907016610.7	299982333.2	929513665.7	597089969.4	306686993	358044650.9	445932519	450211969.2	183866454.9	212459327.8	386432438.1	455814978.4	1524596931	212457951.2	615219634.9	228907448.2	3675475412	643919209.2	545815603.4	405404532	215953950	270438915.3	130454122	92698030.24	102751226.2	546454559.6	448042067	649614112.6
11.384	285.07678	1141297.424	1244328.89	998042.426	1117709.516	1875663.171	1207416.761	1382299.263	1848907.806	865944.5023	1015767.081	1049443.137	1250035.613	1230085.843	1133437.931	1556082.487	1377208.781	1615771.864	1219641.878	2795632.801	1184978.52	1040338.493	1144595.45	1436005.274	1073086.584	1095473.715	2048951.453	1012378.986	2383731.736	1124301.614	920466.39	1574174.882	1094179.905	9595245.687	953086.1581	837190.624	1027210.039	922090.4978	1238370.947	1134817.941	1011625.626
12.562	165.0912	15815211.06	24191401.66	15923184.92	13351076.82	30413178.29	20025422.38	16205485.2	19859590.21	15945916.25	15700108.74	17118088.6	16672623.35	15155156.89	21449868.44	16356636.27	13743531.21	21700405.75	14691232.4	17202036.45	17564279.29	15817261.7	14301448.91	21696651.26	23087663.93	17187401.18	12198154.4	20287984.38	14595140.16	20047798.07	23482315.68	14372946.47	18612956.98	16781513.63	18073031.82	18306008.03	16034092.84	17326772.86	15329147.5	18021523.39	15394150.67
10.394	246.17094	101475959.8	179949788.7	159107876	174926682	187397578.8	145422288.4	174831854.3	52740574.57	100884797.4	132541064.2	239813180.2	106353174.8	117600879.4	153882277.8	164053028.4	1477455674	214585363.8	181094623.7	471099295.8	1375119519	227113470.3	278432171.4	897377361.7	329925817.8	159555010.9	189202455.7	186345982.8	137572255.4	194945187	264061497.7	155222051.9	328696923.8	94844272.26	181973836.7	37544292.3	141957139.4	177744443.8	136837834.9	213253976	171746165.8
15.481	732.48438	923825.8505	1205058.485	740220.8029	1038846.575	1317113.767	1302741.359	1279630.969	1067295.214	1304867.336	2114977.18	1139699.724	1233828.706	1658629.03	1136633.155	1733330.872	15886310.59	1147931.229	1031888.675	1403220.917	18297064.56	996159.6435	1688749.035	6188205.889	2227372.778	923126.6726	943806.7427	1139549.036	1033682.482	3210654.205	1253787.671	1110773.92	1246627.213	1269449.031	946136.5657	1017117.541	1332432.758	586796.9982	2100554.169	1136770.581	1284084.112
9.583	335.1391	1713852.889	5087520.207	1622198.172	10145250.95	1875401.631	2938006.838	1947647.952	1492186.946	1038733.745	3509807.297	5653702.277	1394486.231	1954703.002	1706703.959	6501467.41	27294407.82	6278569.801	21219680.64	15507593.54	6030692.454	2727113.018	2598546.582	6844955.063	3864993.715	2028832.504	2238931.354	4453676.579	1703806.726	2371173.593	317069.2855	1643222.613	2386955.157	2119621.281	1953595.585	436422.5157	2154140.015	5308361.328	666770.2707	2891068.689	2078329.111
8.377	186.11336	25833168.88	36582807.48	34272772.06	26329843.51	40869125.14	37693034.68	43570070.55	28565970.71	17844787.67	56061137.59	77186140.12	30195469.05	22337046.09	21512984.41	49210727.04	47063701.1	41726675.19	55986875.73	54776726.12	47757998.14	52626786.52	34080094.98	52045577.42	39536818.59	32564090.35	76551129.47	53350762.14	24296613.71	17316737.49	17526323.55	26845790.48	33368593	37144748.93	15743013.23	29833805.43	30102064.2	57219596.56	50868224.39	35607364.48	38926870.8
11.937	351.21619	8565524.571	14714241.48	12714538.79	8486461.035	25079036.11	17508981.43	14683830	9438196.945	11361647.93	12042721.21	12953298.81	11403166.73	12034503.65	18401746.69	14604871.8	9598801.094	9050934.026	14008605.1	11231915.11	14972164.34	31562657.89	14434113.56	32458398.16	15830619.71	11567171.06	6052282.569	22274384.83	7978377.111	14973077.58	13153520.14	10184310.58	10729318.61	12877243.08	8086614.205	12146368.56	19047032.18	20467062.78	16931758.13	10159739.26	20390406.67
11.689	275.16458	4027299.812	77271329.57	39865877.89	8898474.097	7918204.853	12278525.94	4809604.816	11612761.08	8285116.054	9809277.476	4601651.745	12599570.48	28700893.56	11093971.63	18390134.99	4280092.31	11277113.89	15480009.31	18717500.17	4647792.007	6839891.731	10183816.61	42324026.13	12496428.2	2916233.407	10846089.22	4937345.9	3482735.558	14788747.26	10570438.04	3052139.071	5383719.602	5539384.939	6763224.618	28888334.06	11590419.22	7672242.941	14383630.64	18071830.77	14797296.53
12.448	323.25827	3966165.184	75810691.66	2096226.06	7104034.474	7066899.117	3303086.628	7039451.486	5456737.515	7518957.028	4712639.64	4304420.62	1455086.832	4730554.301	2539025.198	20560244.46	1461374.978	7600874.891	6306336.319	7696668.154	6376698.228	3439138.884	2242609.092	30351475.41	1593770.313	4968260.659	6785470.668	2616783.848	16960633.93	1913045.514	1631685.886	3495490.572	2467253.845	1538763.096	2802413.298	6040576.926	2935397.342	5137208.528	11972155.37	2654440.956	6188347.135
8.738	229.10591	530783.4271	897616.5035	514820.5373	150088.644	380601.986	749307.0273	135422.1201	551072.428	489645.3349	1510478.713	729171.6908	679552.7216	147632.9762	516640.5274	136748.4095	590151.4609	122420.556	1032093.079	144008.7144	568095.1311	118997.8962	627494.0162	609667.9319	779463.0532	98810.95274	41624742.11	1420791.77	568766.2711	1443499.281	674945.5	1269702.985	601762.7696	816871.2073	4490393.009	2951270.149	1438269.091	1789530.257	4055843.323	1179121.686	136196.8168
9.062	285.10956	1004799.104	18192.59878	1953661.706	1316804.597	6478613.291	306056.3405	33132.36764	35506.28111	56864.28484	18187.45148	41896.90762	212248.187	24159.56633	69707.33731	177324.4232	376553.3873	28872.6614	22568.40805	61896.81274	469213.8343	36769.36123	28874.0194	20124.64142	23561.75474	22263.41289	68410.62742	17864.12423	36822.30391	22406.2308	15574.56655	22665.67228	38603.90271	20782.3222	20519.81783	40500.92409	19104.90825	19487.5748	24299.83457	15329.10206	28525.22975
14.403	695.51044	9995750.35	5808252.579	2618056.943	1229427.732	1996177.653	6609684.175	4756737.519	5904369.533	5500805.47	9224138.909	1567065.656	1593708.751	8930829.845	12672506.59	1633572.14	4035720.899	95890600.88	17780467.46	2454026.976	4218028.494	2008597.261	5891697.401	5369666.705	6836950.144	8837348.19	5874303.112	90208718.69	1359380.038	2097234.161	11412760.36	10470228.06	6307534.567	21058417.98	6219188.929	1656611.777	3952201.511	2752721.222	10975289.05	4077258.758	3942979.292
6.656	177.07655	4895290.591	11842469.04	9437287.14	11822561.49	41747763.66	4946164.05	7079034.706	5184204.813	3336611.752	4221827.272	9041955.749	3582491.944	5843839.726	20970045.47	4577494.417	6000236.181	13211786.8	5856446.487	7802444.053	4490518.565	16553522.7	4456307.859	5338853.869	5166836.893	4358296.637	4362227.075	7144402.65	6898473.888	4651507.247	2857047.236	4694146.354	6289896.98	9733496.98	6939056.422	4255308.744	4744344.782	6236246.005	3397075.72	5885331.831	5270463.176
8.354	196.09721	24788202.27	31879538.13	14267029.44	35387233.73	36819029.41	29883920.82	28374747.65	20495083.79	25093939.68	29862285.63	23596523.89	23888644.34	36701257.91	23417291.89	32369406.06	26014547.86	25295695.64	19870110.23	29577739.9	30572137.26	24933037.36	21867571.26	34965315.86	30369547.23	24226409.4	33555939.46	26919845.95	20455793.12	19810512.43	37857473.23	28046026.83	24174211.95	39273370.01	24365937.16	20143627.25	26231455.26	31177806.93	25959879.79	24422867.54	35417614.57
0.579	101.09631	35891213.24	3395323.769	4838145.219	4401383.76	36941928.28	3924133.408	2115391.587	5462595.56	11237954.36	25056286.76	14935109.02	14434.20474	8044704.594	1324245.498	17482210.15	9608553.073	29365678.27	21649621.53	13236378.08	47439003.15	10121388.28	119418341.8	9045312.591	28750478.93	8175064.262	8936078.439	28238594.38	4186746.979	5146405.523	147217577.1	3453367.567	1950746.171	15359420.9	48171586.06	28885701.81	4233097.017	40316913.74	30679330.97	5345651.491	713294.1122
11.169	195.07735	17652050.99	18361651.29	21420880.59	64859059.35	28858766.04	24766217.99	20232756.88	17343416.78	15622433.22	26656174.12	35465489.98	6400594.885	17923521.77	50557777.41	19936566.08	73237946.84	25846181.33	71343254.46	42040678.63	70072200.44	44483536.88	17462695.62	68598304.19	20413356.84	15957877.6	10359609.18	12483140.97	19309943.51	13451115.3	6430454.007	19219306.94	21238623.01	10638519.96	16338581.59	5589045.284	16789268.25	21477179.48	22127027.64	15950201.34	17099380.04
10.833	273.22171	1944852.236	3139592.548	8047488.965	3270061.844	22933822.21	2669878.84	3138544.342	2993159.59	722860.3954	1859111.802	2697661.678	1118102.955	3649836.858	2404276.203	1905926.039	1635641.384	2458840.858	1352093.68	3080525.788	2158033.096	2447885.426	888951.5503	1438990.591	2471912.007	762384.956	1912532.036	3011579.181	1138033.766	3256623.493	751060.1533	1387417.465	1169119.742	2412837.373	2604801.356	636259.9749	1340975.388	1395531.646	1384882.94	2891295.387	1743158.431
10.094	877.49915	540114.9754	451748.5881	1110493.509	849456.0513	2671171.563	633870.7473	402223.6787	1515592.189	136946.4641	387619.1811	163248.9477	384420.9602	624268.5717	442501.7443	296400.7824	421971.9493	400917.9387	492484.4426	278885.0339	385636.7977	353351.0553	296673.0755	433344.2814	186015.7833	393699.5005	24561407.13	430556.2945	224272.4868	242393.9176	176319.892	379618.0863	336286.6557	427421.9373	160437.4772	199683.4502	380678.2717	211742.5299	242886.5722	421683.7522	270573.6315
11.384	251.0708	36087.20937	1802101.249	40259.01141	54911.76446	50638.09154	1421819.041	59868.23646	46300.57479	31594.09097	53432.97366	62874.92866	153043.5081	1623075.667	64920.95756	845432.091	65125.23234	53650.04816	59732.19292	159230.0805	1926678.975	146285.9543	41139.94467	3068938.178	2533040.352	109412.1766	117460.1583	48449.42962	151106.5018	226575.5424	86591.01562	1958425.333	194287.5919	45169.19015	35524.97589	30580.46173	72831.24812	95371.78466	2841192.933	75388.62739	64941.9594
15.095	510.35739	774716875.6	579062629.8	798671195.4	179386485.2	256066639.6	79627669.12	521583727.4	146861088.6	391775749.1	1683758294	836387997.3	393781812	259726936.7	391125970.3	88001146.5	771946698.1	226767952.5	238934512.1	132457278.3	222735926.6	497930288.6	149734971.6	265973549.9	325545114.1	524041830.5	429756735.3	552215146.2	128374014	1248294958	225634015.9	207228241.3	441460628.2	371113215	172925449.4	339372741.3	285451549.9	124039081.9	417768719	114238950.2	491243279.1
7.612	336.18198	86469.45097	57132.60057	105593.97	87499.77453	223348.3111	85021.19642	74615.5307	27688.36085	37083.93251	59215.81425	75471.18409	51803.45562	85897.51691	32402.28563	69243.91734	67233.37334	36048.67678	63027.30233	37686.82244	61115.53104	36400.68183	39454.6998	79907.87789	62092.59979	63966.95253	5969469.701	47075.44277	32062.12861	50655.8618	57711.18945	52451.90779	41669.06934	49530.17493	990819.186	115117.6472	48473.304	53687.18551	59006.91672	46030.41459	54316.55767
12.958	351.21594	10112913.16	9407232.363	8428116.21	8306375.155	8664782.837	9201288.953	6474744.998	10007189.03	16668286.69	9882557.118	9768012.333	6211557.144	7518732.407	14387017.25	11749388.35	26798099.23	7994182.465	13118767.24	11137357.12	13703374.75	12416490.27	10656429.73	26980942.39	6546895.405	6540825.238	6078646.148	7669286.869	6220236.791	3412216.481	6078015.849	6677278.633	4046571.027	6755892.656	7952967.25	9481774.542	9644612.957	9998182.663	11681032.01	7936014.478	8978189.922
14.78	596.37628	2340941.54	1607892.959	3146451.28	4565604.052	3810173.191	3913488.159	871797.8103	2523837.912	1632253.407	12886912.58	4444873.92	1322997.077	3452035.479	2189711.719	11168418.82	118250388.8	980361.2567	7708101.632	5581744.745	38388339.27	4913620.553	3114991.771	78359657.44	9599273.423	7618838.954	1739643.415	7701165.434	1716969.379	6073934.525	1729963.904	4332552.507	3017254.302	4696210.835	3069358.634	1981673.549	3524132.378	1718333.339	6347518.581	2792242.678	2619691.939
14.2	293.24835	8128289.75	6562946.535	3905346.66	20820619.37	6354531.616	8712924.326	10763056.29	9149736.852	7701700.958	32837963.71	10646304.34	7445979.618	13184156.42	5884066.429	11683306.95	8325765.559	13277734.18	7037759.145	8462447.197	6821873.813	8273215.992	5842933.785	16150727.49	11071560.85	7494062.548	9294996.892	7962498.842	8418968.602	13703256.92	10206107.5	6371045.508	14677076.75	8162137.256	12260551.24	8930261.029	9075744.717	7416718.839	6131332.499	26812221.74	12322100.24
7.966	295.12982	107157655.3	226112747.9	220480091.5	138415600.8	138808641.2	102022495.3	110505600.9	86952026.36	139589155.4	113069907.8	190656798.9	86457405.37	171993603.3	83055600.7	84637381.11	13527210.63	110541030.7	130158648.4	93868647.42	106394712.8	101433379	102509614.7	110312109.1	109571998.1	64413759.44	125908761.8	163317851.2	105842417.3	48163626.82	1551452.941	68454906.58	139745402.9	135215549.5	170001510	126994371.6	143173049.1	140750283.3	154096236	142384042.9	101624462.5
11.531	233.12967	1760930.54	4814700.144	1899597.212	2654761.146	8894554.87	1722296.98	1864900.698	1751224.746	1394927.227	1381810.094	1849141.58	1289790.504	1377044.321	5483331.623	1869287.293	1579536.628	4937779.913	2255710.639	2874258.529	1418037.587	2535933.348	1055296.431	2718779.206	1443874.614	1016831.615	910503.7367	1985408.865	2157209.817	1626599.259	1162094.304	1432722.277	1675400.725	2203494.748	1642247.671	2260842.192	1709082.432	1634842.859	1971003.977	1749411.258	1525038.403
9.89	247.00233	5533067.312	10484804.72	8905449.567	7131214.828	4490238.914	8148765.49	3867338.872	9976312.972	31247903.46	10758867.32	6188036.223	4916213.388	16427787.38	2302021.561	6120638.884	8891077.818	2446132.208	8371483.018	5418641.333	6253028.294	54805532.87	12887510.4	14713977.45	5475834.197	5538829.161	2882410.518	14763170.4	6704988.621	6209432.867	72259418.4	9961405.017	9826207.943	11254712.04	4300321.873	7196927.196	12746937.76	9274848.143	8194314.84	11537832.4	6945309.314
9.014	213.06645	53146.84602	21825.52778	2178646.428	2846161.655	8668893.19	1001037.911	26490.84566	23963.40991	18381.83195	27505.76413	594887.3881	75556.77528	67308.84369	133868.5006	562466.4434	365473.552	37598.77918	50159.30911	2076224.503	50254.96347	26632.34186	57456.06939	76922.06435	35661.63773	17514.81079	89384.10426	59866.56639	34540.1121	36325.3541	18280.79361	20454.74596	38103.36775	36175.75193	28984.18436	18493.53061	81559.21728	19674.9493	32251.34324	32592.71068	21210.46798
15.022	783.63287	3287702.62	808903.7281	2469112.59	3578898.404	272595.1521	2029026.549	3819982.77	4807736.511	4494357.582	327545.1242	3630869.033	3980061.034	1561714.927	3346956.788	6362188.174	413510.92	2959227.636	207147.4845	6496875.447	916979.7213	13872635.41	1476860.159	452227.8767	2361444.687	2553559.795	1870603.218	263093.0631	2792775.411	1060218.57	6431082.092	2665446.503	4017181.296	1574839.572	2555956.865	4088960.224	185005.7576	2504258.647	216732.1016	437737.5907	3653452.332
12.104	457.15091	995362.2782	947592.3482	1122774.475	1158876.187	1431153.789	814707.2251	1244633.315	970838.6106	919741.1668	1527456.557	1210519.073	1567690.975	1042015.793	939565.3767	1215737.699	91336254.68	1044490.333	1076287.716	1188913.094	1268526.783	1263207.681	1202243.62	1155340.951	1293553.214	1557665.528	1241356.007	1177723.161	1162175.42	1427441.811	804907.2829	915047.4568	1522976.116	993964.0891	887544.0417	765174.2001	1107491.074	1044940.63	953889.4687	1098906.471	1105589.534
1.515	144.10255	11656091.3	2286144.985	884771.9339	2095684.047	49946470.23	1277162.815	6989875.651	1627290.836	1880834.621	2598076.065	31977721.01	10523315.05	28163945.41	2987048.952	3579780.179	22927171.49	6885501.276	4228946.22	7948894.607	2841589.579	4572987.998	9493363.664	3514641.619	13731029.57	17138149.74	3482494.177	2057145.712	3742196.086	610924.9814	559012.5277	1533540.167	3257780.47	17034626.21	10065274.08	491500.7367	4143067.315	1646492.835	23034753.63	2004036.226	13069428.23
16.754	794.60773	152358044.4	99610612.1	423568235.4	1692311857	366829022.6	419941528.8	184931659.6	442562980	782026450	532013176.4	1035932231	1147004811	394063637.6	345672591.1	21889466.91	266320393.3	115042426	177223920.1	461548368.5	980469588	660946875.4	88757073.58	440546562.7	374333891.9	250207019.4	304204835.4	107193931.2	2830547426	402007236.1	81448435.09	371788583.3	429191669.3	517257396.9	377846427.4	818650406.6	1005445777	1965279831	128173187.3	118476604.3	369933591.4
9.305	152.07137	17438986.98	42142410.7	20518018.97	45204661.52	28618554.12	32600204.7	22818164.69	21234626.29	28322268.77	35109897.94	46030078.5	20184414.73	26038759.39	29182880.51	37964316.32	31137605.52	38337515.83	28290792.53	46475202.58	53126912.53	42346269.22	21483464.97	53908856.88	32754452.66	23901416.22	25550581.3	22795489.2	47875145.9	25233987.25	25668665.46	40857276.54	53093470.83	24214083.35	21291150.03	14873466.23	29701661.7	28297478.66	39457794.75	30442728.91	46217351.17
9.87	122.06052	70227676.56	69159235.76	73005667.8	59493676.1	65656867.41	69428802.01	55763969.54	60013255.16	68340989.02	86924101.21	80354682.16	62742820.21	59624785.09	76399883.23	93442554.45	57257668.88	38759500.85	63925407.6	65072167.64	44994385.47	62785061.36	63097011.27	68022934.74	72860395.59	93177925.38	178605185.6	93791012.76	53247145.6	65425031.22	9850361.174	66255788.83	82836549.53	64478335.08	61538478.86	83811229.12	72316736.78	54665329.21	88287658.38	61275188.69	63526824.01
10.294	215.03246	106313.2143	415596.6635	247107.3476	163613.1789	233407.689	263514.1231	163766.0169	149452.4201	119443.9753	252304.0683	123233.8047	125278.6963	240254.2727	112124.9028	192597.9728	330303.3998	260006.9806	463039.0183	723746.308	232908.8872	165690.2081	173263.6852	267622.6647	390237.9755	297229.3391	615289.7158	272309.2418	134003.7271	257250.2659	211934.8049	267962.9309	136998.4736	263305.9122	104484.7844	160020.8428	245945.4533	291290.4603	411022.613	456162.2615	113138.1653
16.837	794.60724	155898883.8	101136299.1	436486683.5	1757698540	322126150.8	427027682.7	188959658.8	455404423.6	813435426.6	602680109.2	1064983287	1182856278	408867444.7	351091175	22315840.71	340885966.5	119400797	183183949.7	487741884.3	954597993.2	829381867.1	120461411	485151693.6	187285270.2	265402321.3	313432264.8	117073412.1	2930674053	371479363.6	81277782.93	397483134	441073239.6	543108818.4	386593036.2	894676219.8	259042285.6	2029756258	134507252.1	126506893.6	376389061.9
15.915	728.52161	30703181.1	4191945.764	1785210.977	177020.5633	7501266.774	6116129.069	9776564.583	2089709.23	3890602.127	14983776.86	324941.0028	524159.1021	15141955.37	11668693.43	3888436.388	9433527.89	64739240.93	48394067.18	2702055.28	883264.3336	252744.9799	1646723.259	7575984.21	3417275.19	8311277.884	5724714.229	95041710.7	249724.6643	16208669.78	47855311.48	8597962.637	1470273.611	27136380.05	9448421.069	415989.9093	3437447.622	437286.9661	22869796.1	11336190.04	2960289.559
10.948	305.21262	206783.0034	15297618.17	1470048.95	595314.7856	1008386.097	3282984.764	1380371.927	718731.9055	6237539.611	677341.0879	486130.5504	2750120.596	6737841.962	432565.7447	1261753.23	737824.8465	608399.8664	597127.7652	397229.7655	378616.8483	345633.7789	415053.3613	781613.287	1240847.895	439806.9441	630005.4648	1262330.361	694043.5792	1199408.569	260218.5066	747546.0908	1054302.215	1258338.045	587513.12	258861.4018	561326.6649	791451.1083	370567.1591	1282964.383	284284.3005
13.484	292.19147	844197.5958	1103104.171	604317.7292	1227087.693	798474.5879	4111917.398	1291133.982	1128025.576	729310.6392	1647438.439	1715493.511	799656.6181	2151843.809	2032480.449	2517637.182	1929621.866	1226812.739	770728.8728	536676.8424	1246045.249	529691.757	1211620.394	546195.5381	940820.0048	793781.9568	2364177.353	982855.121	831724.4794	1109017.188	753100.7264	776141.5526	1209025.659	855189.2038	3015875.852	709294.4259	1050804.034	1281890.225	750232.9941	1038751.213	657816.747
15.828	784.58508	72420339.32	158363011.3	2480482233	1009087411	532481261.6	483571612	236828774	126676839.7	143181579.1	264321976.1	535868828.1	503904466.5	633819742.8	387181996.1	70028644.27	91365034.68	71590019.17	253638075.9	5900488308	478090017.4	567078265.9	125695945.7	174868565.9	18721899421	2155266541	160705056.1	187035241.9	2639480448	1186204462	35958250.74	313311754.2	177916553.4	215492619.6	250720480.6	748670454.8	5406084960	2365106573	74260363.87	203692095.8	196090535.5
10.497	199.08662	430123.4059	259546.7216	741747.8549	8428065.688	6140256.284	2266531.378	336713.7085	817108.2376	354383.475	802025.4941	2184387.061	691814.4445	282858.4499	376054.8191	950238.4769	1404751.881	792080.8374	235032.1787	2142076.197	625585.664	387442.7013	387549.2569	386987.2175	433535.5762	304521.4649	1671257.557	206423.3916	853585.1397	267312.9828	429508.2858	275938.7081	543109.2066	503022.2517	403731.1053	463079	212125.822	255875.4279	219263.0771	183441.9672	461481.2898
10.325	343.16528	508912.8224	1548546.52	605785.4563	874051.6463	1579828.991	913931.3297	281623.8502	147837.1568	254412.0726	1758706.797	5044626.378	1010956.982	360852.1807	1135562.271	615899.5764	779517.7468	11103311.65	206687.4645	501466.8999	2464868.39	3047727.177	1337229.475	420040.0859	860639.5975	240642.7018	3209471.2	591145.9758	2787653.682	404088.6565	236154.8874	560486.8894	7916604.72	697955.3842	1467845.659	2729984.739	512273.508	3212961.644	160599.0702	7605268.029	318071.7612
14.046	878.58136	1810940.526	2322879.698	1862956.045	2446238.379	2506560.878	2023982.548	1708309.157	1647956.163	1592972.733	2755780.953	2574942.555	2378267.411	1978932.785	2183555	2591436.463	2074387.206	1830767.556	2276261.202	1653536.385	5139406.827	1407942.949	2017318.297	2043955.32	3012675.23	1946691.191	1964474.506	1949825.434	2208107.027	4293800.429	1445369.901	1930607.915	1911544.899	2467584.81	1960853.544	1702641.262	2438005.014	2595517.696	3130637.483	1701425.128	2429289.899
7.803	189.06679	378378.5258	221994.0195	1613470.395	226315.7683	576965.6065	215506.6873	153376.6811	198173.7556	120947.6958	570580.835	254080.8179	177611.1221	262134.2409	167848.8809	315166.9879	440348.721	508995.0084	344155.8169	389154.9869	207211.6756	721308.0456	225075.8643	264324.1638	279136.1637	421112.3133	2550028.929	235061.8338	248014.5455	476739.7707	156401.9344	488317.9433	222942.8875	598599.3848	498435.9559	132768.2125	224888.0219	1398761.956	963526.4983	2534397.441	487631.7922
15.712	359.31595	3822172837	2367591714	7026175083	10690436894	5822251254	2415227464	9935045893	3930859143	3533797813	20670042154	3952365471	5202783781	8715735394	2112850622	8483961861	5331945461	2554010520	4236049011	3134542949	5896280198	2600768181	5165018700	2701216198	3947657010	8246688584	1652359292	3166594777	2682801170	12606589635	4548979737	4460696233	6687291604	1920833635	4957588391	3997371425	2948096618	1796904974	7138352325	4592517613	5980021027
12.407	163.03955	12858991.09	85700225.9	16691619.6	11163441.59	13072823.13	208056394.4	12508259.31	11064270.07	11205379.13	25608736.05	10847467.33	10442140.97	202487702.3	13601801.35	68616625.79	27061555.43	14868929.99	17793526.5	12592022.73	65470280.08	10755085.9	13833951	322454855.8	318333354.7	12491211.36	8815109.89	26415810.82	11390398.48	11906935.37	13182095.6	114168236.8	11521643.15	28564307.65	12724387.53	11315891.56	26362492.98	16517918.36	284506973.7	19030305.63	14325300.17
16.872	337.1825	4184225.784	863595.9075	11586247.59	9731954.841	9602296.325	5727760.961	5421992.877	3412929.71	4557282.859	8416522.407	17177324.27	16508617.41	16671322.86	3450510.483	5899579.32	3841293.955	1151815.007	1403330.36	13662931.04	17659782.35	10914954.45	3362747.532	7355249.211	7754990.694	5149509.383	2391711.557	1110339.717	28129744.83	5907595.873	1261118.794	9348604.877	3527080.091	8251076.623	4898254.738	3880002.254	10164679.81	19437804.53	2440847.09	4243664.896	7056459.929
5.975	324.05936	43745.97598	35780.12776	56076.89724	40047.07835	303138.7927	40877.81134	46702.56243	37635.77235	38034.56437	121550.2487	40191.51314	39171.72849	38361.69807	42905.76073	44549.87801	39477.38518	48928.34948	34576.88635	37952.90247	35711.27973	38617.58765	36989.52122	41942.1095	36177.56848	35082.82827	49892.15449	39906.85395	37782.42542	37532.20284	44207.83767	38188.28787	39103.0677	43453.66548	43196.8331	38158.416	40309.7467	35604.83412	35007.12015	37201.18153	46065.45362
14.124	297.2048	23798510.68	12077369.04	97282348.3	55294526.91	3705767.768	14308819.88	42329540.65	26734413	23586273.96	45874654.89	23655800.79	19379569.68	47237987.25	16145760.23	17630974.97	32556009.39	31041816.72	10592945.81	16237571.45	99117166.37	19541787.59	39391592.61	15345134.35	14296168.07	36036041.51	26565570.71	16136485.18	11296606.98	27332216.85	30985786.31	27823804.6	37989984.55	14010835.33	18140698.06	15025243.57	12741085.72	116404667.9	17126530.49	27885474.99	23898801.83
9.444	711.34369	65306.80266	91415.88431	120271.9289	87902.54487	199935.7859	101895.508	44760.9666	3713356.169	91362.99374	99283.32428	651176.4563	122478.5789	100882.8133	65345.07748	50236.11614	465852.2381	50680.4489	893552.0416	67236.78854	84022.7267	49621.64882	69557.86522	121998.6758	67076.60879	65600.15176	187456.0599	144508.5054	61297.76712	227280.7921	856584.9523	101226.9809	59558.56355	96558.11222	43176.01678	81452.69068	97066.3061	1139105.911	89226.78049	94097.7886	42887.15749
11.51	302.23309	13616948.72	48203164.37	29126384.03	31224508.08	43013978.79	3850751.629	7938525.366	8646152.471	8360133.311	38848209.06	42505200.42	7610174.104	15064394.37	14025083.54	15756905.06	7949468.791	65026210.07	8496466.963	23763355.45	9806365.625	12559674.63	6274031.209	30518524.09	47548000.48	14289958.82	5352622.747	25708598.12	7758232.483	13023073.15	12656265.55	3376899.612	15572133.74	9356005.492	21348284.81	12318112.42	7604170.071	20002516.47	24138256.3	59344292.22	12813565.13
12.032	294.16895	8045644.424	12353068.15	11289370.81	7161623.489	7821971.317	8849619.182	4895061.033	5545420.052	6419609.703	9382350.99	9868105.087	5334465.216	6762554.934	32870662.2	6769391.065	32196340.55	8827185.832	9873377.134	10493690.41	17618991.14	7859935.584	6507333.835	16363061.96	6012875.954	5522990.613	3900729.971	10004694.92	5344518.317	5608427.208	6362497.935	11087305.78	6365379.574	7611524.353	6094826.246	5676952.517	9425947.209	6926191.551	9390209.162	8932306.755	5210765.719
12.556	321.24387	6078006.622	40988721.65	3979595.763	9511151.597	8040318.957	4199008.102	2944828.249	7616070.856	3362512.861	7210240.049	3786831.021	4049863.008	10936269.62	2492337.88	12704926.5	3739527.63	20060279.28	2721566.913	8702351.456	6572806.183	3281042.668	4144488.11	38872098.71	3865183.063	11557878.18	24249195.44	2941155.494	19957850.88	25493861.77	16057098.9	2540354.059	3911783.433	3023958.846	2466518.007	4853913.854	8298000.174	11999948.33	24945451.76	3214006.825	6707590.305
8.158	180.10257	10798739.53	102077573.5	21931794.9	18828186.47	38698255.18	12438184.02	11096932.37	9256487.336	8150805.689	15373955.57	23886688.51	9957993.5	22156362.69	62982931.37	15564512.62	10755685.98	18002894.17	11108357	647240911.4	9546601.705	11665211.91	11381760.67	12010796.24	17844173.95	10231334.95	12400223.65	15312598.41	12964667.5	8092601.13	5464508.45	8926613.8	14256551.15	12872063.5	63917958.04	7785343.18	19444117.93	13412507.21	12849495.76	14182048.01	14195094.37
11.839	225.14925	5366306.733	6143642.219	7493365.837	5975322.142	9322235.578	4141581.139	4567601.683	4806350.391	4151472.474	3815932.954	4946388.231	5808154.982	4100516.388	9973401.168	4411461.531	9472805.827	10907686.5	3815007.611	6609950.237	8397481.554	6061362.863	4108997.691	7550682.465	3894628.943	4013610.907	3294835.965	4310223.541	4370292.136	3718849.133	3944921.628	4420550.33	4831297.366	4066946.083	3448937.082	3565746.839	4320966.244	4495694.191	3665565.129	4846729.486	5561248.393
8.887	163.05101	16471052.66	55558617.12	28590983.3	32899382.49	49888164.08	24762485.82	28856418.53	16362318.92	33512522.94	47525128.39	42121168.95	21501417.87	21218060.62	57286033.62	13982785.23	18894247.04	33064168.68	109337709.5	102446028.5	17278254.16	42602732.67	27641868.71	33923805.21	27208361.14	36700883.14	14632535.6	35501420.8	10611372.88	15072449.04	26021036.65	30741168.73	52348633.31	37342275.11	41361233.92	35400911.9	18188352.45	15285446.95	65066615.51	25361440.19	50572059.98
9.163	204.06584	402786.9024	1947791.969	763124.3168	1110915.881	1678128.712	1979334.954	664462.7335	298487.0551	484804.7923	13119997.45	251807.3521	114068.9308	338780.5644	345818.3777	577372.1991	336253.7102	872734.6362	376559.9712	1161310.304	2289197.082	192909.4012	837266.7503	3149783.591	2039411.684	913938.643	671188.6758	549316.1689	427239.6154	514039.4832	239490.7989	401093.1055	568384.6641	318324.0817	478544.643	176637.3962	262509.313	415895.7927	466765.8867	527173.3012	1085356.789
12.827	382.29703	2648360.823	4932399.639	7195820.321	4005762.842	16787005.36	3332042.296	2625058.258	2585802.297	6230642.692	3947308.197	2880452.492	1773005.677	7296772.448	2563521.925	2500580.391	2873434.018	3270137.115	2155257.477	1229687.647	10563678.02	1616131.217	2541458.086	7044734.566	7626547.022	3461595.5	2175232.757	10591162.99	3654892.649	5839257.728	2484219.444	3159801.609	6638757.131	4870916.979	3589211.738	7165545.901	10914819.78	6936611.03	1644879.969	8468638.54	1924798.003
8.573	252.10884	4749559.406	8641339.322	4714589.688	8394975.354	3397564.018	5071751.607	11740210.29	9977949.753	2833818.408	4406420.523	5384790.37	4939034.81	4371790.309	3540017.801	8180249.125	16160474.86	4460904.51	3830326.399	16468897.38	14131992.07	17300390.9	4417694.987	4389158.075	6735681.788	3814216.809	4805798.683	4899348.695	7712858.639	4840053.422	4572418.892	4228242.268	5999230.495	4717647.056	5057154.122	2977258.228	4172747.902	15421081.29	4489809.071	17034565.23	5755273.959
5.829	247.07591	5318458.532	112057.7581	796713.6563	76628.53536	113122.4452	997931.0341	85462.35277	192034.8172	72953.48002	237542.1192	1611633.371	81436.38311	213456.6455	78381.65194	413840.8356	113974.7228	74038.14028	331055.1981	82116.74584	85188.74655	959970.672	315798.6338	207039.0596	465664.3824	105964.1201	204044.7413	584273.5269	76596.2766	110329.9946	94271.33547	2226773.261	134916.8342	207598.6239	153816.6135	912691.3754	160072.6295	636350.1211	100963.5109	409770.4055	255677.9283
10.286	357.18982	1027272.108	1473708.522	1579338.354	1525544.986	1788819.731	949789.0621	1251777.944	1587832.484	977464.8481	1115880.535	1124885.958	970761.9098	1335915.987	1109688.492	1003089.777	2224519.628	1222007.064	1287792.68	1230821.658	1394018.975	1413827.067	1369328.071	1885985.774	1675078.929	970181.6122	2733075.879	915060.6896	1076422.184	1068196.331	1020663.993	1435974.56	845717.3126	1148421.73	1058880.696	1254285.036	1486449.249	1171616.65	991644.8931	1643045.625	1169983.067
12.698	288.29001	123736348.7	41841121.7	98581593.27	560127291.8	296774635.9	81231444.57	248115891.9	252515838.3	138840125.8	1175711212	204363402.1	197307704.4	179009247.7	133092690.7	322357052.5	99340261.87	94016796.07	227102024.8	115792696.9	199448658.9	151287750.1	102639020.6	73467164.22	103828303	137757774.7	65745790.09	127060662.5	135794893.5	401205189.3	143093976.2	87706659.55	172417251.2	68940880.58	65126280.5	110820500.9	65960052.63	133346984.4	63048252.18	113418751.8	93834531.61
12.583	365.19699	3906279.669	9304270.48	4750659.517	6597151.85	6913624.312	6043651.175	4164469.299	5537745.274	3761723.52	12559965.04	7177427.649	6476814.466	5652020.563	37533544.35	18919321.52	6710798.103	6357036.062	5343613.171	5307869.417	4951544.238	8582781.549	28235471.97	3971002.802	7368082.869	4507786.472	4416998.998	8505662.675	6345468.406	10266287.19	4819318.184	4656812.533	21504646.34	4514659.718	13767293.24	10547899.96	8073098.171	4606412.3	4111318.556	4006838.91	5878661.234
5.828	143.11867	427289.0871	331368.7724	366043.7598	376588.9176	409498.0365	506935.1927	377576.8345	237092.0681	381211.9503	502425.4863	397775.4953	386492.4682	368977.5879	359335.6556	485909.928	394613.9828	390207.4146	366606.1787	300385.2083	324335.9366	328765.6723	429450.8275	458765.5163	366088.9277	367164.6038	290797.6912	394753.3585	302421.907	418936.1085	398077.3756	381780.8075	407598.1018	384825.8397	258907.5913	387195.2237	380110.5791	394816.1736	383977.2254	340124.8833	326832.7171
2.02	123.05537	2567454.831	2253721.135	2139652.73	1956224.096	2497938.596	2586928.066	2245382.277	2598636.535	2030530.756	4428365.839	2582309.153	1694107.289	2930504.035	3357020.788	2878844.519	3130102.225	2546878.737	2892448.513	2740174.916	2265720.032	3072262.112	10746885.21	2563056.782	4648001.168	3678417.83	2833446.117	3813632.15	2769024.8	1695746.017	1074046.363	2477034.325	3723692.211	2994225.652	2872592.921	2291867.239	5495186.77	2600859.29	2707631.954	2409346.181	2480808.489
10.35	449.10974	223960.8183	332454.1967	405708.3052	287401.9331	513271.7328	344191.2256	188093.5415	255440.5876	274345.2784	324350.1015	664383.4287	459073.5514	318844.3359	240849.4314	228530.4028	408136.2678	761258.691	362782.579	435373.5389	352651.2364	281440.4697	283983.4409	394185.3084	305523.5636	243049.3894	944012.8358	313264.8187	248553.9581	254607.6044	298132.442	297527.4709	264172.738	1133837.623	224271.2213	268471.6455	325903.6294	250792.4536	617729.98	457433.04	536577.9579
11.832	307.11563	1436597.556	13773521.17	1279426.128	2211141.09	1022814.392	70004564.42	732094.4926	1989023.689	1390583.655	1696612.192	1572393.857	970586.3055	45387911.88	1115946.389	12674587.55	1108132.466	1703387.485	751799.4777	2334743.21	37612961.01	1433946.176	6302688.975	55045674.3	17925344.34	1378951.715	2109116.169	22383909.19	553413.881	2290270.129	4356857.862	48512834.32	1968676.289	2084311.058	897279.0036	3789171.286	1758787.2	1282287	2592057.702	1290986.306	5157253.345
15.698	810.60303	7874794.522	517704.5783	1833425.646	2111876.69	11089981.58	2853569.292	152601430.8	17455863.35	490505.262	8848613.191	292458.319	701442.3423	11682878.61	3860677.656	51477079.7	49968531.56	18012536.04	2222797.584	3000268.515	324779092.5	4271887.925	143499193.4	10948428.63	5447717.139	542562.7906	3724467.371	3824154.284	244447.2704	2737314.616	40776427.68	1456259.428	4437408.254	1649914.72	26846541.32	5002710.927	386207.6802	3688724.476	4874398.538	2403676.045	7004480.361
8.487	160.08757	55010.31786	49320.82162	110157.9183	58869.21499	230396.381	57339.33854	46590.84154	45242.27962	44127.31879	55956.63266	47833.79717	80647.32389	56933.92755	48245.18587	114730.1587	73864.60525	50959.08558	72053.54593	79354.48974	58443.37601	61264.26306	46450.53635	63780.29962	47008.4463	44838.5012	136917.4925	57121.01185	47097.68376	68824.26525	47476.56487	53886.52814	50994.57793	54314.7333	47493.45149	41109.50903	59612.14411	49495.73748	199259.6784	55877.72037	48399.40057
11.85	204.10297	5832351.906	28054410.85	6857251.084	7723639.975	1403933.339	2012447.625	4397088.499	6501832.355	6445837.397	1786251.759	3087729.19	2130847.313	1799209.988	4097974.171	7990083.816	1628480.791	6047200.888	17267891.09	7995679.398	2170452.81	8339542.373	3952474.518	5212263.681	4120529.842	4537055.899	4879923.832	14655777.49	3788356.66	1484617.197	1310533.874	2743962.259	4717547.504	4044558.119	3527832.03	1557981.575	10233845.75	8328780.246	1645465.88	7263541.897	4015035.025
8.819	197.16493	9558.181725	3174.194869	10353.71656	13950.16457	21269.99898	3927.562228	3710.824628	2423.352142	2625.078605	2200.845181	3179.815374	3334.569114	3821.834339	3756.441002	4917.435591	6154.147374	4979.198767	2756.218484	2984.191762	7471.393648	8690.438673	2580.124882	3056.396532	4296.80679	2341.986857	19889.66261	3026.110449	2225.831486	2386.283205	5512.341869	2642.384973	3096.83926	3271.867273	4366.243226	4015.326607	3520.387493	8626.728314	64422.96124	9033.898112	6021.849458
14.217	343.22598	12122158.02	8629145.117	20473616.23	14383628.76	3015268.072	11039908.25	11202684.35	11689324.86	13592920.53	17382231.58	15955047.52	11362563.39	16774119.88	7821116.102	11156768.22	49019143.01	37660353.21	19441736.26	17881282.38	53256913.31	15900920.64	21986743.76	31752435.39	10459801.4	16932226.54	42010850.37	13277978.4	4194202.241	10816778.97	22368340.59	8302166.824	21437570	9882490.594	10492715.44	11296043.05	9070042.287	14404932.19	18468616.98	16401646.84	8309084.739
10.243	180.06633	12863557.19	24556513.42	17895607.23	47188875.4	18479243.42	30929627.19	21045350.29	16068009.15	23541507.3	25487495.88	33766197.14	9734532.543	23855338.71	17650039.32	27825545.98	19510649.81	55259269.07	14667779.07	35603913.09	29915374.33	19290925.43	21539865.14	15877807.42	44008214.86	21329521.41	10495586.68	18937466.38	35735978.44	12799475.27	14997792.96	35282814.48	46445858.45	10799448.97	30380336.65	17127534.41	13110202.14	22229290.86	28969087.92	18522474	25252069.29
11.269	221.1909	4907795.316	4223717.4	2325767.328	3922834.212	23382069.47	6517216.368	1186232.359	3195389.099	4663929.601	6229681.483	2181649.265	3478974.726	4966199.223	4127490.854	2972240.708	2651056.999	2424818.82	1968105.81	3739296.787	2521700.54	2426816.079	3958722.092	3564688.347	4987336.577	3189305.936	4080639.939	3579732.181	3682973.092	4345267.311	2088771.079	2563763.122	5094895.461	4100297.431	2577401.173	13455946.01	7634451.123	3732216.064	3622793.241	2621940.057	2961912.448
15.696	730.48828	4087762.599	2043709.174	5167658.589	10871234.85	5396972.982	5822489.696	5681423.254	4464121.489	2286009.828	23336378.36	10202567.78	4778190.721	7529826.238	2217566.683	3001876.015	134300481.3	3295465.344	2434757.508	5402506.115	73093095.98	7302572.031	8031220.496	60205802.72	7194989.213	6279460.223	2877231.263	13305736.01	2289441.323	15437972.43	2764631.74	2513575.688	11641127.46	4874124.484	2583835.597	5616878.084	2806448.364	2186629.738	10234200.71	3632719.432	7198528.378
12.813	259.08151	2141783.447	1956710.91	931999.1582	4639074.096	3372798.544	1931039.126	4138071.514	2169094.164	832936.4411	3181356.738	13905017.3	1167914.836	1871171.632	1638393.493	1837960.006	2174304.685	1871205.572	11437627.21	2667506.957	3710375.769	2318702.153	2063808.54	2619009.171	2572247.067	3344813.528	2306099.921	24958153.58	1850445.31	2117182.151	12718926.44	1697939.781	2388583.296	1887655.876	1835496.898	1057487.063	2289433.503	17033561.47	1299821.252	2043957.605	2398341.858
10.844	229.14445	6276465.636	25948027.48	10317718.42	22649566.98	31046950.66	5315686.661	7446683.287	4880847.638	4954961.276	26853320.13	18260379.04	5282990.753	6998726.273	10012695.19	7413896.004	7296629.748	58085286.64	14005166.88	20571007.92	7923242.753	7834812.255	5441129.318	23847975.9	29409164.21	8688533.055	2522928.274	19928844.44	7023435.484	10128097	7149792.322	2371227.589	10459948.41	6182188.203	13975819.17	7188163.029	18077811.16	15232234.48	22686745.35	68629663.71	5591229.306
11.401	447.23901	2373616.614	5716484.244	6939049.553	3158830.425	23424826.07	3528242.738	2688985.813	3076973.755	988465.0604	6272252.393	5738289.101	572677.9552	3490672.675	2670738.354	1086287.26	771386.5103	1825514.347	2644992.626	4162881.656	967068.7168	4026859.871	1678486.254	1298669.802	4827637.278	3959877.699	4756071.013	4815633.776	2214793.7	3503810.713	4771282.335	1489952.438	2512396.642	1627236.61	2655421.078	463197.8833	2384212.362	1679914.268	1199487.302	8523872.964	4539992.765
10.557	362.11819	19787.36048	24769.07121	20807.05215	45455.66098	72577.44692	36533.84079	26399.00663	19758.63162	23139.99489	61161.13784	29803.40337	25760.05911	24680.50779	62328.13898	19109.40487	32846.55795	36818.28029	25844.86762	36032.07903	36045.99893	18883.6598	96462.63422	28843.40251	35847.8686	19717.06447	73954.21322	19722.00203	30759.39067	19647.14468	18451.78693	22275.00039	27752.43278	18005.80709	21743.11438	17312.76838	21971.798	16015.71439	22221.31648	18861.55415	20214.22344
12.231	202.1228	116390074.2	84533957.05	89634145.56	75696620.48	68993182.54	59017298.15	53849841.48	77384011.83	117213544.6	101283903.8	105412828.6	132419237.4	59606142.16	127449880.7	140158411.3	59470589.6	56239710.02	77550198.09	88162975.59	46876680.73	111519850.3	89493408.59	85792078.44	106836967.7	121721179.9	39052405.77	152835258.6	82581832.77	97089388.37	81869104.2	52103300.23	135021179.1	78127388.18	96526651.1	146692121.4	78644571.27	87673433.86	121166761	58904302.73	94288306.63
9.464	178.06203	4920407.468	17534391.74	19935059.93	4419194.454	34593394.26	23289146.63	3260265.553	3136587.582	6334995.908	27853609.22	11057002.58	10208469.49	2961487.93	21315068.25	7328162.474	3509942.875	3725989.121	54813101.47	17798491.75	2577413.171	10995638.85	5132655.13	10779667.8	11002344.96	11048370.18	6433380.895	21872785.78	2258329.051	4921532.096	1671911.17	6454552.419	15596071.46	6961660.347	6243113.608	17748347.81	4514745.733	3252282.658	42985505.74	5870812.837	7087021.495
11.179	329.15405	26941032.65	110590972.3	18734372.36	120247142.1	26502983.18	59247872.19	68610914.04	37289923.83	78792465.96	92131550.14	52076627.2	30528925.61	91628267.16	15464337.11	26379762.38	27618302.65	241258543.3	31571608.65	58726115.42	37044450.84	31422065.85	34942466.35	40428193.34	98876450.96	33926374.62	37589893.16	50174776.54	167276154.7	41594507.36	55902004.33	84158359.51	78308388.9	23709151.11	86622766.91	54198662.25	30230226.87	24959508.82	30966565.4	57053916.68	101163475.6
11.752	287.05917	310674.1953	269248.3057	729473.0398	463200.8988	306816.7434	483609.674	37643089.16	349463.1936	338910.528	392473.015	362647.6456	532352.8546	1929650.98	240072.4005	305696.7079	331839.5249	284493.9657	578240.0101	318656.8831	218908.0689	418292.5663	188266.4676	531864.661	262867.819	10868057.43	361845.8288	470307.6038	421221.1813	283446.7995	351733.816	483014.3994	358547.4418	2338143.868	299117.0948	430490.248	394909.8727	248847.3266	451116.4444	607177.6333	179449.6406
12.543	405.2291	1284948.814	11067678.27	506503.747	943397.8475	1228158.924	480583.4622	516447.744	438172.1981	660609.7798	16191042.34	412387.4372	962983.7792	99717148.24	255636.7697	15976933.28	1902785.382	486505.3568	1224446.012	824887.9049	4941845.48	588076.4538	912390.0477	1008671.589	919731.944	650384.8158	329256.3256	947630.1437	484767.5665	2754928.192	925642.0488	787424.7635	522189.8416	712609.2342	595451.0855	569043.1459	1044620.679	1305490.859	531329.8501	1140787.591	359474.9298
7.785	261.10413	804898.9357	4504649.236	751326.8761	741161.2859	1537766.656	1753513.905	407734.6041	353473.5613	2092104.094	1300569.634	1256296.689	1133323.773	2657602.506	802708.9117	1802989.478	449561.0347	445883.2425	4437594.203	432500.3933	626268.0025	1425252.773	343775.5594	1018076.022	731794.5878	406556.1444	1999357.571	2615538.63	355005.9516	571334.2527	1295053.118	753848.2022	1087232.914	1191304.998	243019.2857	3951111.296	3673894.21	482017.5585	2099607.138	1160628.652	1198580.459
10.726	484.08478	2509.083356	2943.550217	77549.18399	2830.241587	3077.517119	3012.558538	2313.922851	2984.829738	2247.422334	3232.987758	2500.443132	4315.440012	3435.991808	4112.933064	2748.734157	4275.265304	3250.073521	396825.5411	2930.755123	3389.737061	2519.919457	2614.920277	3822.836159	3066.767268	2596.436042	14987.36251	3145.63796	2165.100102	2425.560123	3838.827606	3071.248261	2259.927023	3163.620609	2149.184311	2978.59104	3331.008513	2606.336799	2972.439637	99992.70161	2347.418116
13.873	438.35852	158456.304	258763.8932	321532.3901	1655515.578	393499.7783	318949.642	226862.8126	439080.0752	1636315.966	2146921.345	4729456.43	773333.1274	1013613.017	300913.5968	195702.4292	4064734.635	284588.6883	2512825.278	495479.0091	721413.3461	939829.9611	330476.9826	494978.4253	419534.6621	426346.5666	305607.6967	2437080.699	809477.1451	535757.633	255333.0109	390297.019	792371.7461	393702.564	153180.9943	841498.9408	543369.4184	5266224.581	352580.5918	310539.3028	247540.0791
6.962	124.05087	154204.6291	620781.9196	2546934.407	265847.3963	204243.5213	492037.3105	636353.6693	179167.2583	231894.5814	361202.4849	3249885.293	318622.434	362536.8253	1386521.58	1007030.805	372898.3507	2266296.502	412598.6779	139100.4931	257782.7488	732143.2025	237374.7486	16329844.18	474531.9431	12399720.71	323015.781	439204.5233	190203.2386	559287.8914	344833.5312	437364.5366	6295063.872	293697.8364	175428.9827	7944315.571	422855.2667	275008.6322	4712202.677	7535455.103	237946.9539
11.6	287.20178	220906.6634	17981052.36	3134387.886	221866.6393	1575053.082	7779063.914	826174.2787	1743593.436	5656120.294	694110.3676	342331.1055	6577313.103	9996360.034	405991.2159	1071052.907	224706.9617	332441.8246	400021.3864	315776.5335	794201.4032	235852.2602	356405.2636	467045.2346	1836777.059	430379.5919	381581.1753	1641887.831	344804.3267	2031128.498	1180605.799	253709.8942	695274.126	980245.4702	866902.4393	153498.3087	417006.2108	347435.4545	378225.5616	1101412.179	196792.6475
11.492	289.21701	768654.512	4876972.302	2605030.201	1151708.07	19415427.3	3671262.896	853143.5611	2795991.646	1763863.912	3158528.665	1351597.312	872885.0985	2123623.385	995160.5152	3309675.605	981190.0279	871117.4495	2925219.055	1570671.879	911290.3185	2064747.172	685567.75	1893330.921	2653207.618	2161022.223	1851349.019	2520712.124	616377.6547	1645248.382	7101909.663	582026.6788	1149436.734	1162562.599	908309.6239	449111.7683	2015890.268	1257279.263	1654837.949	3317169.571	3453734.049
7.536	272.05716	2674440.998	14775179.17	1347697.648	3329173.537	19465382.8	5098946.389	3338281.128	1611871.303	5998625.927	6751014.688	2859088.284	21213458.61	4523650.612	8669319.826	2020989.783	3010033.764	17170660.73	3424724.777	2346124.195	1520442.53	2601687.775	1342477.389	9771498.888	5573893.755	3472289.713	3577606.32	7596717.689	5210621.393	725254.1784	8366230.369	5323906.644	2074308.398	5336721.132	1309728.842	4461999.999	6390568.253	3098030.731	5006014.557	4101321.602	2275625.536
13.51	398.32718	29838425.83	48879839.19	133785986.8	596457304.1	169080211.8	32820502.31	130931825.6	30017023.56	96202784.31	306442381.3	125304105.3	87940835.91	185696737.5	170164920.1	105765410.7	1272062765	331304599.7	67078725.67	93309671.92	304111403.8	128967231.2	44951156.9	152241733.1	101369901.5	56395003.01	10963239.78	30722883.42	99807355.82	371022793.9	73007520.93	31649793.2	58899137.67	41526824.85	87496385.37	38165685.87	56987365.34	83038146.93	87876424.9	84056614.26	99523331.6
10.038	137.06004	8615076.481	57882159.36	41926000.17	8437567.655	14802331.79	8462839.065	7606554.759	8414138.115	6282513.785	10912854.06	6880653.935	5453073.069	13995385.13	7285570.366	11255095.07	7023864.371	11312672.62	10418177.35	10778242.95	6025210.81	9118140.598	8600712.202	19201198.16	9297066.595	5504205.26	11084089.15	7939744.592	5978916.357	10559080.94	4803088.959	7114524.484	7435513.813	8307231.367	6790266.853	4977402.586	10794504.39	6523602.672	9191839.123	10355571.44	14204462.74
3.377	284.04556	202182.693	271219.4586	283085.9978	243758.5832	2325505.039	250436.1435	278408.3798	200395.0216	221976.4816	265088.0389	197078.4122	225281.382	230801.7985	265285.8393	232202.585	250036.9069	184500.7417	255714.8507	276491.6836	271409.0938	244209.2474	266751.7853	244755.4697	280683.1666	283282.5952	214858.5948	258152.3744	233036.5086	259379.1916	257861.4169	243234.8397	229315.9545	246134.8001	238503.8599	257799.7223	267484.9484	289458.5218	259434.2802	286899.3207	277013.9574
12.222	303.13507	2962472.174	5418399.998	2145039.559	6540812.482	4580869.253	5295113.639	2549541.485	5204259.058	2532692.77	2744744.712	6977174.91	2662290.285	4661665.562	4065618.131	5794028.582	2989871.979	4306181.323	1708097.314	2873400.414	3762713.219	1860570.091	2736266.493	2271418.055	4065543.01	2144185.61	3721187.099	3230818.653	4161552.635	1845761.664	2967619.15	1596194.725	3225135.995	3096893.055	10152022.36	2902473.879	2026758.08	2864346.015	3367525.735	3132618.091	2817134.317
15.623	680.41602	787323.7666	901265.6516	818679.3381	1220198.29	996551.2082	788281.3688	1045190.697	1103278.043	866307.4356	1272619.528	1404561.615	1202559.254	881255.8465	1016107.368	1900303.638	21264346.91	925746.8396	778526.9992	1233998.375	10323210.91	1024050.601	731554.3218	1928716.341	2238098.582	1008860.911	1973973.671	811623.5245	1014176.833	1345911.285	1130484.873	897729.8507	1781329.636	898249.1296	932418.7631	921427.1046	729723.8063	1126532.398	1356110.108	756140.0139	1589986.01
14.565	484.43811	1899380.229	2223865.627	2388376.768	42121551.68	4210203.151	1771645.699	12211661.14	2469224.303	6998925.683	23476866.96	4406004.043	2775017.285	2255914.67	3329819.416	15273412.83	21531087.31	6301458.423	3339329.884	3051735.691	9100584.11	5381584.075	1512180.907	2192463.791	5569062.78	3630181.149	1957759.61	2787068.705	3100852.224	19391815.5	1937209.377	1976694.06	8062776.867	2498219.577	2971661.786	7187702.63	2689741.133	2174117.806	3077867.087	2551827.044	3751883.529
13.428	309.24396	2246444.589	2753095.574	3248169.03	5546897.713	4197105.211	2396541.898	3753392.623	4139640.073	2068040.331	4614234.333	3549170.59	3177061.947	3230407.846	3770464.696	6229343.477	24711576.01	4431346.268	4719552.891	3940474.409	14613392.5	4561711.84	3952227.141	9349504.352	3542737.809	2340661.728	4128942.85	2359707.611	3690510.562	2380989	2612134.216	2964753.951	2818784.754	2508548.085	3060446.215	3217190.947	4814093.136	3184880.637	3068665.236	3297368.153	3449756.036
7.45	223.09731	1158954.427	1176070.102	4324512.154	1451128.348	2585785.09	1789306.671	9890646.747	1212381.811	1144142.439	1790575.788	1170445.561	2375124.877	1669484.277	1329857.057	4867290.402	1870665.362	1373787.285	1212705.609	1200123.239	1363636.18	1179303.795	1722849.705	18365331.74	1612462.954	16012808.56	1921628.023	1678086.94	895493.7325	1673888.668	1290600.311	1542666.017	1610423.05	2151277.777	1409604.787	1323551.016	1656092.007	1275230.442	1655081.939	1598839.194	1557978.37
14.902	522.35748	774207771.1	660335178.4	713698970.2	1024115956	733776737	733395299	866403445	568854549.5	1262184018	794654730.7	792411623.7	828121791.1	651615419.4	1077514054	585187567.5	462441229.9	830339758.9	592780662.9	883643018.5	695582193.7	812839454.9	509518832.2	569320879.2	617217067.7	795515242.8	529803603.7	688835150.1	572594848.4	733888293.6	851320940.8	658156512.7	821970839	899585774	707169559.8	741339874.1	576631418.6	1125571264	760314471.8	843559458.9	705330135.7
9.749	310.17731	1309822.311	1754146.483	2778000.495	1710547.717	2206238.662	1028306.367	1092770.037	1165654.233	1308785.658	2973758.399	2240525.246	4857505.008	1141394.26	1679418.334	1657909.818	37369373.32	2091249.871	1510571.233	3023918.44	46594479.95	1606136.112	3002872.624	13842909.28	2226397.926	1826119.21	4503926.177	1601510.325	1166728.244	1751581.425	1732494.472	1012626.54	1549804.747	1391871.322	1558831.204	2165604.587	1726941.846	1042917.851	1959729.301	1518623.362	2727731.75
10.43	382.09372	380383.3305	524349.6478	1003103.864	1571902.325	1101593.477	635673.8824	378892.2753	492000.1477	411244.7922	649777.4534	602053.0225	920583.3422	573448.5467	471852.6005	608580.6638	743239.8626	651470.3023	687510.3147	681076.5662	1138771.46	453651.8946	469216.1361	683967.7383	1040862.96	453158.9093	1943350.585	551879.866	439055.4847	465686.2399	530864.2604	547955.3185	482729.9604	577852.9521	438841.2035	506449.0292	636751.5886	488822.5122	583472.3015	676424.2097	415827.0979
8.759	302.14313	9674145.642	6293649.733	4922077.65	6087934.684	8834926.694	7297904.819	5062170.045	12852650.39	4309129.19	10213313.43	7745612.726	7726418.555	4462412.772	5561329.843	5800853.706	4170623.467	5373264.695	3646523.65	6884501.889	3260933.921	6235182.161	13408522.97	11378293.47	17736879.55	8225586.251	1678789.261	12763988.52	3644689.204	13902952.75	762125.2717	6189761.928	7550499.877	16069085.29	10948000.19	10188941.75	10140642.45	3798870.965	7354204.208	5099386.81	7388817.552
8.865	286.12918	21765067.12	61241440.25	68804189.15	14243369.54	19998041.82	18213917.55	10205133.84	31858714.14	16200911.27	29577722.76	63569424.1	29308102.02	48008661	29458536	9464556.678	17688264.1	47637855.14	16217880.27	88159956.38	29900099.9	26696076.16	89612506.92	73705759.48	26918639.33	21553031.58	85142831.62	32828759.76	14797271.16	29419996.06	12798198.76	5260705.263	44868230.98	59890321.14	8184041.644	46296519.32	33949978.62	11695490.67	38899522.22	47025023.3	78857858.68
11.876	209.15401	6400796.943	11810917.4	6972569.915	6632679.651	12563481.12	6714194.001	5733427.753	5140206.352	4957607.106	6628974.597	5986927.159	4147950.959	5272479.148	9219930.079	5425083.279	6222477.376	8706953.236	6413232.926	6097870.64	7055762.683	6766544.388	5890174.153	6625780.835	6304432.813	5688081.75	3635334.598	6892612.901	5421938.192	5416221.024	5255291.052	6645885.132	5159183.502	6465107.15	5650013.703	6233509.552	6186336.652	6662322.548	5465414.403	6352258.746	5448236.384
9.965	359.15906	522980.785	1338215.634	205250.7702	2398250.445	1149298.153	1836433.449	345533.359	157391.995	135790.2043	971300.2565	5028933.588	404002.1958	438288.7522	1974638.864	1877209.253	2799532.155	20800951.08	239430.5274	1624905.861	13307961.55	4412145.677	1674707.155	589947.7253	673540.4001	273018.1315	1652493.133	1092870.066	1098053.223	206193.7196	92510.2939	393026.8597	4278540.864	530042.6123	720584.7495	313435.5606	621067.7447	1871360.05	206741.5278	4753825.255	389577.3947
15.249	379.33316	5725061.597	6308954.293	13996364.4	21142244.65	11176651.15	7286323.418	29362361.67	17416891.11	4417308.714	45069526.17	19655858.5	17108006.85	18597940.59	5345706.196	25373425.65	8855410.813	8008556.481	25713190.14	6975277.437	2675706.704	3947526.733	4726056.763	5624282.684	10025073	13123021.82	4389412.713	15034372.79	13921052.18	47376316.78	9688846.959	8488317.242	24603660.47	6750293.088	11573689.39	5239423.257	5626623.67	5994428.147	26970458.78	15122768.93	19607880.17
12.862	252.10265	5840751.732	6967234.504	4814738.653	37095115.4	87060834.82	3698345.747	17407039.88	10242405.51	11155985.27	5403086.933	8585154.967	4699190.69	4697336.329	5803547.183	6969610.326	6846638.689	7826719.487	3895109.754	13354341.62	3960521.533	17842560.4	3891636.512	4545057.654	6564883.14	20501722.76	4880408.88	2158528.493	10421009.78	12135476.1	2440876.847	4519181.983	24209636.57	5242782.62	5099278.398	12484971.55	5191362.178	2143356.78	6549313.983	4551112.589	12892812.98
10.533	171.08116	1459182.411	1153979.072	1628408.477	1018225.48	2008704.871	663488.4517	951691.2874	834440.7898	712295.8276	1481225.63	880357.6654	836028.7015	767008.8329	1156802.924	1798479.155	959691.6852	742248.8139	989352.8057	1462306.968	1469215.336	819797.5413	1259985.621	679695.8751	1136319.623	739591.9837	1289409.144	984418.3624	1156661.577	1144147.376	966523.5157	1151122.782	888264.5915	739860.0199	1698593.335	794021.2973	1117660.649	1001953.979	1014378.647	876456.489	1196218.827
11.592	148.06105	414379.463	789491.5268	694691.549	683368.7743	774343.2937	504584.6516	812861.8359	437536.339	507353.6581	789318.9175	534404.4872	537290.002	584743.6996	579177.9208	516796.4468	31371898.39	621503.8458	569422.4799	792353.5658	28332541.12	728125.4768	663682.7053	2731595.057	764421.3219	510414.0751	920259.285	635659.2245	509423.6959	508054.6073	345427.7649	610077.5774	511731.1124	613369.2046	446731.7079	434351.5888	679805.0974	595804.3653	525163.1459	1325740.435	657573.5678
7.653	297.14603	5249370.229	6393940.495	4296164.165	14603729.39	1618517.987	4555519.645	8491682.376	12557552.34	7462095.522	6222156.315	22240678.46	1047220.959	9926444.293	4165359.421	9390329.673	4398365.261	61908867.67	2944496.132	14153959.38	6583013.44	5226652.396	7629006.763	6669797.701	14391655.61	3164512.765	9023743.627	8743970.801	26175804.83	15777787.02	1140787.155	11675275.89	15597648.96	1722617.37	10891947.09	565276.1059	7948602.052	2392151.318	8205287.131	6331676.32	11746573.74
9.862	121.06525	6742269.578	7663268.608	7262434.233	6899560.475	7388378.643	6588878.534	6689317.354	5943128.28	7100621.286	6272053.373	10997907	6555979.674	7359237.694	5982808.851	6375145.619	5288959.891	8301514.482	8023998.718	6516011.725	6321857.356	6736528.944	6381122.267	6697587.006	6857405.93	5984910.906	6746121.816	6763643.257	5447208.092	8839629.495	8653054.302	6469352.678	5774787.074	6762157.853	5764354.571	15025313.61	7019915.557	5811180.786	6992489.742	6350455.124	6097618.453
9.418	147.07716	4967540.375	6015786.152	5673134.668	5511208.772	25559748.42	5317508.245	4855158.879	5977556.444	4512665.169	6002074.727	5335523.352	4449775.583	6485797.209	59806210.05	6940009.313	5366588.218	14240284.5	4104902.817	4654436.453	4733853.735	5407077.993	4693654.964	8730005.774	4811129.97	4719544.549	4795804.41	5290490.246	6795507.04	4351663.584	4267456.08	5080665.737	4108512.863	13856126.83	6899043.673	4318325.552	6683606.897	4233180.473	4817813.976	5854655.032	4336684.19
11.188	313.14307	25095103.64	102985561.3	14911696.99	124704842.5	30292676.94	45404663.54	67864909.6	42889072.95	101049991.2	76588978.86	40586645	26137409.68	58547459.32	13958922.07	25934812.3	26794876.9	225431444.5	28041911.37	64488140.58	30577601.18	23022761.93	22347481.72	19290306.76	97827667.73	37554428.2	32904080.89	35878569.19	181354763.8	41985519.04	61656505.42	53241523.2	86841126.99	11565721.81	77755277.55	91291136.81	18307214.87	14231705.6	25947481.38	45577601.84	89224243.81
14.42	808.57635	222836343.6	103215682.2	478923486.1	226844907.7	396595072.1	183999220.8	105601698.1	96118834.19	269477849.7	5818014.806	224523005.2	391420343.6	254366755.5	435714402	11484214.34	47112217.55	96000493.89	299084476.2	244661089.4	300014487.2	178806159.8	52407102.98	42694060.31	428080204.3	137832901.1	112852134.3	38475801.94	439109881.6	172048587.3	82868535.3	251791043.2	168808912.4	149501182.3	109159905	209443492.7	305118170.4	316847336.3	102460280	102047742	253929744.5
10.951	226.14479	6331178.297	6547144.056	4681810.206	7544522.754	8128625.317	6022668.409	7793693.135	5230625.197	8425634.447	6436406.432	9738358.53	8883043.728	6071504.707	6839127.657	8665098.485	72383863.1	7931249.429	8465715.373	12340488.54	52173913.8	9439398.159	6387538.454	48033787.53	10321930.13	6979539.863	4153949.397	5948530.041	4653598.241	8945499.115	10336351.95	6844337.291	8671104.693	6360134.636	6628331.323	9506442.933	7254843.425	6833363.457	11760015.52	5954633.427	7688747.757
10.601	299.05881	1107904.934	457463.433	234840.2342	669583.7618	2292756.121	301136.5688	518363.9712	517005.567	779860.9514	118086.7963	701772.4796	652734.5399	164340.7468	52525398.22	577719.4743	72747.37295	1159656.401	453653.487	610471.5343	406760.7299	438220.0217	435915.174	79295.16204	680160.2644	515725.3593	1741725.458	327976.7901	708513.9101	467551.1004	656917.6953	115348.5369	619226.77	396945.8176	641861.2581	453313.3645	479130.1851	178626.0081	64100.83116	373918.2289	662337.903
1.438	132.06558	4661837.791	4511283.74	10702024.81	1353952.792	1187901.411	3698201.97	4400295.53	3406639.527	3901771.049	1852317.108	3362691.33	3503711.179	2781762.254	5322118.846	3998331.003	1547562.561	4574250.622	2371915.493	1054901.402	21343010.84	3688958.86	6539655.119	455463.0508	6992437.532	1013994.983	4736968.257	1262037.109	3808267.449	3133638.075	3373315.55	1758418.008	5609827.254	2192452.623	3289748.234	3241630.679	3275767.936	12120298.94	2010314.186	2343506.574	5802775.686
12.234	330.24399	7493906.374	3330519.987	2377067.353	3694756.212	4394552.667	1292749.985	2040106.12	12743037.97	2514523.832	3725389.286	2095152.89	2909566.747	1969184.359	1451894.487	7259557.826	1564837.236	1828435.632	2115419.107	2145027.446	3268445.614	7694216.097	3457264.407	1930502.951	7527563.61	4214697.654	3580144.624	3113481.578	4843376.747	2110747.401	1912254.884	3748025.419	8131394.276	4801790.681	4505812.617	1725176.994	2411743.825	4983205.987	3666405.847	2507131.814	11724402.02
16.415	815.70331	86487213.69	331309969.6	323877746.6	196306593.9	9766324.054	428190537.1	79858799.97	730899411.4	156477950.9	132595613.4	175403359.1	203216826.2	256238012.8	92022516.63	124158591.4	310434921.6	312826971.1	10233231.54	20857652.88	42273317.46	38157790.47	35966995.55	193955361.4	7293454.816	34765360.27	152557343.8	92885339.32	475973199.3	29298606.62	23942485.46	155678959	111295479	194517754.9	111710331.9	238290926.2	21431794.99	647829598.2	114352803.5	154455545.9	222228486.6
8.442	256.11615	918755.6647	1372203.8	1386238.314	2287502.481	2526119.817	1176724.412	195193.4937	1154909.064	1155619.247	1292053.286	2165014.611	576671.7893	1142698.018	2202444.913	830332.1221	11433800.52	1556463.082	1517223.389	2114426.545	8948798.372	1201012.123	1707282.124	3073777.042	2047568.051	1341343.75	813680.7681	1623705.804	862484.9398	405536.0422	227207.9466	1412395.443	1122554.321	1436661.125	1252574.392	252840.1457	1476340.755	1259021.671	1441579.91	1379062.134	1368978.027
9.169	289.10135	611551.4546	2115311.092	9465050.256	40637797.78	854404.2473	1192452.362	1204039.539	2347160.368	704235.6187	1398468.821	6287152.067	883869.8614	1293577.489	1368697.295	874656.3332	2033037.731	5003982.559	2302201.723	13895367.68	7735247.587	11915059.87	160770.7524	1389715.196	2370710.49	2647229.553	2264354.864	1469443.017	27175576.15	705224.4728	102366.8104	1178220.979	17723237.87	1145350.894	1935320.535	910427.734	1357169.524	6799820.185	2645361.567	2628500.333	1677607.591
11.689	558.36444	420130.5936	937144.7816	64049814.14	714517.8508	539925.082	694224.0154	476019.9352	466376.2623	639481.1842	965121.7745	506685.0164	765441.6882	715065.7862	815104.5248	534863.4376	823952.7508	408150.1822	1053650.764	909689.0399	693062.4029	771441.2762	421690.6968	849677.842	567116.1671	572634.4904	558245.9703	882605.1563	577373.3117	633595.1217	864536.3821	771465.0908	646189.992	713371.5959	470885.2591	922675.3912	754340.0178	1997408.923	869104.8136	836646.8918	376284.4356
8.535	165.05539	1733153.626	1689328	1626651.473	1803973.624	1908731.624	1886517.16	1712352.799	1784756.174	1274923.769	1729165.863	1453182.995	1381789.125	1658429.604	1561379.579	2373001.802	1995017.764	1679449.118	1646255.367	2828564.179	1629579.832	2141835.427	1743200.338	2190543.645	1755700.521	1408596.511	1882719.054	1619701.425	1418680.386	1545939.008	1439685.003	1794511.322	1521310.492	2106563.136	1659650.728	1041367.657	1839260.131	1609424.351	1387647.794	1592414.661	2550459.309
9.333	208.09778	8193533.328	21352624.06	43003252.2	11795997.12	27477146.66	12105365.01	20349159.15	14031821.18	11400859.89	25787899.05	16378213.97	9093548.804	33655812.65	14506207.17	18712268.54	22512397.3	12304861.17	9760989.948	11722492.39	22794411.93	9516581.604	17252065.06	17966991.7	13503316.31	7163449.564	13476955.7	20083917.43	9985729.353	18427499.2	3394838.386	12733743.41	12977734.56	19438882.15	10871489.08	5072351.632	19844072.21	14630969.53	18735130.62	15888080.32	13876610.7
7.373	206.04539	1899365.699	3579280.799	15178467.01	3794090.061	1882064.89	2997063.809	3618287.713	2551376.374	2769945.784	4954814.115	3169331.636	2897805.199	1829099	2902051.469	2950067.261	1196988.514	5038839.758	2686854.807	5243011.776	3378173.897	5376193.75	4271857.294	2217646.544	4459451.526	2551105.67	4262188.044	6195599.353	2600152.06	5464032.539	1471161.29	1850672.21	4882455.91	4297869.731	1756142.039	4956036.984	4420937.673	2294490.72	7306527.105	2550954.23	2230629.98
13.637	369.26291	52172368.07	10675141.54	66625205.88	30999663.48	20395489.36	33201298.76	23452073.59	42015212.24	23307196.22	40503801.58	45110832.71	37846846.03	58666254.55	42071514.42	19418503.68	36477239.93	16698539.8	37547192.83	27475736.72	24792100.81	23452390.94	36448223.76	15220667.62	35626125.76	46842730.02	33766152.97	28920067.62	24069296.32	14099626.4	17607700.87	52552277.02	46355986.78	44716685.35	20158481.51	35932961.54	45842750.75	24157364.24	43000644.99	27239870.63	17612833.49
7.474	281.11426	3001536.263	7580664.829	19364925.92	6928463.663	33524381.57	5634058.938	3139730.537	4211732.021	7930786.34	4344947.02	10310654.9	4036469.204	17858779.88	6356440.591	10367380.01	4135988.065	3991406.085	5930573.102	3934585.095	2765423.939	8188224.188	2869206.233	5673589.987	6205884.426	2682000.621	7859707.244	10840378.37	3796784.745	6052413.947	1041894.295	2292182.696	4271599.98	9962603.781	4169367.42	10722409.31	5797453.447	4444557.161	2413883.333	3467902.398	5337834.795
6.801	294.05524	1083353.509	772051.8494	5433856.921	5423742.869	52284447.04	1125357.36	925443.7999	785049.1311	912847.4017	996954.2034	1577539.609	972179.2974	823169.38	1170412.573	818288.7444	1009455.092	945165.9985	777809.2376	889733.1261	764818.8227	953028.2301	1161089.173	1211613.648	674123.5905	889592.0044	1418847.767	948886.6695	1213337.7	955579.5754	1479342.654	1294104.694	1043106.641	1016586.506	1203667.182	1004164.23	1156092.213	1081568.398	954270.7193	929140.8382	1239551.849
8.173	426.12009	234809.5966	1434315.149	798516.8217	289503.4761	795758.7591	322400.2666	243276.2452	259808.0736	248894.5575	339895.3509	274599.5606	765069.1036	348147.086	438132.6266	356263.4937	407637.4949	301023.1574	358211.266	1760503.67	322343.6715	259861.4731	279543.1047	331085.5073	267355.1974	256619.4672	395385.8205	318018.3066	240728.5263	333756.5183	268944.2152	332654.5469	842247.1553	335965.2253	324328.0925	245195.5435	375916.7754	255094.7295	390199.6319	315775.2908	268834.3286
5.595	170.04562	1219212.12	1449870.54	8633097.142	1129958.37	5411946.973	1863118.34	775549.0342	4265869.682	2316109.614	3174933.348	4853283.063	3435161.622	2688304.313	4428700.14	4836171.6	868068.9565	2286170.725	1626460.97	1586180.637	1168912.107	992377.6849	919245.1947	2161008.44	3912782.988	968468.4161	5071222.582	12666153.43	742781.223	2658602.047	738740.4307	871350.7767	1205766.616	2179596.919	780747.0732	2825294.287	13044551.57	1393681.058	1175987.672	2301028.529	5035196.294
11.073	178.12355	2980264.94	2913039.687	2769890.234	2937806.36	3691088.273	3588486.827	3065492.374	2690744.065	2233630.259	3030228.74	2939488.184	2515125.648	3045946.67	2817647.601	4131866.876	20809561.92	2938654.708	2769748.578	2867221.008	18623452.82	3183098.606	2970903.071	8878447.349	2665562.517	2096562.41	4207566.033	3188088.645	2531650.037	1925516.083	2123301.636	2863274.583	3016870.943	3461813.547	2870659.091	2389093.639	3071173.283	2388716.97	3112597.376	3765424.516	3912502.606
10.681	305.09619	55352.56015	69334.89425	55721.81033	66080.39216	82678.93989	51774.21383	41989.50481	75434.95783	94923.0316	68963.14324	63732.53631	93182.57298	72625.24606	424774.7553	69494.18974	78766.0577	113641.6549	108174.1535	64403.24094	83285.23497	62711.22642	67625.53077	68761.37893	66710.17295	53402.91041	407573.6777	59827.32832	59165.04196	57454.58571	130643.4953	53025.47102	58239.36709	53243.21268	58597.59959	117425.2311	68283.56417	46364.23093	109142.9591	70960.22411	33300.6915
11.463	167.99442	6246753.086	11712852.15	5560086.657	7143123.396	10900469.09	1865237.964	1514561.715	1217668.627	2113872.568	2879107.114	4897780.237	1081900.752	2181157.482	4524403.316	2390335.425	1314267.516	2392079.988	5927325.941	3215373.91	2055774.768	2008197.236	8766409.49	2997649.373	6612734.868	3569797.485	3304366.225	4698663.06	6402683.427	4592128.145	6613247.463	10213949.73	8147325.609	27221145.75	825689.9185	4708801.786	4903720.745	4401389.985	2297687.089	12001360.73	2193126.224
9.054	331.15555	451996.2793	479741.3315	669207.9226	987253.9967	2008181.935	427969.8371	742780.1597	1908586.838	320852.6868	286452.9041	288629.1758	1296854.915	562823.5472	544096.6294	286708.0218	549522.1526	340003.2125	297654.2887	588619.4036	553383.0614	191001.3004	281871.8564	326060.3541	496421.7012	193293.3855	770007.8197	248950.5576	354652.1394	264234.8967	155749.7217	386673.1055	350468.4779	822076.643	305701.0771	153419.1977	260334.1603	232367.8655	297152.343	242668.4619	616940.59
13.189	431.31726	4344598.976	6718762.375	2769724.498	4130003.215	6644888.745	5578032.031	8669351.013	3873873.234	8698435.939	8302407.819	11964512.24	2741771.951	3030868.049	4062031.069	35285661.7	6122460.041	6661847.466	3466718.756	5146316.196	14226312.2	4925816.485	4693658.274	4663728.235	3443115.099	3245472.737	5839144.498	2542892.496	4157988.017	4860243.886	4836193.699	4745890.28	5956273.87	4407259.479	8597554.058	11678081.41	3214794.661	12856614.37	6752859.125	11252066.01	7590688.007
5.605	378.11557	80324.43589	80774.64992	75898.70898	91414.54455	35017205.14	77042.22289	70778.61801	79101.87065	92209.39543	80396.47548	81169.58484	94170.16554	76731.92342	65455.38302	83450.65984	76223.5016	53692.19662	72196.22572	82316.33236	75496.11581	81118.97592	79861.87561	76846.38134	87647.03681	83052.50187	66260.41925	80342.57724	82501.864	77463.09534	92681.36978	74682.54895	83974.87913	72884.3722	79783.01977	119946.3444	87198.07865	74087.80775	91510.91061	77839.75479	67431.47418
12.632	223.07611	1131315.989	901107.3931	1813091.933	2500219.112	1764661.836	731577.9175	1903376.93	1123430.454	1482282.611	1951935.323	1201557.081	2171577.693	884183.9065	1051089.6	1562350.951	1594264.672	1968610.132	1027666.58	80372851.78	1896940.415	1046608.891	1102735.751	636201.4644	1902207.695	1510559.929	1617642.137	800881.6318	1373617.615	3155467.507	1880007.173	875399.6346	1552245.294	784373.3457	1349559.279	1417212.86	879568.5294	924661.418	1354299.076	939624.7663	1216030.519
15.272	816.55115	7315963.001	5890183.395	6192806.962	34856915.03	15942531.68	5286312.736	6540127.058	8254282.565	6068064.89	35101277.25	12073073.94	7720263.25	7409141.972	16277702.46	50527540.27	613071440.7	11494079.48	17413759.22	6905194.23	336900021.3	10613788.14	5151357.045	78108090.49	6445851.277	13571650.19	4636212.935	14574013.66	4591798.162	15156021.89	5210881.732	5468286.82	11675929.9	3126667.006	5641186.395	6460095.896	7117443.921	3102160.892	15759844.57	4966437.321	8642049.096
9.644	163.05078	264612132.9	2702068395	469307043.5	659439117.9	1097672034	713564342.8	1555619233	1052970527	290745476.8	459745867.9	471416338	239789405.2	73746219.88	838006075.9	359527846.6	436550101.8	521282905.8	1390234123	989172066.7	515202514	747529334.6	596045070.6	745013109.4	1157726839	1179004152	432714061.7	711373142.3	234371109.9	545620747.5	1167712444	365939047.9	918423469.9	960205811.2	2359053987	1409935518	224213843.2	324932558.5	920452333.5	676346728.7	1574218773
11.772	202.21709	603566905.2	376969206.1	458177036.6	343034017.1	379307251	286964453	300364430.3	419820693.7	232053365	782838036.1	262127048.8	281014644.5	350245533.1	452494591.1	832594850.8	532103709.1	273650970.1	369005335.1	479706608.4	186495126.8	466559334.2	291315684.6	230615226.6	504479277.9	298033278.4	317253658.9	233900923.9	309796929.8	441208663.6	362498808.5	229628039.4	256141646.9	320413171.1	674681190.2	419667034	400421032.5	183259782.3	434109510.6	419861640.3	210952495
8.572	361.24704	223526.4338	73653.48084	378400.0051	411891.404	589819.4607	146150.8131	57039.71322	61617.59377	61164.58902	79606.32949	60626.5183	298515.0132	90305.37377	73578.28864	176085.6213	182661.5158	62971.09568	89096.80513	88455.07548	288588.5993	80311.89789	63183.21907	86103.61687	71380.01633	62334.9129	146478.9484	80697.41194	55198.44902	67077.94058	66944.12003	74957.80341	68093.60614	80556.88376	68347.83048	106627.1608	81882.15456	70522.26988	192715.791	132658.6746	73918.42584
9.086	408.12619	176342.2044	81502.08265	127145.111	276322.5375	617788.3908	126783.2179	110352.4812	90786.47398	80364.75032	85388.63868	161964.6989	500182.012	88976.62108	221550.0173	109970.1866	169314.0983	141884.9953	108677.8931	111582.0999	168980.6209	80022.04355	88271.83455	84102.88842	90305.07882	72462.49156	265166.5876	85370.0632	78177.25896	87083.18882	118221.7717	71409.00436	121680.7764	77269.23358	81846.76371	64100.45245	92725.39689	72560.19496	100648.2437	76672.88504	98065.56172
6.022	156.10274	1449707.975	1516026.476	1440588.3	1454581.032	1393422.033	1625357.816	1186873.149	1301245.106	1217446.648	1689072.144	1750655.713	1540648.933	1666700.543	1291573.825	1797518.707	1961174.442	1223102.661	1793582.242	1379180.642	1409118.137	1296697.476	1752133.612	1745355.551	1359255.574	1329304.738	1430473.044	1558154.115	1241644.521	1461029.534	1191932.08	1499893.725	1494730.991	1635820.087	1478083.218	1339760.71	1460815.073	1233435.314	1459598.003	1565809.991	1292193.506
1.398	153.07613	304167.3385	322556.422	341936.4903	457458.8427	344444.5823	344586.7822	438056.901	293330.0284	341766.9397	713823.8182	423702.4362	341129.5456	361517.8458	365528.6218	604181.4059	1021024.973	371271.2936	296717.0771	362193.0175	362558.3575	355377.9368	1055889.894	378925.9979	646522.5602	313324.2272	386877.2707	461975.4331	370190.7754	374601.5273	269692.5946	329060.241	519833.6509	379451.3619	419608.754	419105.246	757447.7493	318876.3812	361308.1295	503909.7614	379571.2845
9.514	323.06296	129645.7689	179128.2763	1768154.354	171389.2737	576861.7921	224207.7886	105735.9685	129702.6639	137998.0721	221531.2747	116265.7322	309479.6232	228904.1144	122201.4615	131929.327	318520.6481	116648.1877	338146.829	247104.027	171512.029	116936.4181	149559.6355	270556.8744	199255.5342	128650.2329	390989.8509	216267.5916	127691.4254	138061.8873	150235.3052	220241.8845	119945.3455	223133.7708	112526.5802	158367.9075	224143.5827	136720.0046	228290.3161	524761.8587	1627688.26
10.168	145.09785	11752096.97	10718125.72	8444364.209	12427345.69	8079043.233	8572371.268	8203525.571	10666315.42	4869448.087	8938889.582	13164871.25	3685326.792	7919261.194	9968165.709	19099364.04	24469473.14	10328826.86	10747638.36	11002656.04	37056993.69	12217217.4	8278208.887	15429184.41	14772062.24	13753828.59	12323850.18	10297811.4	7455084.698	8985583.614	1380099.483	7907160.655	17281220.35	7593417.886	7910796.482	1663331.592	9040734.191	10213539.97	6877495.96	9575055.925	10079770.66
14.603	781.49774	2911449.862	3457384.805	2972832.834	4492268.996	3301706.234	2968477.352	4027118.103	2872736.449	4209557.796	5480603.965	4968255.1	5264544.72	3263966.636	3687368.105	4272382.394	49028843.7	3421408.589	3358190.569	3657694.439	18068348.77	4148719.704	2660910.862	10597265.9	4168860.432	3593846.101	3133724.433	3740028.412	2930643.989	6035783.268	5311491.707	3010705.424	4057605.626	4019676.918	2657063.499	4218988.025	4134127.903	4940799.819	4658131.59	3978411.28	3771385.256
15.321	454.28479	8034338.396	6902674.047	12080632.86	8521786.082	17946496.55	2303407.029	7125291.744	11073014.51	8191763.583	36808675.67	5720857.822	7145889.756	52929765.89	8364110.521	9515887.779	12834766.77	7020700.599	5538663.539	6449649.273	39677321.58	6877545.938	6700523.891	22542868.64	3325155.641	9586951.384	6224096.124	7202166.77	7317505.848	36739862.95	8126475.452	8667536.135	7985481.421	7635379.374	4639513.391	3347550.479	9020825.314	7362369.789	20310284.96	5682823.554	8810879.608
15.187	738.49457	706596.2906	409609.796	229091.364	1418508.565	1194463.758	258234.0793	979176.1585	743075.717	867348.0947	1606401.795	829475.323	840818.4559	458598.1827	560519.9653	1229575.908	7280847.083	830415.3001	681046.0908	656076.0195	3173348.641	711799.2203	588416.1543	554126.9334	1046612.395	931125.0093	740706.377	824293.9103	769065.1015	1649344.468	623022.4681	526270.4219	902011.5089	319947.4441	872158.2418	859634.5467	885464.5479	156878.0852	882234.2402	671704.1032	742773.6068
14.232	335.2948	14887013.45	12668782.53	14483145.89	20651218.91	21819806.23	11849877.63	22145887.99	17005413.37	14609462.96	40315680.65	20485317.12	18265384.69	22657287.84	14245411.13	15034124.7	38134397.11	15598556.67	18744832.58	11129237.63	17282541.28	13401208.89	16210724.16	12672141.8	14159740.67	20084285.55	16691886.74	13707256.55	13925904.19	31466139.94	20009570.76	16302235.92	18263363.49	16063248.92	16562372.93	12723514.06	14848601.32	13784069.26	15605456.69	16835902.22	15200717.8
9.816	442.17126	2939273.02	49951.66503	54379.49091	74308.05277	73322.82519	27137.59386	60697.15896	59989.64365	72980.18487	49289.67598	62443.92247	151265.5158	27743.64999	100252.0007	87306.68569	47661.45499	53544.3036	57205.14472	94736.87256	50917.49231	60849.43772	37008.24456	34386.81715	647848.0687	52433.52182	197391.3539	32010.46283	64992.83243	45191.07004	91165.35613	27096.65819	91429.68835	1463160.042	53441.41213	118420.8365	34043.66667	41414.82351	48519.02689	42466.54453	127184.7431
6.869	336.12622	546892.8446	630070.7335	567939.1853	457583.1819	427490.9957	601082.052	537003.8998	414363.3358	83932.78556	689125.5003	951302.7482	255050.6141	722396.9393	380887.8555	5586176.614	513908.5046	577627.779	731345.5499	491225.3047	527085.1444	2758719.966	553313.8929	658032.4122	1094107.211	539087.4282	620571.5318	891296.2954	610744.8067	1180302.8	56793.28917	634144.4728	879175.9758	521817.6731	569699.2731	138188.9082	503094.4506	678340.4437	1014622.862	492840.202	641771.9903
6.579	187.08733	67527.07195	75392.55362	58204.73086	77361.79995	64524.55545	70609.13251	82571.84006	50069.77413	86472.7224	83944.50795	64862.11882	94175.14493	98020.85975	84317.6973	483769.2626	95873.13733	60606.18572	76760.67264	45667.72527	45626.36869	193164.2858	396757.2231	100924.1806	121916.8111	81281.93675	72696.81047	63572.43409	47889.32845	195469.8117	56929.57829	61864.51102	49046.5807	64660.15572	76802.32316	75478.4857	95762.81948	76919.8376	367876.6061	88976.36143	64405.89495
5.795	332.01569	29260.73177	46358.57752	57704.64008	29698.46271	210877.2874	67443.22917	26541.03372	29143.49336	28180.11927	95102.1004	30048.97462	30316.44414	66276.26344	25681.39672	30587.4462	65360.47224	22620.38038	47640.74194	33625.25291	39426.43827	30110.26713	39855.1461	65460.43444	35536.24232	32964.07028	26220.67263	61816.01206	29767.00344	35518.88272	28257.76516	63888.66254	30674.69718	67447.75831	28412.29586	31711.05721	64108.4201	41094.68562	52163.90635	52906.96481	25454.73316
14.638	452.27817	12732312.6	11438179.19	17739616.94	32705328.19	7386906.31	33648159.27	14952227.6	5538560.262	6821242.564	53390400.33	30382076.02	20279810.78	23439999.64	13087005.55	41009732.24	2171981.29	6839846.199	880496.7663	11083447.56	21679059.51	5021886.155	20537132.43	1155815.035	34875842.07	832337.3506	16301299.7	17803499.19	4963567.347	27267782.37	16924569.26	11935226.25	26029034.39	12875208.9	6390836.273	10377728.28	18112387.18	9474712.475	30134980.36	14473559.25	11084421.4
9.206	342.14584	4402739.563	28773453.01	11867514.79	15694508.37	29478098.96	12104091.06	4217626.113	7818967.067	4598731.403	5606740.765	24689983.07	3286750.284	13118924.62	6003175.646	5930907.95	8303194.968	11720402.07	2427962.527	5823802.912	5841774.794	10807383.09	3307029.074	3756465.421	11254150.03	2414460.791	12451836.35	9063346.747	12103934.81	6043025.85	513762.5764	3991525.409	15264861.6	4810991.992	12035349.86	16206327.48	4068370.096	5005392.495	13234015.67	10488177.87	2676204.453
10.196	191.071	4274428.981	5272032.98	6143066.815	7634822.075	6818882.212	5558821.363	6878883.205	5659380.502	4852237.952	7860763.701	4427533.272	7542563.959	8138138.828	6641669.438	10267897.48	2951077.488	7572490.215	6998132.604	7822191.645	2800546.544	4417801.732	6311623.048	4179909.797	18541009.41	5710985.014	1863184.948	5493171.783	4005319.942	5271208.103	1241060.972	3214633.476	4070045.798	45734348.34	6803278.648	6232161.473	4806574.605	4390002.927	3122015.774	5905523.665	7246388.868
14.837	351.25104	35159289.64	2461268.368	9221270.64	5151945.422	15284949.89	3428432.715	4897819.701	15066617.28	5686991.731	4595209.038	9462176.788	7394238.983	3461657.18	3122734.536	12261905.79	1773185.145	1215903.14	4011770.7	2347601.726	2167190.798	3848822.241	8765707.269	1556488.324	3665537.761	4470329.605	17312258.4	3901611.338	3047882.877	5277609.469	1689538.959	3065627.471	5146630.811	3494590.312	3807819.561	2632246.328	2073654.627	5885271.825	2761155.242	6962875.1	2620586.796
8.322	179.07079	1479904.673	1139552.048	3845860.001	860688.1849	38433171.63	2173868.286	121657.845	776849.5448	1692573.141	1698083.517	838440.3602	805482.7954	1612185.492	1301947.9	1609993.501	1553003.704	1279865.787	1130138.733	1510018.044	1365790.036	800667.562	1127559.656	1455289.754	3326016.79	1767831.331	1095853.229	1099961.238	676613.2018	1190951.63	1119625.863	1090329.432	850255.7828	1332633.002	908292.8216	951832.1237	1190812.92	1033893.685	2073664.759	1268652.351	1078457.635
15.693	856.57239	8441286.32	3945152.447	10728590.87	26079234.52	17107792.82	9345580.085	10945494.99	16834389.1	11350864.72	73878921.69	15244287.79	13916756.41	24447630.01	5268930.065	8599045.25	33412382.95	7390736.857	7576044.746	8472215.237	29497005.96	15620932.09	21387631.56	20601487.59	17192269.85	21626022.41	1522549.619	8783641.418	2974427.618	32165022.52	8180074.964	7868567.168	21754514.69	13198376.15	7196308.041	13906993.14	9885654.17	4135964.143	16351577.57	11664966.04	14285686.38
14.91	524.33618	2796568.756	3034696.564	2623061.39	6914656.831	4934701.432	3953754.792	6801652.213	4872366.169	3760269.272	3330704.623	3909940.414	3584994.979	2918280.103	7582545.761	3414454.888	3448689.486	3552328.93	4263364.151	2576029.912	3067435.129	2997440.335	3993607.525	2795649.975	3151676.542	2848515.885	2713931.834	2666812.931	4048050.96	3768565.503	3210325.358	4323169.69	3838728.316	2939193.293	4125421.718	3446883.522	2863846.029	2240448.973	3236009.993	2153351.398	3904278.139
15.549	454.28522	8534171.531	2475018.989	3143236.671	3229047.004	3464458.868	3096455.714	4323667.46	7822923.316	2718441.924	4400885.327	2094998.411	5483675.246	3663987.198	1772653.412	5653866.804	4814331.232	4264207.413	2670122.213	2141532.029	3891070.762	2864532.976	2485468.958	3500475.845	3170455.145	2605556.903	2887365.23	3151191.629	2205152.186	4456260.046	6041921.529	3448591.039	8388327.069	3025973.288	4582672.765	1882130.838	3373978.761	3826418.743	2862703.361	2960494.798	3606221.973
9.555	171.02962	557941.5657	516442.695	1001203.085	635459.7939	1339087.369	501021.8656	454946.9928	526553.958	631883.2379	519246.4117	2722076.493	683672.0437	603953.71	475548.4084	669214.4207	617072.8355	502758.364	828421.0496	1191202.904	551589.236	502816.3881	503752.4126	565609.9968	1090088	550849.5934	969231.0397	515902.159	460281.9426	608651.3737	652076.7758	468777.7692	456884.4197	1056727.191	887771.1804	616556.7544	576913.8528	448646.7451	1504880.492	750466.219	525442.6737
8.631	103.03929	5740275.56	779080.0484	5672777.828	4120453.333	26003548.7	1750747.773	716689.9932	758626.9628	650124.1537	967458.7137	713383.1967	783732.9421	1182613.054	815528.3352	1226635.477	2309935.958	654868.8516	848337.5354	914149.2144	2693661.44	693987.668	694117.567	984735.3864	715506.2978	727802.7474	828006.0251	1067430.53	733532.9259	741846.4014	780992.2223	1014015.533	744914.8754	1171055.528	815757.3417	833466.0798	1144048.119	982442.376	1154441.754	963007.396	741980.4146
12.7	312.17163	578566.7148	586433.9212	1022524.708	881783.0774	956606.7123	695078.7057	758681.8658	649388.4673	1125949.018	1964246.951	868236.5574	1610277.51	1172656.225	721727.439	808877.6969	1827699.75	860796.8987	709120.4457	693204.8441	817901.1237	635232.863	693681.6868	873013.9951	824239.5497	864672.3351	919120.4178	732340.7643	669970.6728	2573886.609	1603432.011	900600.3636	744177.3659	840285.1575	757060.2548	1166620.445	864422.3331	641188.1539	755248.1214	662746.0058	632135.7228
12.192	457.36902	7556366.772	1233089.07	2424207.881	1451601.627	1547139.096	1074970.769	1257874.355	2765179.08	1247072.237	1778292.911	1232653.375	2369193.668	1217997.541	1005780.442	10629788.25	1367296.899	927062.0021	17636660.69	1049558.745	1335813.524	1054056.924	2294564.436	8744608.033	1370874.356	1420809.292	1720766.047	8135127.424	972447.4991	2171327.057	17077199.36	991986.0404	1242280.68	1475293.199	806218.5844	1402402.186	1369715.715	4079169.096	1368966.811	5451955.499	1371927.468
7.871	307.08795	8774418.891	31815940.13	16507421.81	11128867.44	23051581.27	9839618.256	10761085.53	6695588.205	10908218.4	14135863.51	9652247.127	5048439.984	12918517.15	4350581.728	2977697.63	9089521.486	13877562.8	13686001.1	19315180.08	4113248.318	24501512.75	11146956.19	12118077.94	10998139	8023962.923	14448198.11	13653921.13	2875713.152	14894011.66	15185524.6	10375457.42	11136452.6	40713214.75	15825456.97	22303293.07	10906682.17	3907310.568	25006199.11	19031483.48	20304044.17
12.761	267.13922	1714874.378	1352807.957	24500311.16	2546148.56	1247320.702	2257996.432	2680813.406	1424508.824	1121536.879	2771860.873	1732887.048	1036137.363	1299992.239	1375967.686	5352182.829	1456948.462	2256978.622	792798.4144	1470017.288	4076130.796	1311571.336	2239396.379	1641074.618	3175531.922	1623125.742	2110729.228	947350.2642	2450087.807	2868285.804	1522074.013	545717.1306	1491983.915	1106046.024	1700097.659	869655.9143	1368759.351	3004573.238	1041698.142	1373207.435	1580763.886
11.269	141.05533	2297170.415	2293272.444	2511124.69	3204283.281	5182997.314	2852935.637	2038452.858	1839314.015	2041369.764	2489476.141	1964896.113	2184863.186	2780414.37	2103204.247	2495226.916	2203580.901	2411711.665	2350858.861	2585804.485	2243220.727	2476941.909	2557441.946	2214355.798	2528108.526	2793635.679	1369852.077	2552329.946	2362414.685	2739274.058	2364482.726	2780153.477	2070670.032	2972129.306	2323756.088	2497964.014	2729451.701	2768748.951	2080864.017	2262054.526	2337291.639
8.154	200.09196	2251910.75	2238246.163	3116620.636	5737041.367	3486334.092	4321780.78	2024497.733	1697814.823	1458538.2	3841143.556	6409821.213	1835653.294	1553156.482	1825003.574	3320325.648	3205477.156	19487986.06	1885353.996	4620422.874	15329133.03	5570375.833	2072511.429	2896651.94	2566233.348	1619310.775	3730182.682	2199260.436	2177131.442	2381143.812	2291819.287	1870521.543	4010597.241	2196667.465	2386893.944	2242309.041	2156125.841	3615879.419	1640505.464	4582249.837	1816567.033
10.708	400.1792	3269190.516	22284642.06	14929193.01	8763673.545	18604801.01	1963673.261	40534326.4	7577768.443	836021.721	22615529.34	40937063.11	1190053.587	3831702.083	2823110.634	24809510.17	4060923.853	1362924.994	4038395.793	8621499.254	25500102.02	7379785.41	4729181.24	6794748.129	4744923.45	10006547.71	6291111.32	12995437.56	7025195.591	1932236.177	1518929.797	3721015.897	1587244.777	4382219.685	3483711.228	1312405.496	6159612.629	6892104.424	4851828.095	10255688.02	1431138.217
7.908	130.08701	5648707.593	5327142.825	5211549.671	5212712.1	8825125.328	7678275.365	4920603.931	5997126.783	4064125.889	8749956.215	7143155.177	5435151.043	5757816.607	5961648.472	8542806.462	33734316.16	5217446.857	7129338.627	8499569.93	18728676.13	6192501.808	12142280.8	18396715.05	11275597.37	12967855.46	17918313.77	9355744.864	5234067.14	5881367.038	4930671.128	6584456.553	7643558.046	7165893.44	5059047.369	5311374.28	6735145.794	5822705.136	7213862.24	6665855.022	5746141.831
10.482	416.354	61710.30708	76004.2517	110904.1338	913901.3694	293678.965	9954635.236	68685.48685	69745.61244	1721540.354	240758.3957	107817.4033	111757.7273	54631.83289	78023.83101	95032.65694	127333.0473	101757.437	1512622.878	157242.6712	116407.3468	67092.16095	72775.14245	4080505.502	101403.982	801673.7238	284053.2105	3929949.211	75505.73621	2426671.656	75365.99406	54939.03674	690950.3739	49602.91833	73339.79192	107696.1987	123888.2239	162148.3817	60346.07217	67482.33282	2469974.919
14.462	347.25906	13220839.31	15069184.71	15757457.42	33507353.21	9992492.021	13631655.31	22988755.61	12855061.06	15951821.7	39398053.72	13971479.88	10627246.48	27360882.23	6185476.056	25268235.05	19862682.51	19079921.24	19245705.68	14353740.81	13368444.69	11346991.09	14606492.81	21382832.14	18083093.71	14766098.14	11283514.07	15248730.61	11936739.61	22341203.52	31513540.56	10264714.24	16301357.29	17081409.99	18436985.81	17426135.74	18458723.16	13347982.89	15454368.33	54174212.49	14749068.76
16.049	886.62006	23664068.42	2772107.867	1143273.26	1062848.036	5708096.874	11357779.2	9153141.419	3623289.107	2380251.847	35961323.22	2754894.383	1573863.851	12649479.7	2054747.136	5531988.815	59916359.62	24960499.06	22702024.07	2235870.344	2748825.177	587039.9214	2164947.153	20724012.28	12845397.43	3649284.007	1558821.085	31434897.4	376181.5952	43571897.01	73993196.05	4896401.134	4453437.382	14163703.99	20556430.75	154355.9843	2203997.375	596084.6716	22992137.48	4526869.95	4322226.108
8.387	247.10703	78275.98801	92496.22194	61927.27207	107480.3913	268183.9319	87564.72139	20485.55553	22679.97037	28202.81427	47646.54203	23657.95047	52376.70805	81028.89817	39682.37641	1676468.641	102780.5467	24051.82744	64706.74047	32022.72928	103065.0433	499353.8334	46297.8448	98019.2814	41549.75623	24625.60028	28902.64149	46930.99773	25553.81139	93894.47685	36656.37294	45912.218	38616.73852	80712.22798	20754.22517	25370.3978	54936.2996	2823622.939	225101.577	42746.49962	19656.60189
1.328	241.03221	20746645.82	69765884.18	34457088.24	32739952.52	37591617.26	33017379.19	41134111.87	46004815.07	18096054.09	43528347.62	37970746.54	42013366.62	38364830.37	24170229.17	40989579.7	15920875.27	35692822.11	20486599.28	20417710.49	12227532.74	14069866.76	66320015.48	12929693.05	65690488.22	21244943.25	45441326.47	63358752.65	37414621.2	25274633.05	50343664.74	26456545.96	46661619.52	37122073.29	48204561.32	61578566.94	50759419.83	31632410.25	29004747.9	28279800.92	22429269.74
16.146	776.54614	261897.751	245601.3554	245688.6489	277220.1872	276206.6475	253325.4506	289426.0359	228123.8012	381833.4582	357335.1984	263447.9565	274582.6504	317681.8872	257197.3807	266113.4817	458887.8382	291464.497	379438.9706	222910.8438	1378234.037	253614.8365	244884.8011	254989.2367	255698.137	256191.099	315440.2159	337842.1441	261440.5869	424150.0238	409307.0984	297808.1523	228866.721	290211.433	305717.9388	278819.5102	261092.6494	239935.9	255866.7472	225437.1012	273273.2547
10.196	224.09279	1410952.853	1568710.37	2032692.988	1070355.936	667082.8785	1406779.406	1309690.958	1393028.501	1706194.417	1612235.477	2349360.991	1347048.622	1286821.606	816391.4932	1021168.349	1666493.127	1228420.287	841742.8288	1272314.357	2323443.54	1550990.584	1090942.661	1319442.155	1749823.58	1124770.637	18664449.69	1176864.371	834506.1555	1883165.775	1991142.444	1309663.26	2046054.511	1217084.858	6386978.326	1775607.142	1462427.528	1517582.231	1690385.508	1559630.325	832392.6986
15.729	420.83429	1602212.048	69535436.39	185353.233	935603.4599	8920892.883	5788182.057	6634986.366	734080.1418	2242722.395	13022002.22	473412.7069	432967.5022	19778552.65	2739938.908	2930599.483	10153601.9	767586676.1	28645341.9	4135880.434	146184.8897	703477.0688	2638081.306	11237007.87	14475262.12	4742822.327	3625855.697	34488504.23	460508.4709	19917954.59	22430650.21	9477001.417	985641.1912	19433312.16	11043364.32	1864775.413	6725281.331	87680.23937	7559304.411	6923551.99	2169171.908
12.243	277.10843	2239471.999	2579567.587	3751091.329	3232396.836	3039299.187	1883456.694	2988168.33	2269834.157	2182238.371	3663258.992	2851010.169	3925353.472	2888426.801	2132747.546	2289838.341	2350114.228	2648889.868	2687077.454	2723831.13	2365995.781	2047622.573	5123570.144	2879842.243	2632844.819	3159636.066	5195195.031	2571565.937	1916828.852	2949111.982	2751671.606	1675274.802	3533744.6	3540663.511	1495754.752	2295779.352	2761706.023	1661164.221	1662915.717	3213304.141	3873550.234
13.596	313.2381	23648909.74	5896000.813	20663518.53	9016770.686	23021978.88	42948688.92	5466532.124	32498017.86	40638058.85	40588608.34	21683298.65	6156054.838	19635636	25125626.33	28236790.78	112832713.8	60115212.51	37088389.35	11951880.32	88597558.84	25555724.46	20622780.74	283614730.3	15550471.75	4306873.918	12807847.2	7084491.091	18949498.68	8390330.656	6105115.784	11480017.42	17048265.82	15292670.67	19002303.43	13216636.45	23117972.6	15988592.13	26539607.42	19550001	13357641.15
13.699	412.34253	965455.9374	2753954.486	10410039.76	28568450.71	5020433.277	3433481.028	10179546.46	2172297.8	11958403.27	22213005.58	7046830.46	10694623.85	16419102.42	9096105.542	3665224.478	72082783.3	9686225.212	2108095.743	5655414.916	11170050.67	12296161.18	2267674.625	11193106.04	3225319.286	2636942.395	1845677.955	2443531.762	6556823.05	14848199.91	3602767.507	2973598.9	5521652.591	3462968.645	1674337.551	2515695.784	3132826.918	2606348.026	955536.0242	3241632.864	4616442.546
7.087	179.03488	518274.6873	1246935.681	1333276.424	1442918.153	1622032.838	623055.1758	2971926.703	1467970.646	805353.6416	1134971.269	1256030.518	940894.3167	1615550.482	1319843.615	3935399.891	1315044.479	1259419.283	1143475.538	18425798.77	1806747.797	892608.7489	1766918.121	1282635.16	1528353.161	1222631.305	50081305.78	1164370.294	895340.6731	1225191.192	1788341.455	1007338.005	1161613.804	1051192.959	1326889.584	1686966.835	1816511.142	1175376.575	1985223.975	810259.6411	1118001.832
16.9	779.60583	29779665.75	93586168.17	72707015.52	65510052.02	13735241.54	17216700.8	11961139.36	96411867.1	78811537	8860761.783	55426528.19	87405560.69	11946285.31	14756893.87	37693858.02	10888116.1	3597010.869	2697015.405	17086097.49	30783073.92	59038038.14	30385826.77	9432740.07	15921332.5	11177105.89	10197962.74	2408082.401	155016350.1	4420918.036	1760742.987	33172838.87	78082988.57	16335925.89	32715346.36	160206588.2	9952796.748	39304568.61	20701251.13	10465426.09	9140384.11
10.534	344.18646	192944.3507	620354.8032	355988.8125	361847.5062	751655.7679	273345.5848	249873.3374	251388.1028	247550.2432	4408196.361	162828.2193	159400.4064	352986.3885	302030.5946	298577.7963	446152.2095	265730.5237	405261.2359	382108.4474	253212.5499	247870.1591	1007051.4	681383.1679	1255807.353	444684.0342	387285.5978	314818.6664	300662.9748	331020.2732	180565.4165	337159.6785	273282.0133	223625.4446	218642.1104	198841.2336	374878.9128	272399.7103	218480.7601	317323.578	614305.5855
11.089	325.10788	164003.9802	5636123.271	408855.9008	408655.9562	288395.1101	5346545.623	157016.8919	193110.492	136827.8162	291879.4461	223391.2221	243914.4581	6358269.963	382358.8918	6005267.433	250535.6002	239614.0233	251377.3936	331877.8332	4538851.555	848126.0167	339711.672	10202406.57	5950201.006	214921.3306	723905.0752	379830.2101	245301.1568	182334.4973	150885.8135	2161671.04	226981.784	297708.926	176055.3641	189982.8785	266051.3914	263633.373	9018331.306	1018672.101	253026.9863
15.394	550.38879	17770755.68	8781002.217	13117437.14	18592055.73	19334198.55	9425138.965	31649514.04	14915949.72	36199002.63	59287984.07	18766360.02	22848438.85	18083142.27	17516902.14	15591693.3	27713588.57	40602486.18	18600576.42	20169596.95	23483558.42	25285311.92	7644880.523	19841086.83	7623573.555	17663636.26	4212090.963	22738577.79	9239972.693	51435103.46	61214027.23	11946602.21	29082876.13	17796172.74	14820488.21	17008328.42	8988921.908	20933606.7	31061317.21	21222928.22	28379160.27
8.481	254.0602	50866.35691	85182.54832	90825.83135	511650.9372	135581.3991	62448.23293	113424.3691	84493.5685	25024.59157	43704.70277	109717.9709	54154.73618	50358.94942	100260.3482	264488.8636	152099.9217	103869.6515	50339.57965	86568.43449	63238.01245	84174.38234	43604.19808	43935.05421	933032.9198	59924.83085	99174.68289	49209.56292	137436.1169	38916.45902	49666.15637	79644.09517	475104.7181	50162.36258	253531.0899	34236.50281	64008.34737	75300.07	105135.0066	87899.32271	93014.94592
9.58	262.04645	29127.60103	82099.97429	455677.6863	38879.09663	82150.85775	32390.214	45302.38384	30274.60449	48917.47117	34819.64161	29587.68528	65675.74454	56541.16472	31146.41783	85565.9654	58835.26292	32902.35068	1409802.794	70124.20359	33320.6776	27936.25735	27535.29076	22937.34872	31145.29171	26955.88047	105564.6133	68683.60946	28064.62936	45113.08016	34689.9911	45437.24829	29692.69698	42890.40934	27456.89705	45506.02932	95902.99705	24455.10876	145197.0298	1133610.082	28004.56923
15.696	576.40497	7150541.459	7342532.3	16456792.39	9848858.158	14385250.96	11251157.76	7768284.86	10402395.21	14090050.9	35820762.11	11005620.26	10224633.63	12063635.8	11199473.46	11800126.35	18314619.47	9605608.489	12765869.26	10886389.79	11675493.44	8932280.361	8122541.51	10699450.66	11850074.33	17146876.26	7684490.051	8274640.71	12141037.7	26409915.93	8980000.816	11244190.97	11471040.61	10572526.41	7930700.742	11400742.65	12065632.25	12584300.03	13590575.82	9800844.034	11079377.07
10.534	271.16632	15019107.21	23700608.84	5572379.811	29806645.71	123130901.3	35564919.83	10861573.35	53537181.11	461050230.4	25980091.89	31441207.59	99825382.73	30437683.69	145996765.9	29945588.03	10128128.86	102353281	38195483.31	11850938.24	9434681.423	23731528.38	15077247.91	34895963.91	21185778.26	9488512.976	9035337.711	15893598	15480318.18	184011518.8	39988978.23	15449746.64	26014908.93	29633296.15	21637108.49	1041509250	30712532.41	12803186.8	61544216.77	28724257.23	19931268.3
4.978	136.07613	11757341.81	21051534.35	26191404.9	25389411.12	23187245.34	14993236.8	17019724.21	15043040.28	13234720.05	13121721.69	25758940.37	14979571.8	15870300.29	13979440.14	16066396.15	16148766.24	19215853.04	14882317.93	17592413.25	11358920.74	12117803.72	16390623.42	14774238.22	25377156.34	12454498.35	18272220.73	17735290.47	12087930.86	16907190.71	11641514.06	12526433.02	21167878.46	12894418.39	15960731.57	29852131.89	13695783.89	16590901.6	15754104.59	11987545.84	18554608.35
10.007	321.13232	494655465.1	291097520.4	377376199	332768135.9	360600451.1	133823694.6	663967709.7	237682055.7	97497782.12	137681051.7	336531794.1	140028382.5	130207575.8	346305402.3	359482206.5	146785487.6	421516759.9	479606850.7	420819611.9	345546659.8	496073812.4	573809994	176671616.3	549672118	198852803.2	177243312.6	187431852.4	315160941.8	641646496	153103767.5	115686985.8	456566852.7	178916637.2	250767147.4	181391238.8	231000010.7	201666347.4	99008945.74	199270587.8	494109236.3
7.068	133.08626	9517645.287	6242319.641	9073267.49	13429783.45	32548675.44	7031889.804	6614885.682	7262570.529	6844873.047	7336326.056	6494279.758	7812528.826	6134226.536	7198577.027	6877726.148	7828692.916	6384963.56	6705869	7685199.562	6297868.345	7104151.347	6160422.168	7054674.95	7206997.383	7611899.113	8140970.216	7732264.154	7070522.947	7688186.323	4741478.529	6502600.312	7196037.793	7395338.88	7608364.462	6170933.767	8427946.107	6434837.004	6273512.434	7041680.507	6921685.536
15.193	666.45648	629474.0371	1579342.49	3318365.468	5768444.021	2363086.791	5779804.764	3737247.02	3103966.99	1442232.066	16610089.95	3109777.43	2011802.378	9732261.171	3078364.284	13438292.88	65257983.7	2192474.062	3123454.854	412403.4126	16291092.93	1564292.987	1344653.911	9583010.888	992736.7048	840008.3207	2546077.213	7126861.809	2303478.378	6001678.615	8263884.463	6591805.53	3839289.517	4549219.106	1380121.926	4472816.19	3660187.974	1768983.126	3069123.112	3714143.853	1538611.745
15.341	548.37244	5200282.951	4479605.089	7752356.121	4064984.801	9680815.526	6405928.797	12586088.12	4599158.25	21530398.51	47791627.85	5866723.898	10863178.72	11306549.24	7230468.525	9703012.704	12626277.09	7732990.694	11447705.75	11124757.26	8491323.703	9421266.417	3925084.92	10896752.53	7282460.173	6749667.44	3188965.087	7755263.433	6013358.933	81691558.23	16408451.25	7268653.465	8886904.602	9304723.367	5787243.398	4840931.464	5711895.857	10611921.38	21153357.17	16476340.19	15628258.85
15.542	758.57001	8338378044	7751753468	30599920398	27977681913	21686253048	19952917210	12606702515	16355091879	23213105035	12669509944	27644969699	20514676686	25217234607	27476367004	8913769138	19753573903	8332692865	9744679126	29125738544	27675175673	25523567884	6318002377	26995332978	27152588317	15575837133	11636537413	13762060004	36255763997	15224430724	7754302317	21643617888	11389131464	29284605455	11834683444	19873757878	25806670886	44226708270	9515225458	11400884148	16555458004
16.087	726.54346	666293.3965	794698.5954	2335315.215	3278246.428	5638924.691	5114791.086	1520745.332	2593202.937	1238177.818	2953240.465	3217126.176	1841200.884	3163564.853	2913387.541	210680.3746	1018830.998	7456528.859	3807411.368	1770483.36	6068320.661	1019622.453	971051.165	3951078.826	473857.4847	1701661.628	9765380.858	4200532.339	5560716.701	2875296.918	3797557.274	6418482.878	986262.413	8929710.688	8849424.812	1006673.604	31286404.56	6299159.246	560062.5904	883697.4855	2002269.836
9.335	173.15453	3639501.265	3136866.671	3645726.389	3893893.88	5333991.548	3681171.034	3738844.391	3528833.061	3155308.751	3925395.606	3867336.342	4307336.202	3621883.557	3945689.616	4038363.893	3180237.85	3077447.352	3202101.022	3176123.712	3333037.088	3818918.527	3235623.681	3607498.431	3706587.285	3505654.603	4036935.941	3920640.019	3297410.457	3463227.16	4202827.92	3997870.87	3523404.402	3597801.429	3801233.976	3240264.059	3774990.243	3364389.853	3299869.828	4841256.21	3360506.243
14.591	520.34143	3573138818	4783934510	5500282677	7488922006	3935510449	4115336673	3524598367	4092614526	9610658439	13302356167	4998225415	9465864780	5995995552	5975592918	6830317652	3705307369	4155805803	3493975335	4222941740	4824978901	6882281018	4057878014	5278231246	6054156214	5703185074	3928309003	6868263681	4598114188	9804639269	5187709438	5263661850	6625544662	7500988690	2877258430	9495902203	9661535007	4578873669	6584746825	7556045355	5293731943
6.954	268.0762	753167.0778	1752920.878	501144.2972	1346092.815	756802.6841	1285158.985	1196274.931	797637.1544	1155532.64	1187575.502	1310754.216	1357928.93	952180.72	876662.3478	1095046.158	851221.8697	874592.4178	1408282.532	781438.6393	882517.0361	743637.3975	820210.994	1121947.437	2119705.926	986720.3295	1920928.433	1243040.427	1103879.055	216286.6349	1457009.428	1316893.075	1518205.426	773570.3878	774340.1772	2196827.14	1033769.687	1027267.925	1312892.008	981701.5974	1135009.098
6.392	206.13983	3394003.395	6092426.032	2949645.941	6199612.355	3931938.627	3328827.232	7647517.276	9770126.49	2452153.803	4684493.484	5184868.401	8555240.826	3805554.702	4208038.017	8450181.227	29851266.14	6144368.064	5149676.264	5615706.989	5702309.936	5938417.601	6087636.797	4191186.96	8080923.335	5512230.659	5098275.177	5323452.891	5030457.342	5753306.753	620398.5328	3943064.936	11878356.57	3496898.3	4341869.127	8471712.381	4959984.681	6232180.41	9525072.557	6075491.447	6083394.87
13.548	317.1731	8795007.119	5365061.346	4511197.255	23982441.1	5212477.178	11434336.14	16155364.66	10953171.26	4782673.051	60922172.3	7346431.226	10858051.73	21252831.07	4165661.63	16387446.19	12478350.3	19762992.01	8048710.998	8653638.049	11922461.98	5112521.165	14457555.24	20716211.26	7787705.184	4900559.582	13209087.29	5645431.762	4721115.967	5812188.99	35129328.36	4036184.92	5937068.783	14224965.69	8539446.558	3435521.803	5782518.721	35786477.66	6787094.027	9312874.24	18657566.83
9.268	190.05037	18633334.34	23665780.22	16524917.81	16441058.93	16386006.25	9844946.339	24209484.76	12947957.09	13844729.66	16506328.44	7469108.193	9478653.608	23950020.04	7817700.452	11875907.22	8192245.757	27235050.57	6523169.691	15289963.01	4520746.753	6828729.124	10157731.83	9285173.395	10209627.27	5867920.716	10881785.36	17226853.84	8475951.815	17688864.29	4180431.947	10017008.21	12993070.01	12801045.64	18024316.22	15247842.97	17009334.53	20617910.78	15195978.1	12056314.84	9511931.45
11.892	177.06665	3375444.854	2092308.201	2530868.489	18168168.14	3570998.726	4640123.162	2027788.587	2502574.859	2465841.818	5549422.598	6862193.77	3466158.153	3110633.127	9609722.114	5089509.584	24689264.42	2347371.186	19943568.22	9510710.552	16190232.38	5335007.142	4082887.884	15047162.27	5769606.402	3773562.155	1280034.35	2292832.103	2035645.152	2520292.452	2146238.945	5395470.605	3249073.147	1726581.382	3265560.392	1095403.813	2596058.06	1935330.483	3947352.349	1754044.494	2157589.056
6.705	243.08037	715942.3347	691417.2782	459781.6813	1111998.218	1244622.026	381985.8632	993246.5612	651035.2058	579389.1036	778137.8822	1201569.144	632354.4273	1256971.291	867177.2371	538414.0341	1054907.579	1406978.884	956037.7332	948653.077	778769.895	1065225.474	2177132.742	509896.5459	927941.9781	613548.7313	1079457.223	689227.3387	1102490.729	629477.4808	540822.3786	690924.2597	1191172.425	604085.7043	1339884.007	740807.4478	423056.9435	447696.6453	492174.6967	747881.4214	942854.8136
15.003	510.32043	764153.618	1080538.102	29610660.58	4207899.719	7151293.264	1246370.47	3582178.938	1210606.345	1089999.234	2201152.27	2022911.797	947503.5866	2132211.62	1831568.198	1596021.947	1927913.851	1592076.701	943445.3394	1905767.191	1484338.366	926862.5582	1211574.24	1489161.56	1606954.665	1181069.671	1145730.036	2258263.516	663521.0005	1881933.971	1884196.385	1378757.623	1794105.886	3470548.092	2206993.87	2438527.245	1322937.355	1113662.563	1433395.403	808736.4033	3661251.219
10.859	257.0809	258770.9064	445186.4724	827265.4752	440235.5236	626910.8153	364307.0461	270375.7538	486281.2747	509909.4518	403594.5084	610591.4632	605244.2093	641682.0865	256186.7287	1600310.55	480821.2148	595678.0513	416844.6806	5510724.337	414272.4594	490091.2037	375449.8105	695206.8792	505573.2032	487634.1452	853121.7126	616424.1105	690933.4514	419271.9004	449893.5537	698533.7405	353258.8637	29571020.87	511283.688	445799.7834	444073.7832	496654.6839	344804.7591	773374.1329	348327.4859
14.614	510.45432	1365255.054	2529216.312	3256315.402	35687624.4	30168050.07	2333172.734	25614918.22	5328196.148	3319079.647	62172250.69	8857345.732	4789469.622	40074459.41	11510248.19	11342059.01	20141642.61	18581652.33	2626641.903	4321285.013	22059689.25	2221554.722	2075131.179	2511477.298	18723805.53	3936543.392	1820993.874	2953036.94	2415398.188	33108319.05	2657493.217	2265033.593	10479978.68	3134575.814	5864788.202	4429286.248	3198530.21	2368626.292	3473933.945	4094317.049	11868210.39
11.89	207.09988	3776991.188	29499239.04	2568222.913	6273275.599	1110067.062	2048832.97	2876686.573	5152280.925	9933791.903	500392.8073	1625992.424	4921133.751	2250017.599	3010017.545	3500484.308	578925.8742	4709573.25	18382744.09	6166144.376	592733.1003	6621705.648	2754311.806	5716322.593	2529780.652	3503543.309	3845864.77	18768699.75	2811665.246	1719472.789	262716.2549	2406715.506	3661912.13	3416543.337	1779595.719	13406650.37	11402262.57	6434158.869	3757905.864	5389848.901	2559294.292
15.037	550.35236	6262006.463	3741555.807	4665347.612	18938522.2	12284278.21	6776742.766	5568392.499	8500063.174	4392720.369	10932684.52	4553554.342	9030365.86	5877404.903	21345615.74	4945720.229	4097003.002	7548782.776	8990013.94	5213733.179	3848903.393	5723457.012	5145936.166	8560577.931	4003574.561	6271578.008	2756824.189	12341632.01	5778036.199	4513264.903	4955793.927	19346727.64	5797167.016	15343740.47	6040072.339	5073431.983	5366334.188	2712999.304	7909697.413	7000780.651	2289648.987
15.154	326.30634	4833490.108	7783490.402	8210096.768	31503568.39	15930966.74	7224525.551	14513098.62	7512702.002	15663592.8	25242558.79	7624265.324	9529075.405	13371918.8	13255552.18	12741201.5	8704739.803	7527602.206	6791902.304	5693931.908	15948453.04	9898997.858	10896802.44	7519092.251	5420876.379	8093558.622	3917976.13	5786738.486	7145597.061	20550131.09	8136237.707	6858497.62	8252970.32	5578556.235	5191644.27	4018066.122	5516794.96	7050915.707	9923572.266	8630699.661	5348253.568
6.656	195.06618	3696768.547	3758983.699	5887504.618	3301217.187	7698680.386	5030355.262	3564310.678	2871823.685	6846710.721	3294943.779	5683106.966	5411454.118	6298294.41	3386566.204	3400320.461	4001299.986	4340297.574	2753717.249	3125871.902	3747711.072	2884337.503	3234722.767	5848646.404	4143810.775	3779872.772	4643415.433	3963008.481	2832721.008	3125869.033	2844645.943	3416500.754	4331063.8	6338047.457	3167084.489	3009922.376	4764934.506	2753808.937	3549821.121	4231972.458	5635059.366
8.029	147.06566	6816272.014	1683446.42	7026856.877	4065181.449	33748984.74	3372618.374	1884718.58	1484018.727	1094379.6	1885637.039	1548208.073	1091143.223	1882849.615	1487799.911	2280823.185	3175222.667	1201229.808	1630115.799	1520102.24	3814138.686	1505696.129	1808768.226	1747046.559	1899933.176	1693866.546	1849973.718	1871812.513	2005927.669	1246632.958	623482.7337	2014476.288	1673513.919	2112004.91	1456252.908	961237.9164	1968629.036	1626106.871	1303222.907	1538648.057	1438188.532
15.38	634.44458	2656246.019	2190826.65	1687732.771	8802602.658	6372770.081	1805750.859	2835505.226	4000409.237	3394086.608	15467996.2	6452296.771	6895039.268	3151540.452	2652186.753	4152824.814	44896103.66	3328338.668	3798959.385	3792064.779	18684438.45	5831034.389	4382520.235	8365891.763	3629807.574	2938263.937	1352617.426	7279851.964	2530974.952	5977920.593	2077821.064	2783431.653	8900109.348	1825756.384	2716041.684	4159715.97	4394138.587	1663617.064	7382282.555	3740651.765	2080469.997
15.033	783.64124	1223819.802	1599269.635	6704267.343	1985526.325	189834.8917	2439323.954	4044695.247	1966523.236	1355350.83	839466.1682	654135.0995	850337.8904	1868284.674	959117.7552	8067887.454	510533.9784	11733697.45	213074.9726	2963522.715	2811383.908	4980904.153	9312575.844	526996.5145	1056598.957	1078322.8	6055319.4	330421.179	769175.9537	541937.728	5954623.777	2999316.949	1729532.669	1473752.929	2192543.073	19767643.1	175500.2848	3883197.911	244009.6073	1009448.027	1643770.884
16.5	797.65839	1054734.081	20920778.75	41600740.65	3489689.95	1568292.536	3953158.564	10365874.35	953660.6013	1470869.223	2014474.386	1065266.612	806152.0349	2658416.546	2329771.158	2210123.802	378750.7848	9299973.271	4821159.386	8713115.11	5180009.898	3140014.949	9238884.381	608113.2813	15025469.67	3888829.625	13636420.04	455609.2463	2096165.473	670554.4369	3429701.905	4820018.906	1836411.045	1044872.899	1089301.179	17104800.79	178633.6003	22575437.29	1619150.755	1449978.043	5821093.971
10.821	253.10748	5392272.476	3821763.166	15311827.3	1521319.761	2897151.433	1134901.902	88383639.47	2466160.164	772094.6189	1096989.922	1217063.857	1304171.183	46562600.17	5249714.729	3061469.459	581272.6581	3583433.277	1012600.102	1854432.484	61627659.37	624904.9477	6726308.19	1944710.746	924878.1338	1709572.42	7271992.908	25136608.32	569734.4299	3452809.966	4388835.175	497852.6751	1377673.902	83919766.7	545569.7382	10017850.42	2353448.895	31728971.74	3028746.882	1082051.921	8258617.982
15.295	762.50409	691962.6335	712063.9507	833299.4982	1543001.247	750469.0889	531123.418	819763.0251	763395.8107	918263.5567	1232360.722	882375.7186	749361.5632	820055.2556	715847.5575	10078511.13	39055235.48	893191.3191	630100.1775	805954.8771	14693627.51	697969.0731	1504757.191	6366908.392	927505.5467	629333.9217	713951.0495	643644.1056	747917.63	1162291.414	778443.9279	646650.3386	818307.343	705348.8585	954708.3326	953309.9211	1239562.201	726886.1541	1137262.332	558341.7172	793396.0618
15.225	304.26135	1304065.295	1428583.906	881804.5667	3504874.654	1243947.816	1011162.782	3953159.905	1308619.404	1398963.769	24238333.29	2798988.267	1115884.065	2056374.242	669482.5607	5621027.408	1049054.633	4209493.658	3093089.456	1080114.699	1765522.313	867589.9344	5468066.981	1389499.221	1202331.87	2411386.894	2598546.857	3625521.17	1985822.189	3098126.062	5333956.645	2434190.037	2072179.357	1247600.002	2858595.923	1084751.225	1442801.36	778925.7601	2862784.988	6494198.268	5961884.398
9.472	247.14497	1132544.371	1580784.841	1383070.404	1324989.639	1218003.814	1120484.23	1179993.112	891168.1117	1041152.111	1945659.347	1412450.319	1340163.722	1481152.493	1337279.068	1987298.774	3175519.355	1093351.505	1089256.628	1202254.162	1864495.445	1180010.998	1381308.972	1682833.213	1398040.464	1599973.247	1374314.764	1964644.3	928609.5782	945946.8471	1883962.291	1382787.062	1449144.55	1486062.043	1303147.302	1906725.921	1530485.06	773045.5983	1470071.145	7404104.523	1196347.108
13.023	317.24811	1672308.308	8277906.027	1472029.1	3394981.496	10493612.66	1930514.899	3432365.721	11494310.49	1166478.087	4461763.03	3141702.28	1302922.647	1666146.331	1695719.637	2775755.162	6144725.805	4557921.672	4620488.132	2635626.62	6869544.187	7531254.667	1755549.973	2722143.535	2750015.571	3290682.365	5361232.485	3452675.536	2684044.824	1747904.406	1441638.966	2164957.989	4199098.49	3591940.383	4764770.491	1593226.299	4346501.757	4465253.427	2663867.895	9200122.276	3915183.906
9.764	511.13239	240138.8478	405426.2315	413905.5603	233753.9944	466169.8891	209157.0135	235690.553	245723.7635	238097.0709	648227.2976	314909.7007	961406.8448	244175.9482	294803.6176	287075.6743	398827.0194	308942.0028	334301.2209	318865.5146	299704.1915	242465.7458	256124.2364	280586.5221	295747.4431	236454.0736	965316.5551	257736.581	253257.2687	254204.6273	201584.9424	217879.9916	275581.3207	258408.5512	206331.7819	241894.8435	240115.7943	201515.5537	295829.3778	253456.3171	376569.3937
14.405	494.32556	267452069.2	222494468.8	287162518.2	508638635.7	211092847.7	285458391.2	349944164	211567480.3	545877470.7	1131652016	683921050.4	591692089.4	571451001.2	275449074.4	362051589.8	592892779.9	365482989.5	244021341.9	449481724.2	405068182.6	276213930.3	351080479.6	310026064.3	511677343.8	265176156.5	188272149.1	396141016.1	228971261.3	752683374	367725272.4	217453156.8	788713641.6	388588662.6	206646511.1	400330685	424584063.3	402188378.2	988510589.5	399094558.9	472761744.9
6.731	190.09032	810827.4479	404265.3849	1678854.771	2730981.879	36705758.61	954175.3862	1909167.844	1629927.032	963375.4892	429084.901	1125046.668	1278148.248	3405374.651	13600357.88	1129423.619	1059797.376	6399382.899	740705.5363	1255757.648	218149.8351	1336913.765	2605266.245	569833.3538	1109789.027	1048455.714	1526889.361	463448.0199	1888704.789	793374.039	820846.0309	479369.4221	1007224.936	3644439.094	2482361.893	1563811.398	394109.0597	393777.473	246874.487	974456.7787	1081732.807
9.105	317.11206	44641.44373	46964.89184	91471.07903	86187.92666	230916.1313	76626.2146	30418.55768	41380.59169	31101.59043	3358803.083	2325233.299	129320.6732	60879.65958	48536.6506	35233.36204	248263.2807	30536.01153	217455.0761	4892284.999	69810.85722	27343.03662	48582.35497	263410.7279	39790.20105	2618822.665	424456.5026	55733.36119	29470.54538	37147.73961	738080.689	49005.4771	32418.13377	53466.72252	712249.2709	38101.33761	60158.65005	1849118.665	62976.20174	217501.6335	25787.21701
16.011	768.55304	27061823.55	206773.606	268450.0569	282350.1807	4117864.725	2480600.115	2718838.642	2950334.211	495133.0132	9478690.426	2473389.764	1125649.984	5492669.443	2158501.421	10156895.63	2594602.021	2949702.746	8136734.58	844288.9614	2481766.253	330771.1813	722482.2783	12173106.35	771255.0573	1131308.05	1622519.267	20118342.17	612782.2008	9015023.961	10275051.42	3918047.224	1136066.147	7147646.64	1090023.405	266701.1621	1792312.246	282629.089	1445207.506	7370709.659	2400457.418
13.565	315.23697	1707792.959	1964490.356	2739044.07	35475532.55	4940890.261	1933247.401	4947426.989	2717859.165	2094531.105	43285984.19	3483613.356	2755951.733	6835227.269	1689947.156	2342580.611	1541026.163	2164763.691	2152750.538	2966268.526	5093469.039	3841240.957	2133833.5	2018787.266	10147689.24	4132532.405	1838904.123	2343603.469	2278004.418	24557026.46	2861432.284	1865767.296	2390419.05	1883503.925	2357948.345	2685108.832	4283679.766	1924511.828	2702209.288	1928817.97	1889870.512
16.309	815.69849	17207839.35	132988930.8	107806386.4	114908015	1071525.026	152363842.8	7690063.86	246462726.7	65718639.11	27508654.35	63402979.9	67122879.63	96011088.01	19598810.68	26535497.46	91308879.39	24873351.34	10282776.12	2945432.58	2982966.96	18419291.71	3766015.926	64113029.6	3193426.7	12283644.68	26529141.75	59188764.21	252779887.4	2654858	5015264.871	46605149.77	28666009.6	48038082.29	18527370.03	58075495.72	14859933.1	170658508.3	99223395.13	105087491.1	43269533.26
12.696	353.23102	4734553.405	7525338.26	9632789.024	6977683.728	6546282.747	5023958.83	5013402.505	5425244.632	12587231.08	6549021.333	14586706.96	8019612.173	4820295.5	17515655.52	7531688.12	9897944.205	5275152.495	19741456.73	14105201.92	26794877.04	17303977.94	8738841.459	16138815.85	6880023.409	7034008.723	17132039.95	6900922.563	5999546.367	6087497.99	4856081.362	4939246.549	9607828.907	4865233.032	5207853.25	7659250.681	22989974.71	21228359.24	19089885.85	14661136.18	11493945.47
6.4	346.1145	137988.4066	251813.681	1933108.528	127924.9046	19816179.28	51350.54451	140321.8625	554874.8504	56454.55981	202759.0516	365360.7955	63166.07152	739030.6199	168271.7438	170211.8153	147182.1108	148834.8039	59486.25331	303171.855	54968.61658	90790.64898	89285.70934	130319.6926	86008.7778	70633.26103	184661.2536	186191.2565	59887.98882	139417.5377	74722.24226	91125.51792	303454.5756	984224.2831	77222.37114	58139.20905	349550.1134	58341.10105	96073.92945	109420.5195	218131.6358
7.853	217.09782	29789183.89	48695850.4	14981074.86	30103829.71	26368348.91	29335357.88	19735571.48	14747317.93	18240073.12	32674638.35	26914437.49	14602550.77	37162513.73	21007509.87	36878495.53	14830193.17	30339713.19	26633898.74	30346237.39	11463668.42	22808286.19	21247806.46	20792788.51	28060112.19	41418795.85	62060786.01	72044451.9	33876735.49	11775884.57	1535889.825	26247259.44	24292244.9	23218367.22	30375213.9	55937493.1	45413914.66	18177853.67	19720161.47	17252625.84	24077698.7
14.792	240.09956	21388506.4	20426648.85	30440236.55	30721079.36	26231770.73	33330874.82	32222451	15201917.27	37708236.72	28063675.18	32753810.66	35823795.65	38330389.69	22954316.81	26315474.92	22498603.75	17656324.88	23063747.57	18535979.18	20384318.12	33258108.2	22133293.71	30433386.21	28099902.8	24393622.7	16974605.97	24954353.98	27048297.2	37235043.05	22359111.99	21980239.41	36571380.89	33577492.51	21244662.69	27388065.04	28676715.01	35220090.04	38202818.08	23426007.07	35523294.68
11.621	151.07565	77556614.43	1346321741	103847105	5873857.384	27053898.89	25547972.04	159349331.2	166587117.3	91558479.84	97724577.62	17324146.35	294419502.2	194218782.8	14375670.85	95421155.97	5535954.149	156342246.5	15084235.59	12974521.72	5985471.487	155805489.6	80423054.78	8782544.913	129909349	32246905.6	96562145.31	92884798.48	80423378.19	169588091.8	429374286.7	96048128.83	104783116.4	120141674.7	58748719.8	247427991.9	169999004	116246917.1	121311086.4	258825221.8	422140390.3
14.428	397.27182	3427647.335	13390938.4	5542267.737	5421645.405	3717173.974	3323504.376	5113878.776	3164364.433	3658764.289	5671010.43	4688778.993	3574279.533	3710239.422	3101397.405	3922969.266	4245227.299	3689529.417	5063448.485	3786751.97	4500061.051	4522976.846	3356941.094	3233767.935	4480764.029	3468909.727	3831317.01	4169378.043	3521138.785	5387420.406	3335505.052	2927253.671	4939117.431	3460126.185	2996781.639	3432367.958	3730306.42	3869800.446	4347796.922	3189999.445	4379584.303
15.919	701.56085	3442953546	1017993329	384787431.7	148201675.6	1848559752	1513901473	1744930076	703089324.9	1064243479	2923166451	232066008.7	283586058.2	3196606623	2227873106	899425221.5	1323802700	7832792154	9129130260	623990618.5	254960973.4	172898587.7	602628272.5	1801454317	1766553606	1419572429	1231181120	15214169383	170432874.2	3341940573	8002908991	1988216490	437539371.4	3885695782	2331285127	239768561.8	1418081257	290601097.2	2273826906	1735659497	921879824.6
7.414	170.08209	2780675.295	3570434.381	3270031.826	3701626.143	3924183.173	3838595.133	2586881.619	2847242.373	1737450.581	3374265.776	5199880.067	2614895.985	3224205.232	3122539.514	3653303.954	29496891.38	3152398.215	2995648.362	5191461.76	15624380.98	3153003.811	3462707.068	11993603.76	4673899.72	3114055.892	2074728.446	3803984.484	1922036.607	3315958.282	2575629.105	2268837.551	4077619.982	2542861.673	3024053.194	3861328.645	2815337.938	2305037.055	3998351.149	2782823.379	3621610.653
7.457	436.06039	213032.2397	32095.0692	89850367.06	18883.18058	126071.4124	47758.86779	19675.8652	14715.99592	15829.91781	22847.00465	50902.64347	21103.52207	23752.65408	21036.35564	38920.14084	23085.95929	20185.87836	25569.11268	20085.22789	21803.68988	25201.11775	18692.8132	28925.46204	26592.09626	15877.0167	23222.2644	28244.81417	23002.21717	41104.96748	13087.21012	22764.86592	23013.12196	21536.3623	19929.20618	14911.43172	23222.3311	381549.3313	27527.72684	23095.98227	38650.58176
1.363	258.11014	260022.7559	269902107	458617567.9	1045597900	392686396.7	337624590.1	39306684712	350268835.8	523798600.1	843374643.9	262059323.5	550558548	367360906.2	3.11E+11	351693761.7	402693101.2	75067599.9	322805861.9	451849427.2	647811401.7	524678991.3	687369943.1	241930991.3	594433149.8	389307113.3	51607669338	272178118.4	440228500.3	932229774.2	313715.9712	247513579	726717218.3	345708666.4	243559111.2	542559589.6	499129079.2	304915948.9	408459964.8	345584384.3	2.29E+11
1.323	118.08656	3163789.061	5211981.893	49506282.22	3479534.746	4309047.651	3472360.126	4048114.862	4195626.189	2583702.62	5020948.408	3576716.941	3572127.773	4625836.276	3686297.619	3133375.796	4850250.151	3532080.153	4942494.702	3633024.453	4109592.859	4293328.372	7408364.004	3901779.304	3223337.166	4207658.161	4006267.744	5238469.16	3263113.178	26015820.72	2255021.839	3737283.05	2505558.342	3634678.092	3035764.21	2939090.564	3607773.042	6818920.691	4391812.682	4098792.601	3577064.8
15.073	875.52179	1647306.339	1516861.289	1689944.62	2035438.977	1812684.094	1718949.393	1861184.884	1231353.2	2626110.739	3445746.907	1981533.174	2247600.688	2138402.905	1855606.39	1676585.904	2559069.548	1763833.808	1435886.291	1758331.479	2069204.509	1898502.581	1380978.095	1818073.174	1638471.692	1693700.397	1269586.504	1901676.008	1621216.919	3036429.956	2049145.87	1575326.236	2283399.47	2138800.098	1212343.376	1893462.998	1842306.623	1846506.044	2200106.996	1625776.613	1936828.909
14.828	324.29022	9583442.311	10701427.03	11390928.92	30788907.27	16444635.93	8722026.016	11679671.88	11777722.59	21946548.04	12551091.57	10337583.74	10850056.87	9945391.014	20305364.44	14885717.45	8986089.563	9255155.566	14054153.25	6795905.722	17586212.74	11753969.51	20098980.18	8295329.959	8134823.53	7674279.325	7108689.514	7900136.006	14016725.2	18714208.54	16830735.07	10364408.4	11978178.37	7690818.169	8778615.966	7588151.497	9216302.991	9568641.832	9835751.258	18131931.25	6599706.727
15.778	284.29559	16135287.77	10800464.31	17427303.65	30142893.68	19193207.96	10100944.23	24619893.26	13250158.54	11982982.69	69106659.62	15804293.48	19213229.73	18469346.16	12668467.78	21742554.06	23740869.93	12664049.45	17973143.02	13369822.75	17661634.19	11649546.51	17408405.5	11477149.58	20171025.98	20324620.47	12015601.91	12556861.63	13079350.91	81651345.82	13939325.72	13050388.58	21564637.12	10798927.74	14396871.35	13822898.42	8639833.43	8800911.679	24699573.35	16108828.41	18547587.2
7.855	296.07098	198997.2575	589392.2261	785471.3219	1182101.855	27878437.17	232489.4414	280095.9946	171303.466	142109.4774	316561.7744	219133.4492	178557.2152	300093.7754	222483.2064	503988.8349	305201.3126	332095.2911	316518.1788	828135.9326	226992.6409	518897.3725	235169.4384	691517.1301	234136.6805	694695.277	369130.2112	278354.5274	168135.6722	278389.1337	154746.2674	228043.8108	300409.9358	658211.6728	304458.2009	156437.9966	264965.8405	168853.8674	488995.123	494322.49	441226.0551
7.118	181.0726	531862.1197	6110238.314	19131127.5	1714935.782	933140.2563	99418.28284	3357515.673	374998.4624	363065.8883	76415.36802	16895014.27	1138619.411	122595.844	10700009.48	11795675.61	1511347.322	9696383.005	411669.8241	469104.7095	317901.5855	7994452.363	958811.0779	96805941.25	11972906.22	58501727.13	413856.2122	72357.78074	1116183.336	4781107.634	445219.9541	86429.21195	32914741.63	119927.5757	2152138.599	38596093.98	2223162.628	1711406.109	26850926.66	45195067.39	418965.2045
14.014	534.32135	5906035.959	6084991.659	925482.3216	18261787.56	5751678.909	4583036.403	11469915.93	2010028.034	9632219.576	12932886.2	7162729.902	4210240.701	4126819.782	5135323.388	8023580.465	11164980.42	21783082.35	8019852.717	18146480.98	7525023.034	6304359.557	4386471.709	4743732.263	4657120.824	3188240.836	2710751.823	3497372.389	5766787.481	5612071.369	7619242.069	1978090.757	6490299.038	3163988.754	5462564.004	4719000.29	5928110.421	16718853.95	4931576.112	6758043.261	4307455.971
8.297	478.18091	581491.4719	266172.5792	666305.7566	916770.2828	1655001.794	292435.5761	145140.5915	142052.4794	162196.8894	165080.4375	172501.0493	306687.648	160973.4768	244713.8161	245357.9064	829851.4525	193685.3799	312158.2103	947621.4392	681250.2877	158843.0818	153084.987	197858.9137	156117.3255	159294.4674	285766.4801	145521.321	144176.6431	139638.3287	134986.5042	137674.2281	161553.0421	143687.7609	147032.4786	127883.981	182469.721	131452.2653	174459.3068	148756.2563	130305.5788
6.245	152.10762	459213.3811	601529.0435	566399.1052	615787.0761	585109.9034	643031.5901	645931.6788	531271.3304	463987.5489	738146.8423	536634.8235	511824.0746	716614.8706	514991.3577	558132.1896	603605.3664	552834.7695	596231.3673	472599.0171	560650.8038	475918.2199	759187.1434	745826.2421	693785.6803	606501.5815	487697.967	592331.8781	595632.3593	470513.1841	461208.0219	619314.8008	579247.1463	750834.0678	621263.4894	449309.6769	653403.9546	548758.9877	570819.3916	561140.8515	617486.4434
10.308	302.10245	84634178.35	417378945.4	384282725.5	620994289.4	109329097.5	217754630.6	158967316	110228134.3	272264563.6	169497171.4	165527045.6	82605252.27	165185833.8	77573688.58	74398789.35	77505267.63	730707606.9	57035585.83	342273943.1	157245056.3	90662779.45	105104897.9	82089284.5	369797989.4	128761571.6	242533183.5	137191292	525719401.9	64878829.33	351884648.9	228326334.6	288830978.7	43735194.24	228268725.9	261063780.2	53933199.46	302187695.7	255017330.9	183860499.9	229896803.9
8.758	309.05215	52867.27166	53011.61148	284925.3903	59290.12173	160745.1683	55792.69617	58970.16997	53507.13917	64542.24725	59612.9712	58780.04194	99424.9434	62841.49622	66353.38078	69943.22221	76233.27335	71903.57563	80407.60503	76820.01016	63176.31502	60718.32721	56998.46128	63778.17297	61792.68699	52882.57135	130132.5849	63580.0078	58801.75663	60525.43775	71289.19221	57822.9704	63159.66446	58230.66645	56682.67336	61063.44632	65311.45981	524313.2513	2028620.724	63222.43807	67421.88271
7.267	420.20346	59973.55612	85753.11377	92845.36427	64285.78502	105079.8988	90903.56831	60964.09858	57196.79091	58924.73875	87000.92887	73550.33922	64466.4298	88258.46337	164863.7594	63848.98349	100587.1914	59501.1807	85221.83328	69673.53866	69390.29983	65302.90908	67057.49157	101438.2411	69143.09955	61152.2259	66445.75511	89832.18694	61132.64549	75794.15068	70737.72803	86037.88428	64982.83303	86232.74246	65662.41648	71364.1502	90814.89427	82727.43731	85365.83166	81309.20891	61010.96836
6.727	324.05945	40064.54087	51824.83267	65362.74561	48114.50013	879188.8112	53747.26836	35654.24321	41771.4125	44239.7281	133409.8892	46092.15122	48715.99321	77623.25078	36180.6357	57760.16393	59201.6825	29696.88064	52102.73177	55586.14379	48370.06666	44732.1246	563723.4123	245432.9896	50872.9137	45791.73949	57234.12043	64746.59822	43280.51384	76845.88545	40747.60724	51469.70744	47808.5557	51893.24763	42212.03563	50425.76872	68951.08757	45751.51475	53779.16438	52222.75127	35429.57859
10.527	130.0658	3064525.77	220314493.5	104159749.5	110663577.3	407267612.1	322072572.6	140766400.3	37168053.25	206309604.7	2657058709	4958809.846	119695670.5	2417757.597	4480304.296	38772344.04	17095102.77	98480342.7	51969510.1	104851163.9	211677374.2	9876840.675	80124292.38	333307580.3	347107599.8	153596998.9	54301633.6	134743421.6	29816883.09	126758283.5	3052380.301	40195991.6	46511253.96	30167401.14	5866424.649	5554569.301	32296302.83	27871950.42	83247925.7	94043561.41	235750059.6
14.667	496.3418	19389229.05	21443409.21	14437857.64	18303019.32	6774576.895	21526693.12	11907263.72	16682904.5	30330694.63	46952866.56	18323145.96	26846040.42	28535017.99	25157959.01	19211343.19	29233419.49	32216036.38	37253249.79	19370336.24	21171488.1	18354792.24	17034608.84	24857109	20505103.02	20312724.93	16968102.16	41301107.47	20224925.01	38085265.42	42423391.51	20186186.25	28451255.52	21497277.08	26619631.05	21047074.9	27472192.64	13845293.49	19698307.29	26350293.19	21127714.05
14.837	324.28979	10793379.4	8954731.861	12254741.35	34877354.6	17922497.85	9110346.522	11881864.06	13931399.27	24325885.01	13742464.06	11573616.06	11832581.21	10703704.98	19852072.36	17466277.65	6416802.44	11694911.21	14566126.16	7992725.389	19367317.96	13416992.37	21689356.11	8973966.967	9425735.431	9704951.996	6618371.75	7731321.795	16599440.36	21505642.91	17660219.82	10942039.21	13777200.7	8326401.408	9770040.195	8115329.829	8693154.058	8508261.14	9721445.632	18255741.64	6219031.922
11.711	217.09795	7904713.171	30989363.45	9315370.348	50251018.22	18242086.46	17947275.39	16152374.26	11100070.58	30705174.67	16922523.08	16394682.59	12448219	20532942.31	9579645.083	17669695.41	5771483.961	44226304.8	6952394.132	28834020.31	12415593.75	13757456.83	10786016.42	16545494.43	35516241.94	11061720.13	10612965.12	17804036.56	35178067.58	15269411.52	34022664.3	16527599.54	36383407.01	7718458.861	18458622.01	48619549.89	7720509.132	15389036.56	15626772.26	21431338.39	27374387.1
11.475	373.18518	3524077.008	15983316.76	3004177.593	6169428.75	33409954.43	7185854.025	4433673.128	5909915.059	2351727.793	2475903.908	7481327.371	5696993.756	12062394.31	19371080.47	5202321.669	5125014.991	8549887.38	2889824.917	5781848.58	3698100.801	2089307.009	5509897.57	4620944.913	5848290.954	1277148.108	1825802.01	13169512.77	3056054.896	3575514.268	1337271.88	2329577.927	6522859.877	3352912.457	5145259.103	5901000.915	3757135.827	4219097.464	6226992.409	6223459.619	6764942.49
8.886	439.10019	452600.7186	168895.9246	355952.4754	726060.8289	1729710.125	298883.023	130972.3804	146161.5919	138120.7156	334351.7505	182634.1813	218914.1533	177955.2802	175876.3393	190479.471	440507.106	298552.8494	225959.3086	233491.4566	475671.5187	549152.0504	724304.5759	198844.7263	433909.3752	162254.4464	1195792.306	173118.7575	164856.844	178692.7828	121227.3658	191266.4244	200287.5002	180922.7061	167718.0089	250386.8079	358414.3731	222820.0527	928470.6714	699255.8798	153367.661
11.681	314.09711	550730.0317	606112.3929	3288181.685	624626.3459	817077.4388	503459.2984	803733.0859	497937.5736	606176.5583	696629.8761	558078.1188	765187.359	518548.0309	1499139.297	685863.1053	596264.0212	771961.9648	716815.6948	767587.1347	709136.5111	775033.542	569561.7546	615525.5456	681794.0487	511696.6418	1034966.752	636321.6547	569481.599	770574.6295	1113752.232	559222.0192	624625.8627	678841.6905	602423.4456	746832.3461	543112.2593	570173.8726	596527.3414	659240.5085	640900.1938
14.806	652.38794	646921.2352	893630.9144	994618.9488	1075595.483	1082928.373	1051993.363	1058700.903	697590.3236	1236456.675	2333255.878	1140294.159	1120413.765	1290843.613	1064524.355	1134139.551	53058088.94	811733.7017	992646.1704	2133067.622	39253890.89	1251822.158	1235812.446	1362127.353	1048502.925	1166566.731	652522.0975	1199991.163	833333.5634	1686274.677	1485497.819	991523.6766	1197089.708	1136906.149	850586.4885	1106990.826	1397458.321	994534.5015	1332953.323	1007110.44	1032964.024
13.791	450.35913	9406219.789	20601144.65	45395044.6	35300800.84	48236458.7	19636140.32	33918115.48	12608997.79	170722985.8	118074313.3	42973310.36	97197765.15	67365429.42	37355008.63	30021023.38	320801165.6	36250246.04	51133861.05	27858031.08	60620445.52	111007690.1	23067730.92	104458184.4	29103455.53	18269782.36	6653327.437	10989097	89769553.63	363455890.4	40554026.07	26008441.73	50018087.87	12918960.04	14499027.81	18768641.4	76425337.39	25346582.49	51159128.72	15989282.46	32828243.5
7.376	246.0773	141517.6411	167267.3424	230115.915	408528.5295	97592.45396	237101.5686	117958.5637	148825.4888	29840.81246	184461.1544	335192.7138	76833.38913	184951.3569	152128.4147	246647.4502	268304.0323	515523.8248	180787.4633	354237.9893	315063.8721	186027.4928	216610.0934	170783.1521	269405.2652	164403.1823	192696.8492	139674.8765	211991.9042	67494.15365	28936.50714	235212.8599	266617.6082	90834.12209	211553.7074	33736.99238	130895.7495	249275.4886	150258.0339	291274.6157	140138.313
13.986	479.33688	5597624.128	5918825.928	4355124.387	22801127.27	3634861.095	5116030.918	9478808.235	6580011.574	4169114.586	14637245.9	7184775.183	7022210.159	10811048.61	2468523.19	6884858.625	8952095.433	9340301.387	3881624.707	8021509.287	8814686.375	5800098.932	5052795.763	9976577.125	5743348.338	7601022.711	7102477.547	5057293.059	4668241.156	6711510.528	11643993.25	6219426.511	9727132.601	9129800.205	4336634.982	10406660.48	7701644.857	7631391.716	4582558.304	8434886.052	6597977.116
12.205	373.27536	12354577.26	26497408.88	23427118.05	1421202.702	7671570.61	1836701.71	2072262.18	2060519.875	1297822.66	2064378.09	11401577.17	1249209.452	1874477.239	6596022.194	13572325.04	10192731.2	2517271.294	5278124.116	1581623.473	16815180.36	2394451.715	16774468.84	2174555.417	7868400.134	1127782.798	10528536.76	3354594.488	1477231.896	11056614.15	2516428.469	2805203.997	3528470.913	30393107.72	7703064.08	1621153.04	2504788.052	1245563.797	2086827.094	3317584.767	2702864.204
11.943	137.13292	6071089.173	5920724.725	7147577.656	4239574.782	141365003	5183837.06	4592252.08	25070519.99	4761980.854	4988842.111	5406677.188	3748981.667	5061146.189	15289692.47	5071491.684	5147031.025	15218763.23	5942393.174	4849366.378	4013927.566	4514238.275	4760306.75	5574238.529	4733923.031	4607536.25	3023570.179	5718064.406	5899096.223	5712008.266	4623426.152	4885235.417	6746257.405	15155107.09	5172711.658	4534023.732	6388908.82	4373628.93	4406918.486	5122360.665	5047292.195
16.738	606.45215	4613620.752	6935005.431	6645345.025	17864586.99	8122543.553	4429056.551	15687728.91	7431461.622	8623041.083	25387805.14	6865478.012	10115690.78	12814619.9	7027431.501	5065855.139	12315139.16	10835539.82	3735615.401	10084316.7	28884165.39	7053369.566	7665163.067	4942892.828	6431713.313	8485630.852	2854408.522	11374433.87	2349678.556	18402817.18	11853035.28	3583932.99	10139857.89	4128076.636	4234567.64	13932139.74	4528983.892	8320147.321	10312721.48	4020996.846	10093980.02
15.549	777.54224	22358205.26	8736477.612	27491546.44	32803225.73	26070052.74	25728349.67	20725736.92	24631881.85	16975141.89	21448217.55	26953294.51	23856339.07	22439590.57	19373408.68	30152585.07	15435905.81	13155124.97	17111400.61	23855733.09	40038230.3	30898544.72	4414901.444	29708810.76	19674801.21	35317033.54	10158875.07	29658124.9	30910192.1	24500199.14	26064825.72	28333969.04	21823856.8	32835227.73	17398841.62	11946849.66	38175800.31	35845782.04	27422660.83	22626061.91	13970328.65
6.926	356.09225	2605807.928	4122105.404	2559340.692	2732781.655	1958356.478	3269427.154	2624725.416	1952647.486	2341416.654	3148276.513	4487137.924	2730770.264	3323457.08	1887426.264	2503983.085	2298254.92	2953127.266	3351726.057	2276671.538	2398615.964	2320422.345	2523388.97	3078162.12	5036070.857	2593136.126	3551162.361	3992505.628	2865072.721	1388273.986	2821223.176	3310777.825	4131654.187	2364818.474	2733032.52	4477190.379	2570623.518	3074928.993	3139730.478	2405663.157	3170220.106
10.472	259.00238	2873864.606	11703715.75	3401644.865	2868551.778	1770911.717	5678052.167	4145585.74	28747254.3	5746298.409	6513696.196	15970960.57	938727.9879	4279192.44	1827434.737	4688126.614	2645806.923	2770244.5	4221256.25	1746683.854	2516439.872	2238163.165	1593223.125	6989811.025	9804713.871	6469320.99	1660695.63	5006206.981	2839919.56	17763162.36	406676.5847	2634720.321	6989546.639	1620395.039	2360235.371	7676185.811	9236058.712	2696929.497	1670708.734	848514.1078	7532420.453
13.389	419.20581	6487766.861	6818524.834	1811563.74	936682.4907	2143849.548	1169085.536	1032707.114	9747370.003	1523608.843	1606553.215	1001658.956	1504759.906	1083703.498	1113760.673	1416233.785	937678.0002	1555663.051	1380951.275	931136.0108	889052.6059	920234.9244	1229725.893	1046714.332	1377171.875	1102657.492	1267614.632	1645532.697	966108.7216	1914770.572	1667663.087	1345556.48	1239090.685	1216496.615	1283554.677	1848789.295	1678870.565	1503008.145	1766650.241	1432315.117	1238418.27
8.474	374.08597	400769.4029	511567.2402	6894615.73	256651.2852	4241004.97	125724.0414	61327.64682	251217.8928	213947.239	1308667.275	398151.6833	214552.0262	225650.3714	751533.747	446893.6801	283511.3309	507540.711	247225.6047	284717.527	180059.7666	195642.8638	122303.9087	275512.517	245047.1425	167034.2946	490710.7932	109466.9728	171436.5932	290996.1048	224750.6275	109814.5999	311383.9605	112394.8205	144740.6403	316197.3437	234895.6339	243963.4582	460741.1517	188295.8831	458588.7133
1.534	355.02686	10836347.59	9167110.804	15100563.08	14107441.78	16921091.2	8271887.691	14592745.2	12155659.81	17782976.6	18627765.4	43430914.39	22776675.34	7285784.333	14351441.52	13531699.06	21578673.84	15166164.67	13663350.36	21299176.96	27344522.36	22629079.7	20223117.39	13935741.96	22534437	19431646.33	465460.0869	26840519.55	13913411.42	39370701.58	501484.5383	11663029.88	26318445.82	8901175.512	18228140.23	19233680.68	16356156.71	16035869.43	9338289.15	9480779.564	15754357.59
15.91	744.56738	782123.8025	717571.3316	656410.1757	714006.2305	1040191.568	895633.8934	836495.1354	761986.1599	757831.02	1068761.437	801954.3961	772899.86	1056156.975	921981.5879	757269.6608	19108012.4	1217967.13	1193289.237	781880.4837	6644409.382	656512.403	764522.1069	1283000.853	973100.234	926243.6261	1122507.452	1838679.852	748930.8827	1146285.073	781902.3955	932105.9168	670426.5154	928593.918	804314.5694	617712.1722	1098809.391	737654.9161	818504.7952	764720.3365	845722.398
8.658	146.06012	6583423.885	4518524.2	7725455.018	8073281.439	181958137.2	8137619.922	3980455.749	62550034.47	10286645.61	189182636	6965110.677	4683480.478	2936119.377	3974511.124	6434842.014	14829878.77	6843944.002	6259579.894	28234907.39	25489578.39	3881895.673	32641316.74	3877302.51	21443176.77	5709815.322	8169191.048	13061415.51	8489059.439	10700405.14	26236934.03	3067059.822	21403732.99	3520553.213	8630112.527	11056871	20880304.24	4376106.42	13625317.75	89556781.11	48021764.07
3.421	203.04942	215247.5261	126518.8928	253855.0839	116618.0203	543641.3924	278631.4798	254034.9039	129795.0509	8932713.639	337665.8831	316541.3042	573158.3207	282061.2228	1308648.86	501912.5019	2840284.837	4794606.804	1468603.913	408524.5765	210628.8663	352148.9006	274903.0675	778344.5685	215456.9612	164740.8075	196931.6207	322440.4158	276968.5402	1217007.408	301523.0074	318921.2657	126439.0698	305983.135	415217.651	116965.6704	535704.5878	269633.5992	380887.3326	204875.6143	307520.9363
8.691	190.06265	79458.60511	41282.72148	77853.885	114229.2788	249459.6202	57498.12079	46804.82019	48236.58439	42571.65696	48202.1898	52204.21858	89877.75423	42969.47621	5967923.054	62202.05821	85413.52636	63039.77228	62874.02346	61096.96366	69980.14848	56926.04425	55592.23111	47673.40361	53041.26074	45727.67128	75172.68741	54129.75831	44536.79112	44812.25231	47396.59859	43073.2085	54967.14951	45179.34479	65823.83651	46809.69853	46211.31948	723516.6679	1081637.316	55195.47258	81848.10534
8.537	652.10602	479880.3141	163587.022	17057085.87	866625.9407	1031714.236	294740.6409	139651.8918	147752.376	146554.0767	174970.1427	151773.4613	716599.8209	195068.7516	153344.2707	469774.4442	369607.4273	144135.9738	331439.5518	257318.4214	648908.8715	212494.6183	149116.1499	200529.0888	160275.5823	139321.7875	387432.3939	180550.7903	150687.8861	212049.3875	157242.2604	169116.3917	173305.377	174287.722	147801.2863	145997.1692	188588.5589	173429.5384	573722.1386	6153801.654	154378.9742
15.292	524.3714	2089292683	1388041595	1996712318	2581636153	2011858107	975899409.1	4935558510	1531802168	3114621428	12797119697	2852754679	3043290924	4277895659	1858605814	2278959178	7318877433	2446513952	2066662503	1920714617	2446018187	1776643542	1439848542	2870604378	2190460191	2059557523	874593334	4061878300	1390898263	13675600569	3331894227	1288039945	3743750473	1982825674	1723038221	1138897907	1829585226	1592533182	6766711298	1937012129	4717655877
12.635	391.2999	2221659.147	1349490.152	3192712.524	5533240.646	3700732.188	1895108.201	3823263.311	3057279.806	2916207.443	3792134.036	2465969.137	8325056.115	2182363.7	1882573.097	3069670.078	3325918.377	3545675.541	2135364.161	2687120.526	3951010.415	2485164.398	2412812.784	1385954.391	4168954.062	3341784.516	2851210.772	1519653.37	2972499.145	6792516.04	3732999.069	2009935.669	3299269.236	1889840.284	2717694.272	3019200.312	1630207.294	1798535.786	2004295.643	1422218.598	2353614.893
15.749	792.58667	26295457.69	8969487.303	24409647.6	87665756.76	27006701.84	22111738.74	14323041.87	27313321.37	37956745.48	15775304.74	37477981.73	54823483.89	12405927.06	18291396.51	59879071.55	3581707.452	13511636.85	23411204.71	9662255.199	204799794.3	24525498.29	21663541.99	4672861.69	26036570.66	31274591.81	5501979.588	8132448.162	10913888.33	88317241.39	16778354.02	46450954.62	31145996.56	22390969.09	11075344.48	43446142.68	37280877.99	18503355.2	22680557.95	15479726.71	13058368.32
7.361	208.04367	23654.2775	31581.05387	1961896.513	28002.6612	40689.39483	31183.22763	229464.2074	22498.62117	22920.99852	36172.28289	32830.98573	29433.7439	32307.11299	27599.57701	26667.79635	38150.12708	25445.60286	30369.41651	26963.36561	27340.14585	70619.7246	25812.80534	34235.15714	41817.67299	23281.12429	29647.25808	33328.55063	26425.3343	45200.76626	21920.57009	30939.53113	27021.5107	32171.78403	25371.22199	26110.9608	30328.41418	29988.2685	72081.37166	30743.01952	25465.07436
7.027	298.09747	7772076.178	26360760.33	16589829.56	16981581.12	17882922.36	8219913.076	8867634.247	8403974.174	1414223.81	4608441.289	4440477.166	1299342.875	17035856.79	3327917.028	3807835.105	2207466.914	2108216.445	2245050.961	3297881.904	968452.4706	1687240.451	4968479.716	2221611.891	13278947.57	1545795.666	22001066.39	31000325.1	3926614.454	6232914.37	1312029.05	3669158.658	7438792.922	9570247.047	5393148.197	14387319.97	4824736.429	2393856.559	1409378.074	4596898.184	3660706.433
16.593	804.57678	269373331.8	58324498.64	378355843.2	78523862.81	86034509.33	199802225.8	244761136	162237711.4	169118701.4	113106827.3	78843369.44	175358066.3	169432936	265326253.8	65629355.15	168956896.7	199472640.2	388356720.9	107537902.5	19124785.84	180695362.7	178281899.5	249722268.4	93078482.08	186868578.2	228483476	310575272.9	91562318.68	161768255.9	756851013.5	236251630.8	190154284.2	233208654.2	146149318.4	44622469.63	106324843.5	189393668.1	165769481.5	279992095	216438417.6
16.661	792.55298	2654881.867	1226353.168	3195620.271	1269672.497	2081497.521	2362235.252	3139399.637	2016989.338	2081535.131	2019569.87	1839485.453	1349904.222	3724323.675	1476696.567	1984499.846	8004127.988	2899201.407	5911283.83	1421434.896	11584480.55	2289201.184	1259478.369	2437963.753	2825038.025	2505969.051	2526160.988	8547212.043	1633349.728	2619744.382	2946522.445	2577676.535	1986028.263	5296850.085	1341148.405	14872871.22	2515191.125	2071665.858	1719568.215	978312.379	1368801.683
12.2	371.24448	1506833.195	2976292.369	5052066.156	3310956.752	5082866.434	2716790.507	3735566.257	4268905.441	5289449.603	4536720.178	4187213.256	4667441.94	3206295.42	3158479.577	3717357.121	8554421.024	5475707.913	4035765.804	7009710.546	7409544.782	5578554.568	7552427.453	10461726.57	4161704.976	4963562.663	21635517.62	3422053.096	5616077.619	4315429.808	5711317.213	2163458.423	4324046.832	3396478.004	3255593.691	4783460.223	4639611.563	3509569.793	4282381.14	3413477.167	5091747.72
12.38	205.07671	171300.952	282518.0935	233393.0224	275043.0654	270414.8537	311220.1155	180364.8813	144674.3099	200525.8266	271407.338	14622202.32	668567.6196	356328.1967	161241.2363	304003.2568	209194.1241	212035.4788	214775.1803	219619.9636	345893.7908	3279762.475	227943.1645	652233.1969	437404.3432	192109.876	175950.082	1610921.374	891889.8153	715422.3016	438290.2289	288585.7363	206366.6786	223376.5336	182342.3056	657702.3582	219041.1901	183215.188	439574.575	220537.2767	147734.6795
12.706	397.31088	2569132.59	5622049.927	3527492.76	4684962.945	19052378.09	4661578.509	2329080.031	3235443.29	2398555.666	3794455.726	3035762.519	2545976.074	3808065.462	4223074.662	6048079.123	4222701.785	4035925.812	2005254.598	4072222.507	3188272.953	2164648.767	2062201.523	2509817.78	6332288.454	1432671.782	2934743.661	2341979.842	2324682.141	5025897.59	4689220.104	2254084.767	2519131.773	3181641.001	8500749.362	3747689.844	2688166.292	3457223.273	2972012.653	2558964.587	3515395.916
13.6	270.31665	1139946.524	1121060.491	1797504.698	19270360.48	4239430.095	1637492.164	7758294.922	1543007.409	1647349.562	2014877.803	1659074.881	1646370.259	1269655.742	1070134.154	4796656.992	1723843.555	2551538.736	1224797.522	1671750.918	8801796.785	1484138.714	1219945.846	1258745.286	2596750.648	2383289.436	1142827.622	1418654.789	1500182.43	2762167.625	1474953.9	1251958.242	1480891.845	1260217.745	1458908.29	1884268.374	1713785.739	1194821.547	1550389.106	1454779.174	2598814.526
10.471	267.08862	318466.1408	468276.6994	771257.6664	2867844.102	3018318.093	829596.5382	326297.5304	372936.9236	312729.3949	1638202.264	834443.3468	641469.7239	408588.9201	351279.7608	547576.1073	804981.4189	435944.5892	542220.2342	1146140.508	579099.0538	374056.7504	442098.5101	549893.5739	485622.0313	402268.2604	1263721.392	427167.9784	368785.1419	335427.8294	389799.9923	406928.7039	383276.9713	417902.5048	362832.9437	376382.1236	477139.7118	352682.944	442490.915	470115.9881	348358.0739
10.752	629.27582	12835425.7	324145.551	388442.3436	292151.6747	286788.4942	550931.1511	134301.5929	4218946.299	139716.8582	480366.7065	210033.1224	359205.6599	588514.1715	200130.472	157604.5827	662950.6569	401315.8989	492719.9363	245793.9783	321606.424	154322.7196	207368.7567	609893.2493	6717066.732	609105.1815	697612.9336	460772.7058	164710.177	195411.9354	189811.2343	2422352.228	150318.3983	534225.969	178635.8074	175496.989	481014.9011	246872.8629	361559.7576	378478.0798	1278388.672
7.407	140.03468	1663606.424	1631802.619	2178377.02	2014494.176	1527148.964	1607038.899	1961613.352	1823441.691	1955680.792	1810584.093	1907180.784	2332177.294	2002944.412	1745966.207	1469954.489	1962710.317	1847390.326	1818622.836	1570382.266	1955695.548	2008634.657	1924133.761	1865949.957	1551064.627	1452817.568	1930421.781	1690486.598	2411194.952	1746536.532	1707223.214	1821744.832	2200119.852	1739939.695	1651765.681	2452452.431	1609910.919	2177097.249	1709322.945	1754904.187	1603932.881
9.894	169.05035	2984803.174	3123792.63	4046324.725	2520244.888	3331426.756	3772170.772	6522816.832	3827351.317	4026308.865	3988346.126	7830790.554	2172348.989	4106484.665	1974743.926	23412154.14	2998034.417	9096246.574	3888271.381	2726497.245	3598449.105	2567602.451	4837784.927	4761334.828	3949514.088	2489221.167	2999703.347	5914845.937	2112929.188	4237824.251	2409202.636	3116372.134	3647470.055	3598264.6	2891784.221	2030532.293	4484188.891	2551780.87	3627327.142	3110357.178	3473661.74
5.728	245.09668	3448094.353	4574584.439	7488525.841	5832465.734	5930582.242	3345117.476	3134404.49	2449419.313	3033104.526	2328908.721	4614005.451	2470149.126	5504436.577	3190421.26	2879417.3	5428668.167	4192600.446	2129053.612	4467697.287	7894847.256	2209332.231	2738511.854	5366523.197	4283885.471	1496818.179	2549110.286	2988941.565	1679653.782	1745365.949	808165.3445	1104891.96	3000231.104	2955538.474	3209375.534	3360688.332	4316581.706	2792362.008	2312965.625	1309075.703	5396171.258
14.834	297.24319	24374738.27	21802761.74	20838916.87	61530882.24	36454853.89	20280146.74	42709352.87	34697714.13	22597267.94	57293580.32	40899878.36	24563533.99	31791218.55	22634678.03	45049970.05	70822086.63	38601106.25	26945360.69	17943882.48	28904966.5	25980209.79	27862512.8	20056898.89	26836758.8	39686077.31	24526280.16	22747529.7	26845818.42	52924949.96	31084575.06	36868733.91	33208967.31	22831712.85	35353086.59	18715641.77	20454935.78	24432754.54	19978709.31	28717353.61	31848693.28
14.514	452.27649	7112188.554	6919609.885	14153114.79	20340998.65	4441187.032	16634317.6	6717235.564	4747335.814	6582561.679	30301903.3	896827.7652	14759538.66	14016378.73	6583851.05	27177042.44	4994847.505	56205322.14	3925756.34	8541678.84	13942326.89	3766817.933	12075964.41	7136319.411	22882857.66	4694453.206	62231442.75	11328662.33	4860091.007	19784097.47	11980786.31	8003563.93	16971820.14	8575573.8	5775196.406	7800241.904	13235536.64	7603134.659	17394876.74	8818358.502	7638887.27
16.495	807.64026	543768.7172	1577478.518	3078383.936	6965366.385	11868377.84	5464498.491	8274581.058	8932777.058	12423266.42	11179752.12	18933553.88	14699508.53	2746104.607	27997579.37	1216132.906	4749330.426	203229.3854	1607972.502	21483630.37	10009971.49	55320728.79	1936513.67	10406547.49	31518702.18	2085323.728	2058731.973	2201576.398	17659201.11	12710856.57	216901.6291	6973950.787	3962706.704	6402172.782	5469343.971	17269403.91	36111090.09	38991981.55	3676802.816	2361862.397	53649480.1
10.691	178.08691	1881254.567	2839979.821	1995410.074	3093695.326	3616482.203	2282161.282	2136802.967	2247712.805	2525945.65	2399165.288	2454106.662	1838410.157	2532784.315	6380645.209	3486578.673	2961542.187	3251403.158	2996905.823	3040120.074	2763268.437	2231910.406	1982773.888	3062319.425	3190002.521	3039305.977	2458688.915	2258722.468	2336142.832	2622329.527	3609720.97	2235727.753	2735330.896	2293094.153	2266580.569	2923802.042	2342038.826	1901271.552	2336074.062	2368366.141	2251369.593
7.857	144.08116	15305832.57	42594716.19	7826805.032	19094728.37	9535888.249	15436167.86	8645496	10013715.14	7425001.993	17432696.27	15209599.35	12744882.52	23513803.88	7352539.018	22933955.11	7209042.1	13838547.79	16387856.02	9510717.133	7173600.658	8340740.694	17171264.58	12206447.82	12365822.28	18646519.96	31884073.71	48899048.67	20747532.14	5457239.216	1299186.883	15349020.68	12901747.87	7964019.006	8001840.918	20718092.24	30498081.65	11864503.18	10449322.05	10140250.12	12620652.96
16.03	846.62482	899418.8031	590403.821	521629.7857	536548.8597	621516.9657	802346.7814	736984.7772	816340.8941	899032.7754	864340.0448	810398.4612	678383.9238	892024.3537	839256.6393	606539.9754	1317636.572	2867134.637	3716155.442	576522.8468	829145.7896	605908.921	545599.0147	848723.425	590999.972	552226.5538	1048614.022	7309687.13	640268.2743	1575758.177	2581842.132	755356.5214	846858.2696	1159668.643	971954.8683	535634.7743	779025.4894	514721.1271	702621.3786	717641.0436	694048.8438
10.351	457.1113	236681.8921	427957.5806	366086.9803	310995.698	5497664.825	490327.0201	195822.9156	273470.555	211802.2421	445366.5962	268168.6107	492882.7487	451441.6916	249447.7579	240833.3176	565595.1348	420382.2032	474244.376	394569.6249	425887.0624	8593351.866	337974.0516	9412097.982	347074.8112	272110.5107	872674.0525	428827.5177	268084.7491	291475.6775	3471880.377	417402.5763	284050.4296	526798.8029	235740.6087	6354785.941	444761.7953	312120.7062	390646.9475	808301.3863	204425.2239
8.531	259.05893	172094.2373	138390.2506	749203.7835	344446.1684	563410.1085	129308.9574	72446.94722	326157.6561	136197.2833	135198.1014	135918.6698	674054.8221	139880.3579	73503.46831	329988.9895	188564.517	111550.8606	191507.8396	236026.3861	217429.1538	213400.9454	121568.3604	151143.5864	125995.0864	120036.6735	275120.0805	140756.4057	134881.0067	148030.3885	88570.00284	125937.8799	165558.8807	128198.0969	98131.33987	139615.7357	147781.7211	150347.5347	357263.2022	242644.0983	71219.6551
9.133	207.11371	11113029.5	21449234.97	14143494.28	48974958.37	19666923.66	16685025.58	18494763.69	12591623.48	18887943.3	17387112.97	24574817.01	9561583.206	15711391.16	13056058.83	14319092.94	16058757.26	62818360.46	10519420.38	29285524.28	21724852.17	13192192.2	12655504.01	13886333.53	31656801.98	14526412.35	16389675.24	14397809.8	32262123.82	11774555.96	9569340.019	17268867.1	30755424.52	8782402.958	21719807.88	18039361.2	10396444.01	11473087.28	19017070.77	13341910.77	18209452.37
13.72	385.23544	3296995.745	2641520.107	1476403.709	5159231.941	5213272.163	1508757.998	3069291.354	2947526.5	1720617.19	2817691.607	3500560.232	2300678.371	1543422.242	4622044.313	2606142.724	1933863.632	5192154.344	3572072.196	3752161.309	5142349.545	4180326.373	3664225.761	1616881.618	2053322.126	3190095.806	2295218.164	1028093.916	977288.3758	2448221.768	3158146.251	1083584.055	3121309.081	3536539.102	2019344.324	1720131.101	1763159.241	2260368.935	2848548.698	4659343.809	2666370.09
13.659	424.34366	184850673.4	404694369.7	1092950035	2657012567	1036466616	207402882.2	879003026.5	279901596.7	2682075719	1932394910	611863741.2	1286511926	1092239368	994198974.8	930471511.9	7342641067	402261856.3	1168782418	516986962.9	1397064737	1748263638	410027303.9	1883331397	530858543.5	298622556.9	338962154.2	180921473	1459192630	5295762567	969270101.8	531891109.4	702604234	221165588.1	356115859	360237335.5	1173230109	427130757	806223656.9	503389018.6	796915875.4
8.435	174.07674	6466659.813	4089581.261	4219503.425	8519941.344	6383376.735	5636949.064	3990481.613	6271215.553	2868087.663	4821697.681	9276262.225	3490988.665	4976604.227	4390473.527	4338674.536	15560200.97	4655070.799	4826825.732	6707087.81	14412084.83	6891562.165	7239090.656	7164436.327	8376810.33	8353855.69	5158572.898	5706933.99	3319296.158	3238814.593	3130343.859	4429712.167	7353888.316	4977704.204	5992208.632	3849263.11	4121469.012	6284822.011	4539386.483	5258569.369	6103021.708
11.115	163.0759	6075465.631	9468216.338	12770179.74	8602569.372	6569581.321	7150375.013	6652847.679	5615383.8	8368034.83	6308524.755	6622739.204	7813418.105	6322616.339	5890487.057	9926978.322	5392449.444	14360739.22	7685654.165	8711286.358	7260440.726	8264600.491	5032102.845	7606486.732	7100293.841	5654192.565	5015715.148	6822617.983	6355151.998	7142974.278	9213161.324	8332155.173	7827610.803	7019024.88	5174500.389	9946642.135	5837963.446	6234652.242	9260232.417	7400899.374	10222444.77
9.665	710.45514	548327.2371	109627.9102	913786.4976	1600643.604	4916834.153	111048.0073	60719.61985	443757.2168	56214.56172	142448.6484	65213.77229	181679.2682	101797.608	156419.9897	132481.5814	381865.5392	54362.17822	135350.3662	84151.70178	458486.4067	60767.88767	82995.16519	126352.5487	87497.65849	65535.66649	6273728.894	107958.2168	64159.06286	71985.43156	52562.47881	90878.3769	89766.40831	109809.2768	56485.93199	68416.29554	97348.28016	97454.73022	89463.15644	95314.33694	54484.41699
8.111	207.07698	565119.9702	948606.3371	637105.1788	828248.8807	1363923.692	834287.6901	414246.3527	370003.1016	376947.568	753150.2772	462372.2723	576712.1455	703643.8303	598619.6413	1777183.375	603332.6243	753629.3174	529049.9898	743653.7055	542264.1155	2590882.433	457991.7682	564135.7219	553562.3287	313828.3383	563770.0529	578046.6461	404433.2027	2782196.359	418504.119	481058.569	527266.6581	688977.2264	606222.4025	440477.3716	658338.4529	11655653.29	8559706.189	514876.6105	451504.6033
10.608	182.0816	19389051.75	21797390.69	19039158.95	19157245.28	14503672.76	28244697.46	12803693.04	20659519.02	28409421.25	23029502.44	20966937.43	28428664.01	27122723.44	15417636.66	30629890.51	18098316.96	31121816.65	19283541.85	26524483.04	31490191.88	24868348.83	18389201.77	23245862.54	26503541.87	23450289.38	21705945.38	18611966.07	17325597.81	25522037.9	32054150.92	25263635.99	20254583.42	22409935.96	22689035.04	21824853.22	25774902.65	21094975.38	32228920.45	28149037.72	18558416.93
15.345	750.50421	600041.894	666402.1091	787912.2296	748475.0375	645450.1295	480986.7832	590319.9811	936114.0213	716431.4606	2590187.037	545671.9822	564984.0873	880715.5812	449599.0422	763267.9604	11654184.89	516203.667	816913.1245	534502.8434	5071288.982	482144.1854	737992.7519	14860483.83	931531.2525	626661.1572	522405.2793	848884.9879	621643.1172	1318230.172	526350.533	756782.7273	559973.6499	560012.7727	990922.7167	725089.4223	1197764.66	624160.3928	962827.3989	723611.2613	601896.5059
11.014	275.10364	1225980.164	2508543.994	3109513.756	11297220.78	1571330.639	3199161.127	1352343.119	1167007.872	2597650.638	2579615.568	4428314.287	1000298.429	2332938.366	3964362.328	1607599.979	4280560.558	9974831.544	4330261.604	7799587.282	7170349.931	2938147.17	2558161.278	4294918.662	6068746.362	2098819.068	2836133.261	965254.7033	4253789.334	693746.4623	2106812.588	4135666.321	4179537.255	561744.5504	3411023.871	2021210.775	912210.1721	1586570.574	2158782.249	1606685.354	2359414.318
9.296	306.15744	727313.1653	510072.0496	728583.2323	683477.5091	1641896.839	3917529.673	288484.421	376100.0143	451620.4768	681699.8124	316638.3643	1157663.177	913240.7705	309935.5771	1460220.363	1675061.375	373742.8617	453963.0554	565374.0712	426904.4101	4498547.193	722872.843	2811405.549	627834.067	551563.94	972910.1762	515001.9626	277303.1656	402524.0656	458435.0879	531977.6516	460057.413	977047.5467	318096.1867	440102.4899	470430.0076	925435.4539	937252.9262	2235442.918	331398.0839
9.554	185.04536	52007.94293	64986.6697	248084.6568	143585.5151	175318.1367	123256.0834	80569.90519	136127.6557	114729.7579	71677.89566	833962.9175	119805.7343	174412.0645	79924.94324	620078.1853	281992.5488	305591.0385	174740.3703	296429.1922	74678.01429	174112.9882	81756.37256	99139.15283	302451.6974	73069.40667	211035.4649	78671.08764	71122.45406	129163.1495	183569.5586	68725.57393	75967.78476	479256.458	250420.0812	99365.05062	123260.3327	106839.9057	391236.1966	115477.18	172638.6456
14.392	482.42233	782936.9376	872416.3456	804768.8888	11335292.59	3263934.77	910125.7047	3128781.425	863519.2786	4069310.369	14656808.16	2688580.706	3029989.491	8960103.84	3182056.471	2147266.116	8533622.44	2735767.244	877058.9041	1175119.676	4909439.374	3242879.142	1013179.16	1008946.788	2283446.931	1322143.941	798815.5952	1022912.155	1397816.71	15789747.66	1350743.741	913087.7502	2522861.819	1128664.017	1418606.42	1901001.701	1159528.393	1074258.184	1125656.804	818745.4891	2264757.485
5.656	169.09793	11247723.51	4542386.171	8225796.54	6601788.082	10640724.56	8391290.531	2337229.575	3540162.339	6759319.236	5558412.366	12434120.73	6091805.844	8834214.582	6340066.917	11363323.6	3300235.293	3980650.829	4066647.711	5405058.073	6690860.275	4883512.699	4119123.942	6430519.463	6235696.817	4890775.111	5914281.872	5263189.515	2727381.844	5789191.525	673989.081	2423699.587	5560488.276	6563286.885	2628639.116	9908602.614	6143534.557	4651213.5	3668748.853	3672714.84	6144268.997
10.234	333.14499	5323703.249	19426535.4	31516861.09	36813794.7	13258869.28	17818411.93	12192098.98	7849243.25	11332254.85	11302142.91	20862041.37	5449808.864	15285811.49	8472710.315	8837918.064	12381591.35	45291507.16	6542567.133	16505797.58	14213516.11	6870783.586	8590248.65	9218892.101	25292961.25	9005444.582	9346372.613	7897694.988	32183786.72	5048425.231	15646179.37	17371751.74	21974471.56	3599998.941	26088542.34	22044986.69	3940005.774	7398719.315	12701292.92	12149725.11	10865485.52
14.216	480.40668	525704.0686	501009.4766	507227.9114	4773064.388	1203007.226	560227.4445	1518871.128	545667.6974	2949604.199	774501.3474	807539.625	1495550.736	550702.536	1535309.333	753161.9751	620000.9535	891365.1519	771384.6763	667590.6702	2908219.656	1225490.637	722823.0378	664283.3703	1459420.345	524444.5168	622798.6899	565328.2706	602173.0756	9959956.714	529321.6508	593860.9879	1106801.779	633098.5858	613531.33	572883.2927	885648.8378	656541.5325	521242.5288	642664.242	700236.2892
14.654	530.29004	14349838.51	18640133.18	20418658.42	27752020.71	9413274.181	17602947.6	15237895.68	29395623.57	16557153.66	32187174.17	21707753.56	23933849.9	10188157.2	22603450.59	9155253.865	3761763.554	14978233.07	18180315.67	15845424.52	6929520.534	20433717.27	14320962.08	13772258.97	21289244.86	22870634.52	11827305.97	22442641.37	12211695.07	14264690.84	14868755.65	17482034.71	30810014.6	14967662.49	11881980.35	23678399.74	14652452.4	16529562.64	15293199.65	10532430.26	14748699.71
7.989	201.06616	1356693.878	9450898.704	391791.7797	2010876.809	917699.3778	9748966.562	965634.9236	2630668.085	7520686.351	5963750.09	336584.886	2357667.937	17993593.65	1161679.189	7014187.447	212397.0666	1882582.467	252698.1495	631777.2392	1314860.958	430493.9237	1664803.651	4125663.348	3108188.97	4211766.98	6196823.529	21324877.74	2603199.288	203139.8342	170787.6181	4362790.756	837158.0583	1838941.978	206073.3039	244504.709	3913045.375	1125173.925	272712.1942	205749.7774	1779294.462
12.202	207.08148	212783.2522	4172661.154	454229.6652	374373.7922	305976.9494	3021593.565	297614.14	231181.4279	255241.2797	381697.2925	261882.913	504007.4314	7212530.281	177784.9482	3083970.212	191519.8516	220046.3634	237373.3215	248974.0757	5382321.826	247376.5112	534949.6413	6355960.106	6311880.3	340895.5053	357159.6909	231025.2703	206514.0789	436867.9016	331408.2636	5615555.946	322873.7685	268113.8803	165216.6395	297836.31	234692.6966	180161.5478	7483487.572	286515.5642	294004.7604
12.696	164.07117	3862485.074	4575815.947	4536120.62	4133381.345	4324300.27	3205844.904	4719477.808	4218147.269	4275986.261	6300245.258	3640465.766	4109074.043	3983314.891	4088068.537	4542478.998	5990151.5	4234342.703	3640224.105	4138195.446	4360350.687	3903391.841	4053532.234	3894985.465	4621128.61	3694006.567	3322348.593	3957310.076	3811252.902	5822897.1	5219837.044	3684307.95	4293120.099	3848329.641	3363830.638	3461201.534	4484023.207	3620387.59	4704604.094	3975742.068	4242621.445
9.062	281.12936	3854236.523	401860.6517	6703142.851	5689464.332	8589312.335	1669339.455	316524.1027	352654.6314	358120.5156	511608.6053	368719.2562	995918.8449	593097.4584	553722.6486	678894.1861	2378463.642	311012.266	378997.11	601749.4672	2411276.477	421543.1632	322542.5592	822387.9851	287524.5789	291087.1675	535433.4827	542352.8933	276228.7104	376107.1418	261453.2267	438775.8257	310069.8587	734514.7476	223335.6831	314326.0406	299724.9926	427260.2227	527883.9602	216211.6533	357977.9593
16.055	814.63525	110736024.3	45870284.78	106841969.3	19284172.64	15804645.11	99814417.19	389076031.8	50958162.31	54188944.84	34765713.97	35839562.21	38186253.45	71682242.31	43354843.28	304932624.8	20992847.58	135049315.1	28579795.25	218356471	27004604.11	167234354.6	68033631.85	31526545.19	169825658.6	63494753.22	75587898.65	116429523	28799571.13	32833682.98	519117870.8	48696740.69	65122818.8	144247239.6	116243415.4	203389690.5	9848819.122	40291712.55	26117459.26	17812014.04	84036552.75
14.662	508.33826	5085707.611	6158929.576	7401120.59	5006222.484	1752296.699	2746744.501	3877072.649	3479941.524	12267244.42	16022989.08	9297754.337	5575602.729	7544081.157	4171198.479	16386844.82	6674372.759	4286760.297	4587123.508	4239851.015	5637903.583	15454055.22	5019878.113	4787139.36	13910355.67	6252312.779	4261537.245	5635187.26	3816137.528	9786835.842	1413448.674	3071986.549	8918369.25	4300315.505	3225479.547	7362314.494	7175575.574	4686706.27	9035647.202	5253807.043	6561371.304
10.018	264.19617	544120.1537	826017.6097	555712.977	606874.256	595882.6247	701675.2206	495075.679	429100.2237	594457.5051	680405.7819	766479.5092	1019539.077	689930.5073	873787.9773	651928.6908	690285.4061	938816.1385	672140.6276	642990.6773	660496.9437	530115.1246	851275.3935	995143.5008	611040.9853	509755.7252	2265443.74	929035.431	537450.9344	737776.2485	689811.0023	668777.5066	594691.1562	767001.205	493281.6183	732295.5208	734474.4469	442073.478	797576.9352	802403.4627	689458.7526
11.39	136.11267	2304895.637	2731200.936	2527953.937	3210886.312	2311346.82	2180045.697	1174747.827	2927520.755	2199267.601	2580076.479	3262514.102	1963369.348	1945653.824	2259316.25	2300817.433	27115729.74	2016205.923	3692364.063	3901522.758	18773013.28	3772213.101	3604714.134	12913030.79	3111607.002	3015929.492	1488024.204	3029846.544	2893327.67	2149056.612	1004595.175	1852846.304	3698532.334	2067967.26	1990153.997	1960633.585	2876935.355	2690017.465	2888602.617	3509161.547	1813192.205
11.137	382.16943	5987187.948	14487503.71	5074915.168	10346525.65	3677281.12	5593618.395	5286744.738	8975617.348	1215455.984	25125769.08	9491783.225	2625136.543	11140622.86	7332382.699	16355885.83	13573853.65	9465172.898	4596062.293	8929157.971	4917161.048	11398103.73	4393561.933	5435515.944	26595553.49	4500442.37	4328802.075	9739863.524	11026771.14	8995770.393	1498802.689	4602661.482	6455334.907	6632022.457	22197490.97	1920975.424	9832356.875	5415490.596	10709927.9	6232999.4	4485245.003
10.214	440.31747	91510.44683	6184029.899	90636.5912	4525806.352	232599.7668	3740188.638	348340.4646	105764.4247	375527.0278	91090.27498	135775.4781	360877.7818	315807.1001	144110.6476	294972.8367	107486.2789	725777.4605	526753.5014	1177309.299	168368.4724	269664.0877	108418.2898	665780.4921	958626.7552	106741.3119	1465441.456	84536.69601	691726.6399	510656.0888	240239.1614	285920.0055	143730.8773	78149.51462	107333.715	148864.8301	259281.787	761748.9166	2631909.215	109753.4749	227962.5927
10.855	134.06056	2297960.448	4355580.18	2496190.634	2155769.769	41332534.75	1859901.821	2864897.786	1615462.042	2866165.707	2751134.521	2332974.449	1928554.979	1728299.479	2216755.961	2021022.428	3027981.468	3021283.62	2041293.347	3564307.642	3069464.799	2882108.689	1954440.647	3452207.705	2922837.066	2038131.734	2464551.987	2198198.23	2088283.149	1973114.593	3903308.115	2518490.523	2782518.942	2347001.444	2904081.778	3090080.218	1809449.695	1757446.035	2518990.31	2890576.428	3837079.623
14.393	480.30838	5898373.439	8578229.141	5900742.073	6636249.478	2743578.945	5751632.609	12612389.36	6789994.844	17388520.01	35357002.19	6921241.401	17218841.42	9591619.178	7324660.914	7834502.388	10736051.86	9844319.982	17350264.62	5689468.634	7807553.387	10965007.35	10121932.48	16304545.84	12251815.91	9428850.52	6846807.825	10075351.37	4888424.555	23067428.9	13783454.48	5479525.932	21164610.86	10484205.93	4133322.777	17476685.93	15028371.94	7050630.432	21878116.12	7030434.434	23589204.07
15.217	282.27911	34884425.41	26568575.46	19533126.64	125306331	34895263.92	20985663.56	115752944.5	33946968.75	36790963.82	868134846.2	58789742.5	28672368.99	57743643.87	20000140.36	132751385.1	44344249.52	119814683.6	64967661.52	23592295.18	55871752.55	21838549.18	120551399.6	29772408.71	32077887.7	58309029.39	47800169.16	74243333.47	47101635.2	115100116.4	110973417.8	53686267.55	54711449.02	27895478.19	58284561.83	25308697.83	37538079.77	18415462.54	64625773.63	106170140.4	150116696.5
14.655	331.26443	9176366.416	11611018.2	10473511.55	19514233.67	9583646.873	14872237.47	18085051.01	8634346.724	6124570.641	22862543.89	6763407.533	5979686.084	21344750.63	3484328.135	30772607.49	9569039.933	12670710.87	12627446.73	8663797.161	8040079.618	4216622.369	13174747.2	17280629.67	15381906.88	10018594.16	6425391.998	11206014.62	6893534.651	22511389.85	24101253.46	9096198.241	6185627.335	12027047.01	13134650.85	4843678.652	12999743.85	9389464.926	6649285.775	49173507.13	7844261.162
8.468	165.0667	564521.9746	723453.391	1343736.084	778757.9638	1156677.214	646108.8995	416400.6489	490632.0778	602148.7758	661226.9177	841402.861	567632.9269	661423.2593	566418.1777	703872.1497	1277803.782	751711.5572	644327.7884	810388.6441	937290.1787	870649.477	610998.8181	802883.8281	739000.6681	482222.0707	619143.9475	565036.9539	587366.0699	641209.8946	977161.8479	671192.8373	622351.3775	560677.7154	541829.1763	754002.1978	514134.5073	589136.4916	763388.1812	594264.3244	716001.0612
11.268	176.08255	1800742.105	2506695.266	1596574.45	15489595.99	3514007.595	2972871.237	2535603.528	2180776.574	1352618.664	5010442.249	5113114.862	2469989.666	2161342.658	7019250.404	3399556.994	17324290.81	3163051.296	27670021.32	8001656.673	9312683.619	9022212.704	3391418.868	10434841.01	3340564.427	2681081.836	3342148.624	1969676.47	4244407.661	2385206.257	2327039.437	2819725.54	2987412.725	1424112.706	1854339.841	1620217.01	2247040.53	2784996.969	1273869.926	2318328.891	2674907.94
7.098	197.108	146356.8966	165658.1858	641246.2932	233740.471	432201.6735	261415.0928	109107.0327	113282.9177	126229.0008	77662.16685	126117.0737	125987.9221	48568.04774	107531.087	123363.8673	651204.8937	113387.8115	141661.2699	139039.7666	132247.3679	112254.8434	129694.4813	734918.9532	142875.3434	142497.0012	131555.8051	89777.98007	111334.697	102997.3644	337154.2344	308292.6279	136647.1445	49972.1266	108635.2022	279512.7248	868463.2336	119608.8397	193162.891	138634.8909	107439.8068
11.094	398.34348	104196.4165	2911409.019	195661.1068	403447.4935	330898.7567	1251397.069	109090.3045	176995.8692	73853.14584	271476.1842	136020.6496	147367.2716	316761.6246	123616.1493	199583.8093	307335.2121	342837.2882	186220.2252	305968.8619	136008.7818	128091.5897	4248281.619	800700.3543	380326.824	123959.5444	905407.9821	431259.955	390948.2455	323738.5584	76575.20335	246318.7195	134432.0884	354526.535	115631.8707	73753.39282	260276.6938	380420.469	196939.1035	172711.1515	192930.2039
7.78	238.10844	4015002.864	761515.455	3732676.132	640285.5976	2631637.722	1176064.019	1290663.685	701718.7179	709240.6755	2336209.16	1018589.687	620107.6832	835132.9377	952186.0703	1170488.913	2483921.949	1067808.33	684502.6871	1487121.919	1875744.409	1163673.361	1187090.429	2101338.746	1172798.165	975894.6732	1167749.236	1415080.907	575682.8238	2091920.799	491366.2848	522522.9188	1234650.639	1985832.379	744663.6967	1137776.493	1396085.771	456134.6489	1215604.846	4593500.44	1333157.202
7.662	180.0658	86689653.17	444791696.8	1272235332	326309922.7	809779057.8	1998705535	3715618704	233850393.4	1006891136	1073716066	222757312.1	508839270.9	567296644.5	135075189.2	2122740967	71108736.24	259132665.8	431062427.8	230051085.3	188268527.3	179287231.2	870586209.4	2236303337	1362347568	2813977315	869389449.5	598404513.3	306495629.9	983648113.8	747405970.4	124988817.2	315259928	698032700.8	555917066.4	1319124948	488951032.9	231539255	1880230738	701484761.6	2026400618
15.6	690.49573	317908.8342	371376.3137	337388.8723	496784.7083	409583.5198	324044.5289	417392.9066	447839.5099	351201.3362	461433.6267	440529.4994	425494.6666	362321.5794	403628.0781	483765.3317	5738096.531	360818.0242	308518.5758	391220.407	2849849.793	417094.7376	301112.3721	376719.8033	396367.116	413218.6724	432497.5572	333984.9845	412565.3379	1043629.132	382000.5883	369182.4985	527018.8769	369337.4882	375315.5237	375445.7134	300307.157	464236.6132	391132.3492	311420.131	674771.8069
10.201	241.09785	2280247.857	7351905.105	1269328.833	12731519.01	1378947.238	4287503.325	3365077.736	2025803.989	4526999.782	3048053.06	3948394.571	620902.9138	3148730.214	1092615.13	1562248.19	1920865.882	10706909.8	1164494.312	6676117.748	2632428.123	1914179.029	2555240.752	1853809.069	6989580.285	3216192.454	5324925.655	2646024.454	8795633.294	1734983.977	2298456.13	3861326.319	6176452.731	1123629.966	4928248.971	1054664.616	890494.5127	1935972.644	3151683.992	3384346.227	4991044.963
10.779	104.07085	3437082.85	3648940.838	2548089.322	3041151.336	3987317.669	44160046.78	3256301.807	3303302.874	52338597.37	36815603.43	2762929.41	4102777.67	3167224.837	2820977.152	2508435.63	33874996.36	2857704.917	40725443.9	3011405.147	38097045.72	2816294.882	44331129.88	3654052.95	3389341.601	3576819.314	2224113.61	3492626.609	2972161.821	4946627.85	37737675.95	2798623.627	2733773.471	3486672.876	2561720.17	59707695	54593592.83	44442555.43	54439926.58	29340340.5	3348994.285
9.385	207.11371	10802017.07	24491414.25	11748702.39	44468988	14578448.89	24273414.2	15756633.65	13148385.45	25838647.57	23017702.14	31576595.02	11324755.67	16680410.39	9700724.931	28209118.98	14323040.92	53255178.21	7661860.222	33409579.54	19683949.46	12722189.37	12970861.13	7362594.229	41953075.2	13628533.7	19298196.05	16122119.16	31449373.25	7551197.743	19829846.5	22747986.52	35512324.2	4676594.957	23398675.81	33078233.93	7564183.623	9840500.254	22976098.26	18108545.49	19561410.84
8.474	279.1384	1490342.457	21326727.69	5404116.992	4214319.908	3036762.985	9219094.494	8676134.062	13235012.48	5502474.887	3751936.619	2669563.461	1614630.242	2326888.702	2165994.043	1780915.76	4633501.551	7021506.366	6275100.021	17058036.57	5121651.116	14913399.07	4911453.777	8333775.902	7295276.614	1960758.886	1792766.786	15139904.41	2713658.535	6467107.016	13651638.97	3772449.2	6381764.096	26570451.58	14769655.89	3885107.933	10260680.69	4176999.527	17546670.1	27218356.99	15126891.41
9.021	169.07654	74168.65098	34495.41761	944200.3637	2038066.082	5927360.373	739574.3928	36849.4221	37353.06046	28340.67005	40040.89071	400135.3588	158975.3987	43854.32249	83298.98475	404129.4478	326744.7367	51194.33746	45007.71068	1129307.743	75312.03183	41317.78941	39813.94608	42668.58853	41034.81412	47345.70506	121818.2992	38397.86785	39408.45686	37704.93767	41755.19105	32761.53909	41205.58516	36801.16552	32681.09673	26079.01594	41041.11307	32302.4369	49829.48899	46470.72663	42114.15319
10.371	275.09198	301063.215	2389034.573	180810.3536	320049.9715	1216553.631	461340.9771	594195.3782	363271.4137	3601924.615	205172.3107	225924.2609	293725.3553	174965.7795	278583.8962	406751.7101	225855.9507	384761.999	205392.7836	603251.2224	203326.5481	3400479.439	2821876.844	6240785.172	345314.6252	214010.8604	989984.6048	223371.2128	217759.4033	767579.1047	11022602.01	163857.6028	496057.3793	171059.5204	264697.9045	165133.3743	331914.7601	2338840.181	505310.6401	406417.5293	602824.5692
12.278	285.07169	10958368.11	8329810.32	26783526.06	3841874.962	2010043.671	6389763.612	1302351.022	8622730.661	5748665.732	6464426.938	10758198.85	9172116.701	12956216.02	7435032.951	4670435.833	3362891.186	6994608.146	3050302.216	14261751.37	3345590.531	4948097.941	29890498.83	7616760.548	6839958.575	4579798.824	7053992.363	7683611.336	2292297.336	2306022.975	5747166.038	2167146.235	10583154.72	15336593.12	3152116.616	10882041.23	6739323.049	4460529.772	3485091.674	10696321.92	15726976.85
9.132	276.09045	1769423.158	1085562.914	2250400.433	2419008.405	5292634.542	2007243.109	1087035.121	1491199.002	822172.4329	1218642.693	1067779.935	3747680.552	12498574.4	1952998.905	1300523.355	2021502.962	1321951.256	1096380.371	1091995.856	1347306.251	984186.5988	1335308.159	1539255.658	884279.6052	718835.3694	5154151.555	2408679.146	784402.2901	816418.402	913928.758	1625268.379	877514.6389	1812201.872	832113.3104	784277.7189	2211127.683	692440.5871	1142323.895	1442088.476	921045.176
8.934	349.17731	475328.5835	659505.799	783101.4087	921691.0275	1844590.914	490265.2726	195897.5188	185838.9333	246652.9767	546888.3279	356480.616	535962.7516	290882.1371	370037.0625	281720.668	1162769.02	1077712.143	259803.4272	396070.8252	1055496.96	525802.7319	171584.2937	898279.6947	982390.3366	223862.0559	812085.9427	1121924.419	472726.4152	194915.8238	508184.9165	235140.0197	529725.3894	301981.1437	228532.1155	620336.5658	428610.8645	226212.0489	1171668.043	713940.837	216722.0096
14.219	468.40582	480075.0626	420220.2956	522687.5991	554921.6321	628341.7479	531445.8105	487033.5005	529650.7331	501478.0019	701624.7091	592726.0111	614013.9188	520327.7669	554665.9088	659479.2317	572189.4215	423772.422	426543.9573	549782.6635	714707.6704	545503.7308	522789.485	618599.6711	612024.4775	515812.1197	542674.3362	508152.0367	657693.8424	716956.1084	426763.8624	556855.7909	605712.3978	596832.6008	499682.5644	611836.1602	677210.8541	724742.9544	413523.495	380311.2711	595350.4937
8.277	329.15076	2025460.81	5129010.944	3964637.908	7150495.413	5781182.495	2767102.221	2152518.016	3571124.848	464901.4929	8380285.337	8031312.452	1380326.756	3672861.491	2025472.952	3016284.94	7621362.311	2199106.009	7544675.346	3392471.161	5860340.104	3290754.129	3082383.685	2178700.904	4937184.109	1231233.987	6910728.111	3408467.671	2456514.078	2025061.295	629531.6674	1839037.74	3306786.483	2819518.144	4958786.562	1415710.674	1168416.205	6225311.115	1898617.812	4455253.687	2143482.937
7.153	326.03827	2654040.614	7268784.347	6566941.515	6033275.268	10835586.5	2181226.341	4490812.628	1399637.635	974280.8495	3300051.173	3130321.998	1594245.871	2049496.839	2987143.151	5525645.931	2146648.874	3230844.786	2311926.121	3155935.268	4330584.27	2516776.119	5940247.729	3252207.348	4458186.6	1423831.015	3666723.011	2816187.407	2464224.83	1471335.544	170403.6174	1858057.736	3190304.246	3405404.09	3939052.858	290804.2985	2733280.131	2767719.839	3425284.103	2809286.066	3560527.411
9.556	365.18356	99417.49215	93701.99807	179408.6747	203211.4684	348112.9049	95339.02089	111898.0039	94413.82455	91577.89434	231336.6373	141242.0548	214214.5086	176202.6304	978351.1216	169044.4203	238263.0887	324844.3796	243594.9503	181883.5162	336051.9294	85870.39541	1104835.26	109135.0468	494839.1465	83291.33614	369827.7945	98344.64175	122662.4109	82083.6138	120131.1017	91677.58253	206074.351	95988.45532	106013.0195	119148.7937	532254.2363	72641.57101	94745.00823	277239.6512	88535.86457
12.713	322.2005	5457462.846	6741379.872	23620878.1	10267215.06	18893256.47	2028873.965	6196059.865	7304976.181	7266691.812	6895023.281	7109185.154	6614062.8	1656315.523	7792514.333	7458242.74	14345266.04	6472221.652	7147396.434	10852347.32	31580919.29	4652707.464	21252442.5	7490028.107	7441658.179	5569784.712	6449767.547	4384112.319	4617926.851	9459970.785	6464931.045	2540385.88	7284910.621	2271320.745	3408239.292	8762298.648	4063043.146	7414108.852	13569143.58	4620169.409	8051070.955
11.888	364.24875	2368220.579	8378730.56	5437912.805	2698911.667	33036802.45	6023120.143	4076473.733	14475545.03	2532318.731	3281078.59	3934798.052	5259851.359	5267092.101	6649435.471	7454349.031	6230604.22	6331521.934	4432328.816	3671214.919	5022160.676	9245835.765	4253058.427	6472689.963	5432382.411	3759943.73	3255267.958	5532390.98	3060367.843	3129236.018	2505172.101	3734644.979	4371722.498	4738872.04	2671044.343	1741227.933	3501268.129	11668641.91	6262813.951	4619896.488	4505095.41
14.015	340.28601	4596479.621	4102598.76	3421453.227	10343382.72	5606957.548	4610369.799	4266124.742	6258599.297	6826085.131	9731739.349	5165859.512	4753006.794	6855048.036	4677388.675	17172375.07	18189348.88	4367971.912	5259605.772	4225209.017	10553342.15	5650020.527	11893643.61	7343466.947	4549166.719	4448689.179	3929764.507	6121144.875	4326665.01	5589693.357	4269020.697	6779591.195	6061129.089	4695247.586	4397994.783	5091809.989	6760503.551	5088259.204	4758770.005	4278851.413	7039115.374
8.791	195.09256	1684300.386	2221871.279	12242143.42	2182954.184	2664544.728	1907072.756	1402407.346	1842267.394	1533718.884	2261849.387	1990585.715	1608927.051	2367548.967	1655521.265	2098101.864	8788221.965	217121.1044	1963609.668	3293821.504	4585057.501	1832336.687	2707967.715	4705006.827	2179492.035	1682811.891	1849472.924	2295873.131	1386112.106	1456483.543	3874430.749	1846238.876	1559127.614	2320945.879	1603959.303	4030391.993	2173456.842	2109340.178	7447638.015	2206630.826	2044438.621
8.027	240.11142	326413.4616	85039.71856	222546.6742	424565.7147	704921.716	159965.8095	77115.67058	83623.17126	84977.3175	102166.6775	87620.42773	130327.759	92941.72031	94265.26222	863004.0842	196650.8428	71458.84077	87212.47436	94781.2538	239361.5333	153206.7557	111106.1586	115319.5906	79617.32859	70223.584	166529.9922	90355.5526	82539.16446	60047.7496	161766.712	85028.58773	98087.48311	99368.55762	91338.1564	169171.0359	118390.0719	63333.87208	100858.2071	95200.72673	82063.73966
9.109	257.082	169359.301	1235432.296	218809.361	780501.2845	639165.9822	435639.8828	120730.3174	246810.3594	882464.5316	120077.5839	123423.805	660608.1076	125944.4402	228815.6939	141824.0168	207793.5047	141719.3886	149905.8313	337062.6101	181659.9022	457690.0893	256659.6616	658320.3782	188258.0547	545216.4469	510320.2755	121031.2323	94356.93234	105116.6502	467446.6381	102730.4647	296407.1707	356370.2242	94889.92845	1335846.511	131218.857	290094.4798	485840.7024	106535.9861	362193.6611
16.119	801.68536	6774421.496	527810501	46894539.21	6954432.049	268686417.5	38669253.88	12677417.36	31752485.67	85703876.61	54931178.67	14857769.25	10074084.57	38722574.98	11729899.2	22643711.38	30143768.46	35337647.57	12455091.74	2496718.94	139743250.6	15249899.54	223078461.9	57119177.12	2903999.442	7961957.494	11028539.93	31268554.56	4757574.448	56998515.75	54656898.92	25264135.86	19126173.79	44379905.16	9595810.87	2476448.373	30303453.27	34952140.24	31810186	247173963.3	73243044.92
7.113	146.08183	120192669.5	135415391.2	1728226032	174008692.2	112444901.4	151684978.7	136175970.1	152858465.9	118603759	158583521.1	157666754.8	148315809.5	1165674427	149548031	156616755.6	119664445.1	173480892.7	171347879.3	185074108.2	91455412.62	145793404.7	125935887.8	2785057457	163540092.4	144627064.1	193800438	158960505.8	119822120.5	73269088.43	27495041.03	170438066.3	154284720	969569109.4	116084519.3	91343865.58	160422608.2	118988053.2	150483933.1	133836571.4	182778041
11.446	323.1405	277151.5796	368110.0657	377622.9917	391202.5713	543334.0804	373050.914	451715.3491	351165.4071	386240.5687	318271.6946	360923.4738	503249.6363	334018.9031	474327.4142	709233.4129	552004.0129	593418.8033	375413.3056	340431.5478	549260.785	298231.9335	305439.1857	410861.9848	446631.4276	293372.1099	624622.1869	350115.4419	320932.2124	347688.8456	355865.6246	327067.5544	556231.2662	359051.0269	383009.4525	445145.9883	350195.3939	334426.0962	384937.6078	312205.173	334154.4805
13.298	344.18988	1686761.035	1804470.825	1654741.157	2034009.834	2485980.128	1528803.916	1154805.677	1591276.498	1715488.431	2281917.275	1604624.425	1931978.705	1664746.876	1422250.412	1782659.875	1106670.669	1252041.057	1819481.423	1432143.641	940902.6857	1516820.868	1812330.878	1216331.976	2153670.161	1742738.867	1500357.575	2073101.761	1669223.446	2151102.006	1946386.707	1840238.484	1766049.48	1898843.337	1465739.709	1993268.198	2134104.829	1858330.567	2069005.858	1896954.91	1335376.827
15.449	1202.83252	644900.8898	780461.9364	1004222.043	1294794.988	837408.7886	719101.6699	1159819.776	934128.737	1272976.259	1974999.433	1159921.223	1262592.696	1376776.521	919579.1735	755795.4205	28943368.74	922323.612	868061.501	901733.9557	4133974.664	1008090.283	951642.201	2328187.553	962038.5679	978769.7842	731820.6308	1122723.001	916299.4667	2261298.459	861404.2522	758033.8272	1325003.509	1019323.069	776153.0939	1036225.256	1050369.797	916720.4411	1695374.649	949931.8393	1481424.848
11.289	363.21796	34844458.59	29847037.43	36233351.81	54509321.17	56469181.96	38962709.58	44626442.88	44887357.35	44683126.57	34407293.48	57651713.65	40165814.95	29348184.53	53694209.19	9872221.255	56389203.28	40474242.36	42013953.71	35948794.3	48073932.46	85716727.9	26689402.52	31813888.52	78153372.27	62076894.32	17716810.65	24694331.42	47265586.76	61546893.5	66375337.15	49274042.89	58898082.81	105406258.8	56596234.12	12325772.45	41572011.22	71728643.59	68188630.83	58192548.05	55522314.25
14.464	825.45313	1273291.342	1196315.674	1209905.096	1369613.404	1489145.159	1210081.944	1282151.394	1176751.528	1547728.608	1696806.252	1344938.76	1340767.196	1194567.026	1225188.92	1461127.633	9263509.327	1296022.44	1162350.147	1243965.378	5224431.65	1215788.439	1336107.37	1364507.035	1300230.149	1185710.08	1350127.345	1139772.035	1317688.42	1722377.187	1601633.185	1446551.912	1510018.334	1240397.796	1231573.861	1425108.196	1446439.48	1493877.83	1512981.07	1152069.678	1306747.194
7.097	243.08511	1701428.085	4195435.817	3226685.425	3397948.696	2405490.789	2113985.206	2733258.661	3745896.962	929436.432	1880209.565	2390398.307	2071961.631	1766498.373	2464517.017	2591897.942	6649367.881	2359126.516	4249299	3257433.577	3317584.684	3704065.425	3223485.287	3527280.549	3441550.554	2512369.813	2469857.984	3127607.86	1584078.199	1264989.467	918024.8457	1513633.075	2932963.339	1594793.263	1666180.481	772092.4314	2930798.218	2541351.917	2239275.154	2288931.325	2735070.548
10.474	198.11343	8503261.582	6946163.302	6887109.755	6354217.675	9215647.361	4981621.213	5701428.177	5515076.108	5189912.456	5895051.793	9269763.407	5108953.651	5288663.066	7032365.886	7197715.532	17497195.31	14506911.78	6388205.352	9619050.372	21017766.08	6932459.436	5529453.615	19061194.77	6860236.04	5742930.804	4891380.475	5662743.456	4527780.989	4121266.884	3153072.297	4375665.325	12216956.75	8329754.328	13215008.23	6714242.218	6540403.603	6465466.912	5882341.419	8112088.487	7012832.601
12.155	349.12265	1033040.858	967320.7453	1543093.604	1174375.399	1456466.219	865914.9593	1284650.178	1051893.838	1257930.314	1371741.449	1273698.703	1950755.29	1071627.977	1102829.396	1214452.012	1417188.874	1256925.178	1155199.462	1116718.874	1292168.011	1280146.867	1279132.676	1186642.862	1315241.575	1582234.907	1522489.81	1207765.838	1213431.489	1455973.702	1177902.171	940323.605	1543456.045	1105412.666	984253.1266	1070197.785	1279169.205	1148156.849	1071189.167	1063527.048	1149453.826
6.68	111.09201	423148.1524	337535.1787	191358.5696	336830.7742	296021.7087	383292.4493	319892.3513	409812.342	198899.7198	455955.8102	320821.6572	422033.3493	415436.4479	340416.7197	1961659.446	365181.6576	349392.2036	434298.9301	525740.9144	410944.8121	365701.5129	789929.4167	338088.6541	610869.7146	620034.6366	346200.9235	591516.7277	390695.0846	339452.3148	139073.4487	394639.1367	437935.6241	381507.8455	349107.2781	313105.3079	401760.1765	350494.0094	297956.6798	527741.6606	317754.1065
1.422	122.02737	8208618.854	10498066.45	9629983.335	10470406.45	4626180.67	6329686.415	11449820.19	15180962	11513561.21	6847101.569	11438220.84	7704449.035	12122768.23	6242681.34	464039.5645	940003.6775	30825980.09	4410902.936	4404919.207	408678.9065	4387634.215	4561126.766	1355630.575	13382739.17	5899594.27	8254456.955	15638063.2	17086442.94	1252718.478	22864836.72	8767870.178	14598486.8	11370758.27	21014999.34	15333627.17	6436307.774	8705056.986	4055781.538	3369576.627	9652082.385
10.888	220.0434	269760.6519	373592.7223	764830.305	373721.8963	512121.1958	377691.9894	245939.8517	256048.7926	287083.2108	489809.0361	360762.6265	410451.6853	312467.9086	283187.4282	323638.6106	307045.7713	522119.4287	396497.5649	442819.2886	348381.3188	263700.7718	246254.1471	372709.3736	407049.2216	272756.9078	1259163.439	507432.291	285897.4924	296432.5195	315757.8497	407633.6238	268098.8703	410794.3944	278569.7885	298944.3544	474569.8809	325069.6311	350668.9397	659299.2213	248789.9072
14.27	415.806	3965302.676	3244078.874	2780842.96	32192510.28	7167206.034	2803459.658	9590466.786	8034686.664	8757835.098	40982998.3	8818556.853	14306213.68	2746008.334	7970569.848	18176566.01	5811970.36	2893388.28	3676891.64	4773493.871	46875557.46	8550075.058	5465142.634	3238427.707	14635321.65	14548676.16	3069067.91	3857196.994	6804347.486	24367059.96	7809014.413	4341766.839	13257119.69	3339772.923	4669736.857	12559492.53	3740631.286	5306831.187	2614548.489	4066162.29	8107921.543
6.543	220.10873	240780.9444	63179286.71	325702.5495	67456084.76	373635.937	10854016.09	13340625.62	12023150.74	1610951.644	807073.7745	1093146.545	876138.1931	21513544.13	407614.571	982946.232	17488724.65	932219.3318	458224.6333	571927.4654	24136132.77	406856.9047	467487.6743	14868097.76	34217770.39	328206.1159	19114009.19	701791.1989	58289655.11	232631.9229	51146907.37	20118152.98	1026407.028	241354.3169	502390.7778	992364.5759	452392.9962	522094.9065	1167636.545	12062225.37	558612.4442
8.113	409.23477	283200.4587	780891.9515	268239.4301	471068.5286	10714531.56	303215.4921	242030.665	387161.2026	185145.5748	274513.4987	185120.7566	290590.6982	187086.6529	374659.3982	792326.117	254702.3495	221012.8018	314749.0121	295329.779	271145.2972	466591.7971	197348.8281	200561.6288	585340.2037	155970.2692	304548.0036	293927.4204	178353.2131	195401.8434	199573.5991	172416.5473	177662.7542	247911.1584	169048.281	193517.3492	209959.008	196236.0573	231062.7449	471506.4767	202477.8604
12.57	404.09052	2617209.602	1537763.07	2059667.216	2962171.671	3038977.072	1615605.198	3734257.768	1674284.883	2206351.422	6018710.719	1537933.94	4172112.373	3624316.625	1427719.109	2370735.011	3199018.326	3206470.065	3903952.406	1429110.017	3142565.384	2008375.445	2438046.891	1758221.327	2626847.226	1538425.256	2565315.577	1683223.673	3436725.998	8412090.015	5099435.541	2082218.754	2167536.096	1853619.209	2423662	2030331.332	1878092.657	2091198.899	1761010.967	2232836.965	2430030.96
8.618	192.10254	553565.2102	985635.1917	1150492.743	928089.8034	1135564.17	850794.7568	516943.5603	649667.1195	733767.084	783859.9577	682952.8394	622676.5781	1132995.949	854288.2725	992671.6427	1203553.14	628560.8387	749423.7998	902434.7977	1106087.777	668985.1548	968355.9239	1046173.782	788830.4604	881575.3577	1232527.105	976244.6973	578205.869	702250.7038	791265.219	1107988.68	649232.1965	902674.3289	734653.3375	716909.8054	1052305.34	2232031.531	4789404.124	1077812.66	955154.2537
14.989	400.34378	21926419.75	1916236.974	2648868.912	1214360.204	5545675.812	935123.9431	1444456.61	12524917.11	6327846.744	2149187.326	2324393.243	1207525.08	1006295.916	782080.4003	2780729.724	1215089.898	368549.5038	682789.4923	523232.9907	737886.3571	711805.7019	1789230.927	904553.4438	1047185.756	538431.1441	7097977.428	811795.8538	1546423.208	991114.9274	944838.451	1495380.319	1103594.002	710456.9964	1259338.697	1843524.241	920092.9883	3089278.405	908093.7732	3221042.951	839184.8535
15.357	720.44714	883262.5857	1141624.074	901792.5252	1300826.986	899951.2579	870363.0528	962113.9848	940936.5674	1229362.793	1909243.282	1081671.095	1046887.215	1033645.617	863544.8438	839296.0429	28048961.87	1152809.383	948875.1863	1104627.388	13606361.5	1128988.776	1056629.572	6357659.135	1615639.606	1092358.484	868238.4171	1142371.368	1293806.994	1390858.595	615391.634	928033.4001	1184991.604	914329.5907	915123.3389	1583726.562	1580399.873	1037083.372	1044146.165	977635.2221	1018221.084
8.444	353.08606	92773.38968	124803.1312	183312.108	108915.8763	320621.9399	105709.0654	82071.46684	62704.28276	74454.45475	137806.2186	83620.72433	132532.7148	102136.6704	1772858.797	105554.6681	180845.0466	88238.53276	224250.2471	143153.6276	115372.7415	85931.04665	66899.72074	151630.6139	96187.68682	87933.50365	206198.1975	282022.7098	72618.04167	133183.9601	95964.79883	115363.2463	66458.39909	107535.2927	86601.94531	79158.46988	159462.8767	111643.3773	579624.8675	153496.486	73009.82581
7.231	167.03194	15904417.15	8089429.366	14308017.79	14042492.45	9321686.272	8408315.909	8143588.136	6623963.355	4781072.549	7617691.814	10462921.28	3797596.881	4811495.655	1265821.655	11124111.79	3456588.787	11295505.81	3383033.176	17035378.77	2759589.312	7271656.457	1935901.162	8034851.546	4917750.589	2963632.721	4246205.077	11590836.88	3420220.267	7089170.48	12139362.35	6304867.244	4323509.28	10498091.2	6123608.052	6584767.257	5237064.728	4349859.178	3157375.617	3831064.322	7729547.274
10.77	363.21786	1389116.564	1460810.01	603491.0435	2971452.944	1928985.51	1796764.726	1369033.276	2264923.504	888073.079	2136088.164	2401214.817	743780.8994	1100919.529	1306321.439	850941.9857	1185608.524	2170295.356	1554021.126	2154348.484	938519.8247	1325109.34	1869714.349	1704089.533	4013902.165	2356257.494	1455178.93	2267920.83	1375842.91	1325924.555	2783823.865	1420125.145	1283645.578	1642597.624	1976804.5	232774.2496	883813.8193	1301008.865	1247242.249	1206116.342	929637.8177
8.327	360.06946	2422051.588	9763518.938	7425199.173	3677046.577	5156202.06	7712016.819	3473053.33	2593622.019	2212514.911	4951191.375	3375388.395	2597499.059	7661635.88	3250613.078	5274497.559	3069657.065	4105847.634	960143.9096	4018925.802	1400469.487	2858228.144	1740810.889	3261189.67	2844621.013	1274176.22	2792097.928	2608875.418	1240787.914	4903072.99	91166.63634	2356155.546	2490645.067	4603835.607	2317532.748	5080948.831	3288916.007	1674755.743	4090393.419	178291.6525	4397164.051
12.939	365.05295	2045362.577	1100584.916	1213765.199	1073823.254	849310.5924	1151063.076	916522.8939	784878.0947	1505263.651	1260575.022	943052.1992	1397757.199	997699.6232	839368.1826	1083244.046	726858.3144	723651.626	944059.0072	945189.6402	814677.5144	956855.5267	1180204.728	1022851.919	926853.3986	876618.0392	1045126.292	842971.9196	817943.6544	2243023.876	1206842.456	747897.5607	1053317.769	830377.8678	1148824.482	1251015.469	895209.147	853991.3202	965054.8149	1039518.898	720920.446
9.694	380.10693	199756.5252	242527.115	531927.5297	216945.5945	430638.8034	182905.8521	183305.9394	225662.8095	174160.8558	527103.7785	239166.6229	1011019.422	181905.5448	235813.3742	250108.572	322989.9557	251448.5104	237926.0634	299731.4234	221707.9195	211459.7533	205070.4652	240939.2026	262730.6529	201708.625	725695.7763	201088.1948	224014.3966	171316.9759	174146.6755	171084.6017	219806.2592	207467.1937	192972.0967	200809.6727	211748.9219	164784.332	170599.4951	198717.3674	298955.8475
11.589	322.12341	115979.2013	183431.3573	164245.479	296199.4824	194231.8744	102953.8799	238196.1926	119447.3263	112200.9947	175192.5245	146221.7459	146020.5977	147555.4546	146567.2541	231477.154	156067.7729	194390.935	130866.9367	198945.3889	169394.6002	195234.6021	132753.0063	170304.9261	182993.8974	132056.447	286492.7169	131922.0685	137516.3241	125659.6435	98688.88651	98878.30875	138761.7496	105872.2287	126757.4654	19117130.89	119787.2409	141790.9531	111025.6587	302044.1612	159819.4323
16.443	750.54822	554766.0602	1526610.746	7483507.223	24085936.49	11932801.99	2427549.872	3152521.53	3516944.22	8610553.829	947097.1754	10168135.14	9476090.876	2811580.044	18387382.16	78039.54251	1199775.996	5638044.9	345979.7699	4655542.525	22132200	6288782.944	1962483.85	1654986.818	1369529.31	4110561.269	7329769.772	322561.1247	10828669.28	3272186.744	2155964.852	9894915.282	2006751.034	1693354.617	962481.1939	8444074.535	4247392.329	23438760.73	629353.9129	754307.0624	5590013.438
9.703	273.077	139501.8562	321026.0452	8436877.29	335721.6525	3855790.746	187859.1988	197144.7613	206318.2168	5708449.724	317326.2677	8683922.963	276618.5387	549598.625	359917.7378	372084.0886	2882874.949	157550.42	779372.3591	3274327.439	154295.6106	205207.8103	209698.4076	167563.0101	2693099.34	831021.7341	206680.7368	413898.4097	438718.5732	78812.63278	119974.0722	387890.9757	157748.4376	5141122.578	3711972.12	90285.56735	161549.1934	334375.6699	19396505.49	192092.9114	537940.5239
11.025	245.11812	10022985.62	15719426.29	5883314.114	5573413.927	4497529.071	4275658.633	7919914.447	7234270.094	1362226.349	8336551.679	5144121.26	5489158.835	6433374.357	5954333.717	6582094.419	2266570.979	5833114.824	14814294.7	8238509.963	2788572.995	7438410.56	8647211.808	16222584.45	9834108.232	5678159.55	6032768.427	11334689.47	2636536.934	6152552.448	1034679.418	7934419.591	6836544.815	8213408.829	13361691.77	7587519.028	8144054.587	11642139.71	7011487.672	9939951.16	15398177.21
7.288	442.14777	30164.67421	22121.16533	39247.27341	29660.12466	40531.84458	13640.02521	29185.58625	27585.56219	27242.03012	16123.93285	36469.20806	31946.71207	14515.78673	67027.02301	182363.5723	17513.85933	28654.16169	20315.60759	32223.60623	24678.00306	352345.429	25055.6073	17863.00382	31595.79366	26815.83137	30713.04579	17124.0675	32774.83097	1309438.702	32871.96161	14024.78542	31251.68802	13598.95146	30562.35315	32310.26502	17157.57206	24515.51509	148449.5382	18011.06791	29134.09146
8.047	218.13921	3854504.026	9365329.245	3815653.315	5446864.701	8016269.221	4788400.56	6290140.653	5776992.902	3788251.724	6341614.464	5198038.68	4791886.885	7371805.328	6222419.995	6330853.663	24836555.65	7183322.489	6809549.923	7555975.921	4657910.975	6664588.179	5549255.495	6427412.622	7266973.961	4636072.053	7478332.059	6518209.991	4942116.47	3060176.033	3418017.398	6170127.48	6388366.561	5350936.91	5126104.692	3708181.148	12531179.76	6527822.816	5051072.018	7301640.587	6045097.838
6.808	226.09586	601256.4524	154812.972	898409.0085	148559.813	224624.7267	188507.6205	260832.1066	219520.4307	128466.6302	329394.7396	1160109.522	147451.9719	310078.3485	225988.2165	928520.2472	275085.2911	885574.5957	164390.9765	365873.1354	262042.0241	1556306.109	888374.5064	307294.9935	506038.0239	303354.2498	192572.3653	654900.8676	270037.9591	870164.4991	121390.4373	232100.616	443109.3596	234910.3377	912813.761	185690.749	194084.9956	584072.2397	586280.228	181514.0631	736540.9928
15.984	744.59033	13823942.86	173964933.4	111107124.2	13324946.61	4837957.334	108128635.2	99680133.13	37627542.66	32218481.94	12339653.39	9696725.816	3309253.964	133485105.9	11335482.87	29736594.34	2438790.477	160337262	38591485.67	18055399.55	22394892.61	10441124.76	71610297.92	49664766.96	65266482.43	10317566.15	129244016.5	66053886.98	7064564.846	17666202.16	218781741	130080894.3	30781278	173205948	68782183.94	104270837.6	1081612.2	30056456.33	26354650.06	14106304.44	83189981.94
11.947	333.10995	10607.74406	1602264.231	7346.561202	86093.60071	13782.99326	323227.5358	23061.44817	15216.88403	43641.03488	23435.14845	42362.75268	12304.33608	661291.371	8945.424332	1363737.264	10133.5002	115577.4892	15060.13874	60264.46534	220162.6212	14844.16291	14711.12263	3125914.356	8246922.578	26813.19176	16514.59654	25385.16363	78833.35719	12290.1796	67632.6379	4582378.712	70561.7647	209304.7478	42846.68728	70827.80953	8698.048392	16056.27592	556897.6738	15537.23798	33541.77568
11.532	375.21811	1062675.825	626406.4915	1525355.965	1216061.805	1138960.689	858230.905	893550.5939	873691.1589	654631.1769	1064886.269	1091633.407	1194223.835	963465.6744	1059645.072	1163875.464	1274947.338	1316096.494	899571.6266	1141268.041	1097658.998	1011954.337	1250476.208	1804908.29	1559257.858	794223.5047	1102575.587	1087710.414	712747.3107	680311.4622	666833.4389	1065373.521	1246922.524	1183853.203	947326.3278	662396.0699	1033226.854	809373.2214	786177.8162	1167599.358	915910.4556
15.107	783.64148	139951.8642	43620.01158	45159.57348	49730.60404	115210.5001	109262.4926	136168.6618	62549.04456	58671.91239	62419.00562	84265.06141	80074.712	75378.45681	94420.08758	1230692.249	21538.39896	187172.1595	5883.805377	105048.0238	203263.9784	606613.1497	7329509.836	21423.29618	62684.05371	51428.72165	152739.7103	33333.91919	38492.43919	111957.4561	297485.8229	9464793.609	510766.3607	54480.68597	201638.3942	36492.90544	10330.58256	52891.79921	8738.50122	4468.428989	260147.3782
13.784	340.26501	2490701.087	2121111.129	1276907.754	16015663.53	5954734.013	1796763.828	14566794.19	2204368.292	1448092.785	15372317.19	4076944.804	5317613.237	6370310.235	2639769.306	3982131.214	24771375.87	4830245.39	2803285.478	2907776.018	6293225.005	3590353.162	2404888.616	4168692.201	5162017.904	2159499.211	2093439.491	789755.8227	4000737.501	25565632.39	3513611.641	1901026.498	3619827.569	2720388.412	2128948.755	1658668.891	4332346.864	2268126.099	1771592.99	3031868.592	2639871.034
12.328	133.06509	6938630.225	6847135.384	5289665.663	7329921.183	7563912.303	4435392.19	7080540.978	5826938.208	4401477.056	5526348.256	5366217.052	4899217.385	3861796.303	8514136.351	9508662.975	5671792.871	8117925.061	5089655.837	8491765.91	5631453.405	7338331.255	8229123.043	4792323.799	8230233.976	5988447.373	5978167.933	5357056.506	5702929.446	6004996.523	7100918.19	4186664.559	6081430.653	5634582.637	7476046.039	6630034.216	5159681.447	4514070.824	5472353.399	5271240.137	6280958.796
12.655	345.16751	7176549.855	5203616.512	4083382.103	4806122.333	3626223.544	5349971.163	4329781.339	5714927.974	4842155.568	12801131.39	16131223.65	1503088.175	2634845.974	6013058.768	6454316.392	3302043.931	9301383.882	9636650.652	4011831.508	5654171.056	6332600.991	5322913.374	10078499.34	5110526.681	5353880.974	4121688.508	7781715.222	5962396.065	1957396.311	7550920.959	8861477.849	7227526.538	2098454.714	5006683.65	12274294.63	14218369.45	9717209.037	4344266.705	12258117.15	4105892.411
10.007	251.10323	562468.2869	1043374.056	628063.346	1188398.65	772823.3281	1076577.032	514269.125	546422.611	690616.5145	804532.3212	790318.2662	1171876.138	859462.2947	907186.5488	3006282.344	1018546.897	1257291.583	788335.6491	1090396.615	748423.4112	1359064.033	1327811.337	1301988.406	951419.7367	757074.7081	2013615.825	1539764.485	798995.7421	1464908.959	1133535.158	907618.3442	793050.1745	1098618.548	761600.2118	980995.8885	872428.9208	864906.5651	1616918.727	753598.9792	718358.4825
14.465	280.19153	3254112.816	8011243.329	4267964.948	15166268.24	3490738.424	6219770.92	5592795.132	4386429.122	5138829.537	16159431.99	6620449.832	5048265.771	8365090.017	2365682.715	17822620.04	5530167.278	14964915.87	3085442.521	6489014.995	6437510.336	7203446.86	4672507.768	14510167.62	5257820.573	5675439.018	5063184.084	5159383.335	4277352.227	16242091.56	19626170.08	2726840.619	7451325.809	3913469.131	7941779.862	6709184.848	5164339.93	3491083.48	6700499.877	12602022.61	10750197.41
14.06	268.17084	308215426.9	381882428.5	278743249.5	1591414940	1043243351	406343438.6	1412402843	347015617.8	350097123.8	3066621897	503998032.6	898161355.9	733739940.7	329138616.9	1639284464	1119582563	437375206.3	321739354.3	201336824.8	952879497.7	503563227.7	417536721.2	397691530.8	582058773.7	777235768.9	478695673.5	590374612.4	254676816.2	2567878679	981515692.4	437636194	729893020.1	611678150.9	189709450.8	659459895.1	547241139.9	468246530.7	381996007.1	716874709.5	701341134.7
10.049	224.12685	14950282.46	18865320.42	16565472.13	18957363.44	11680127.35	12945270.85	19659449.24	16189881.58	16397915.3	18318719.3	16920113.64	20835265.19	21540456.38	14815440.92	17112280.58	23210499.73	16614144.23	18913970.62	17470713.88	13078438.02	17744212.31	19665870.46	16052179.04	18585944	17226804.14	6513314.683	18996795.06	21185927.62	15604246.27	18595796.73	19920657.06	19265712.04	18464150.6	17016600.9	17388968.28	18271767.37	18206731.37	17540620.66	5487013.53	20699001.09
8.281	233.16579	367997.9963	215860.38	544965.3115	694376.5585	1207648.106	204985.2434	117463.9176	117590.6492	122293.1678	298367.8485	142710.5163	254164.9395	294030.6111	147634.3528	201155.0349	258818.5821	129758.4954	345935.6813	458481.0335	528530.4135	132025.4961	126887.9918	182480.4636	130145.7842	132851.1644	201347.9922	394289.8793	117318.36	116344.589	104669.6327	298664.9412	133958.2613	277016.9752	120267.3403	106336.5168	304784.8437	107816.4266	264243.015	263611.0313	104447.5635
9.23	170.08188	3493522.387	3868700.005	5579359.092	3658250.712	4660960.637	4622644.589	3847649.354	3993933.038	3354310.195	4141028.997	3743069.675	2332085.787	4246920.048	5362478.564	5004813.72	18563065.65	5554211.135	3718951.131	3689075.714	9515235.891	3631044.049	4211851.473	11323976.45	4211600.572	4388864.765	4412130.625	4961841.824	2798192.81	3652478.978	4990989.211	3909328.209	4304775.687	3711588.151	3960803.583	3132532.988	3943418.804	3581932.826	3415568.924	3608403.2	5123550.023
6.837	158.08157	9590714.177	9646347.176	6672035.691	9304549.803	9692300.616	7106742.736	6741707.905	5276003.629	3724714.035	6396817.552	4894099.566	6692381.796	5020443.234	10491212.06	5824444.138	3889739.422	6983720.986	6947716.897	18562902.45	5446966.569	11633482.89	4901466.369	6021314.243	3930364.549	5067671.031	7355124.138	6476904.739	4626421.027	3736728.92	2974260.219	6764084.977	4541436.955	6420130.831	4266839.207	3414373.414	7690562.917	4567807.061	4267363.813	5198892.739	5274103.581
8.222	192.04826	280678.8253	363792.2281	487248.7132	204311.3543	642018.3524	205150.318	108555.1412	158179.936	71106.52266	123334.3627	59651.36132	173971.394	163356.7774	208895.5754	125632.4509	218953.41	158292.4347	233964.2095	1019636.306	156377.9881	263743.7228	87034.51584	135273.5641	143978.0437	185835.0203	213784.1047	182188.6133	72400.43264	162236.0565	95760.65661	156880.902	133027.4935	258490.9274	252182.1105	169740.0042	145052.6613	119063.5963	294398.4076	134575.4332	70545.51951
7.105	224.09225	3894887.155	8069353.061	6631039.86	7330861.193	7372307.229	4507898.794	7194497.076	4890923.166	2464360.262	7231702.065	6509972.514	4335112.313	12421510.61	6551360.965	8876665.773	8263762.894	5684307.294	3777093.418	5659615.018	9611394.838	3774499.996	5543154.445	5689330.131	7639317.175	2847593.135	5378070.68	5717977.101	5351238.258	6406514.726	1221694.476	3827539.318	5692737.82	6376905.82	4373062.732	9672322.478	7180498.667	4387731.94	7894641.029	5703174.023	4594145.442
8.374	224.09039	443977.7001	126730.188	262461.0614	653286.1184	1331121.722	359715.4348	239135.6323	116884.9757	222886.5997	284844.9254	766609.5947	362957.5726	136425.0711	223422.3463	393540.1903	5671336.002	159079.259	300914.9333	227281.7446	8510079.671	338400.483	357215.9963	546576.4021	470810.5813	352044.076	235024.5451	120722.0213	210677.5946	114303.0991	338768.5702	164773.708	444520.9652	117949.1023	574820.5572	160074.9862	141460.8534	146985.3318	135457.804	117830.29	202263.152
15.678	776.50983	607156.3128	653156.8541	587993.3451	1187428.672	812058.5769	612311.1282	1124424.987	754906.4265	720208.8394	1941506.513	825788.8644	653679.6437	772824.8301	669647.4704	906896.0416	12759410.56	776853.3257	661901.7795	691449.6981	6287374.027	709917.1614	609381.677	1043268.526	724556.0662	889400.0155	798309.3043	696531.3755	674780.021	835989.2336	748142.2379	728325.3838	848538.251	585341.6871	680337.6196	636615.9245	607306.9534	763762.544	598394.137	566306.7061	789344.3557
16.503	730.53906	19139854.37	14230734.49	17113062.19	1340933.561	35537862.16	14301121.39	52505209.5	12614699.26	75027143.23	21299475.41	3357230.003	4775641.232	11423642.22	51627552.5	2895567.18	22012639.63	76820384.74	64216989.61	4991598.358	6136460.249	5782511.053	11377479.35	27298561.93	14494728.14	63041403.91	25370981.52	40824452.66	1232944.441	101784384.6	70788104.01	9628397.928	5720858.801	34939530.62	8225773.213	23599489.04	5420532.476	4523781.627	26306756.07	23544932.95	22505105.77
11.732	484.24667	358458.4446	2263549.644	1853217.026	799899.0689	10762897.74	468211.0296	738043.2273	2316344.408	379458.9113	503609.994	1894483.545	359927.3652	902423.1306	647685.4526	956131.9866	1664944.982	10558856.29	474695.8896	685810.9905	5084083.143	2701834.538	323010.6048	503529.6273	950485.151	591763.557	989668.7377	1531950.741	1100876.051	439159.6602	453310.3662	484550.7287	1385646.372	1427067.27	966005.1243	583221.8716	412538.4541	1273998.009	1223139.25	1023379.269	658225.9869
17.088	380.25793	5756636.82	4541917.877	6626422.555	31236078.74	11878268.85	7138792.985	12136031.05	6577423.119	20574471.88	30129627.44	8331856.23	11435260	14024412.93	12471233.46	7558348.945	11282107.76	5185294.261	2112836.301	7039291.954	14451176.11	8153259.217	6112136.761	11944442.8	11554865.27	8183097.503	4320622.185	2470383.193	7721212.922	26725077.12	10536117.91	9696180.017	11318344.32	8037564.384	8899659.82	5565334.252	11677449.46	5008381.623	11803264.7	5146505.963	11580024.79
9.885	154.05054	3869482.006	3108177.372	3046576.992	2513119.618	2137250.784	2200698.069	2126289.21	2601018.274	2567216.867	2685264.62	2819956.242	2375746.626	2027198.736	2060028.49	3376591.071	3064731.456	2969551.841	2248505.616	2122429.897	2844046.423	2260117.162	2240249.62	2506459.693	2875624.723	2084253.901	3713521.536	2461916.584	2505304.972	2822986.259	2719130.632	2320846.267	2564359.333	2260361.12	2339645.002	2865344.176	2972258.313	2325314.105	2923670.732	2495196.016	2258028.95
8.018	154.05066	4281134.952	3960411.492	5832521.948	4264865.009	8655056.213	3566449.863	2595273.2	3659845.394	2792976.811	5109194.161	5477388.79	2885800.71	8967468.088	5070651.497	5497220.561	3605931.864	4365110.726	4592636.196	4872096.643	3999298.932	3482381.059	4166496.774	4946983.342	7816836.628	3016303.289	6063084.501	6735877.925	2301138.573	3244707.833	2403800.776	2529891.088	3550209.824	5298066.656	2719675.67	2879294.52	11354411.53	2662841.113	3636013.157	6809521.31	6811361.218
11.171	275.06873	301093.4736	344479.5203	436657.1472	407577.4089	299898.0964	380819.1685	210122.8216	394112.5778	354248.8342	298154.555	488117.9207	646381.2878	458325.2052	328695.3375	274589.0422	432855.0615	430519.0435	283893.9059	264331.6519	386913.2562	402468.3456	637761.9256	616667.9989	277784.6694	271560.8038	1187341.11	688379.8384	345077.5807	289070.255	199612.5188	284982.5603	590265.9621	566252.9955	244260.696	313984.639	395046.6189	277166.9806	334590.6278	289714.2629	468446.6683
7.466	168.0639	169293079.3	321358199.3	16799080.52	198482787.7	95901424.42	135942460.3	188927809.3	107785064	197413135.1	178806244.1	245841107.6	231782116.1	146839877.3	151582947.8	196248439.1	96891108.61	180815374.1	255755341.2	205695851.7	183136455.7	231159685.2	206745159.1	176238857.7	280819987	166934093.3	172505026.6	213916984.5	229596242.3	188544274.7	26874535.6	213775334.8	253502188.5	161192381.8	163654403.8	256876151.3	197759759	238459783.4	287382146.1	239010639.1	199630370.2
14.271	864.5777	182426.7377	187201.5651	205021.6919	231679.1416	234167.1378	202109.7879	243386.0448	221807.3941	206970.3167	310470.6003	274687.5294	263536.6624	207211.1615	244578.3603	227441.0175	998992.3848	144978.5024	158653.7037	223048.3873	391075.2264	230970.5283	230931.1096	219939.6552	271030.8869	208256.6162	220160.8004	243769.7573	258595.8862	292807.1592	156354.9909	226681.5411	232684.4215	236443.1408	191551.7257	268990.1192	276185.1756	272943.6761	197050.9763	158609.1576	267125.8306
12.703	310.17648	4168563.353	1954387.346	24194424.13	2914392.12	7653878.162	2014673.728	4436658.996	3677766.422	7739827.195	1904930.118	4507689.92	4318658.207	7994540.628	1268941.17	1996061.856	5082103.181	1804269.867	2014162.391	2421444.178	11611931.42	4370925.255	3331024.588	2608534.328	2998007.347	1720759.124	4146509.658	5019977.511	1756992.633	4969522.459	8270617.401	2607671.91	4419870.105	20254178.44	2638637.999	13519144.46	2771264.332	8079578.757	4797682.698	2724316.177	5495394.916
15.687	717.59314	74453580.74	5909760.948	45245651.06	15886339.12	157071259.8	47688503.81	27542044.83	31713378.8	54125438.43	123127270.3	126059176.7	55719202.48	35278240.52	84238855.33	160626364.5	52383683.93	2988080.143	5670929.326	29751239.14	135317244.9	52814191.12	17584518.33	98300842.97	71725506.87	14417997.71	11738644.67	29458468.57	247585179.9	134794269.5	11953386.35	53908548.76	23932950.03	93737090.82	172494408.2	15323045.43	354314330.1	131195222.8	6723443.203	13112548.21	50148816.91
8.212	200.12863	1520599.033	2145233.629	1426035.174	2889638.187	2302269.714	1893146.132	1660566.357	2613829.772	1552509.931	2568343.155	2688320.765	2133529.323	1886856.396	3713233.695	1961328.809	20131768.01	1736133.914	2774270.451	2499204.253	19868386	2060100.034	2598399.18	9374829.906	3225357.542	2446893.528	1697689.979	2904108.586	1667810.268	1601399.017	2866154.22	1599575.803	1878638.614	1841029.096	2189354.704	2144226.195	2614751.444	1504321.515	1888733.815	2458865.17	2055572.979
6.991	277.16678	282522.0255	1075123.91	334341.8423	645911.9654	372849.8557	809148.972	479475.0875	333637.1414	889798.0755	484751.4702	421882.2015	893100.4278	555563.8459	277066.3744	5061432.378	465281.6634	279078.1	841957.7396	370017.4305	380467.8595	1820126.565	523840.7833	664371.299	870180.5915	614391.3298	687443.0682	664619.5372	460225.775	553732.478	1062411.978	846578.2141	561547.6715	490193.2107	246726.8577	1703293.963	724795.3505	1063990.915	3180556.37	676359.9577	351685.7428
14.126	232.17014	4024510.804	4132971.722	1732334.943	12877941.33	8814468.877	3729753.77	5734023.379	4664820.696	5609678.192	68278747.19	7615061.757	5411572.873	6023701.242	2849651.203	4560830.432	22818129.86	3385689.626	5803628.514	5826135.483	13239764.49	5358253.206	6874121.269	16524381.26	9193588.379	12989621.01	3657196.451	6882729.896	2402510.223	25069685.37	5902103.765	4308201.369	8937026.584	5016067.038	2715490.686	9816249.099	6456489.115	3111515.823	8651546.562	3959430.229	5687111.852
10.898	356.16013	962323.8245	2709508.727	2141396.099	4519637.399	2570610.42	1919355.393	1140208.599	654688.7505	3245334.912	2337894.9	4293672.545	4283980.155	689840.6921	700313.6725	1645188.566	1497383.133	71308114.28	1026247.383	4443713.899	25730721.09	6541649.621	639504.5094	1120747.979	1077681.614	716496.8456	3076967.575	896191.0795	2671724.496	1453072.904	3415127.144	588982.0508	10122014.71	701405.0352	2721729.004	8617147.105	733507.0974	4571299.802	928448.7527	13659968.72	1186726.171
8.834	241.1284	806015.9262	30634.7884	525988.21	2802190.721	1602780.968	205489.1537	33388.18786	38916.46729	39517.66336	43057.60234	52845.59727	45708.35871	63349.76062	81767.18759	69252.47197	330911.7526	38353.00165	38500.65998	46020.65348	491514.0909	164479.9416	36303.05692	60433.55985	47980.49357	34679.53422	506887.597	40904.99617	35814.77	43838.26283	17377.73904	53896.9645	64097.78462	62959.00887	15155.5883	66163.26975	51995.90759	69604.89642	522535.7136	140765.1012	28627.54238
11.118	162.11328	362026.4575	555641.8244	580444.4317	546757.2824	471465.5761	376432.8929	449588.5119	418606.9797	286864.2348	352323.9525	534710.0339	546262.9015	474295.3397	435560.1416	481494.1991	1452825.18	484124.958	408748.4393	477613.4115	9578931.822	557261.8764	936570.2806	964568.4163	478334.2299	492666.9799	1397505.52	833971.6038	443201.2547	282482.0035	234530.6579	306444.3182	699823.639	594117.5151	375269.3613	331312.6004	453324.6302	457571.3156	295586.533	405511.9803	597187.5589
10.398	326.09698	391827.7431	684517.1767	512542.1761	1211046.286	1181665.807	364826.8058	614130.5655	431094.682	1883426.801	356630.8059	641828.6979	814670.3786	329373.8275	477103.7151	404993.0201	432867.6517	979639.7391	435796.3752	741975.5261	511357.3459	429824.9896	377621.3763	430534.891	726795.5173	569585.1621	1699912.843	324355.5674	1166005.649	370237.4267	2829854.268	313829.8116	896114.6563	334286.2381	402584.9336	1952525.086	372918.7858	340518.4223	725769.545	460864.833	831758.7285
16.1	801.68683	3739389.99	431371642.3	28177276.38	2747492.389	144131375.2	19615236.29	3677574.979	19158100.69	64250518.88	30780591.49	7149670.758	4189795.181	19903791.79	3478311.282	9641937.91	16639068.08	17641198.61	10773609.5	639682.292	55722233.05	5909219.365	141451205.8	27266799.62	1060693.978	2030985.238	4313540.968	32655219.53	1989088.297	47117502.09	29356391.77	14512051.44	9497297.509	25179977.76	3518684.082	833199.9012	19595937.39	11243073.73	18499406.78	120634120.9	39736050.03
12.348	354.17108	32106.49139	4822025.228	15251.54899	34923.12747	21393.90564	6206911.955	16180.35867	29425.60387	11891.48685	44502.93058	21973.47642	25892.13947	6861732.417	14935.1743	5291510.916	39198.10501	8278.288779	32371.69832	67041.50673	4588099.622	19976.50141	48794.23601	8427777.068	8377628.993	52599.84996	11787.19596	39276.09775	20601.51126	30096.94078	21076.77376	3794350.672	31419.51363	34954.22199	35102.47672	23084.65093	43088.73635	51713.66347	5855383.593	31561.88199	15529.95053
7.606	232.01025	2047235.064	29130995.9	1368399.251	653168.2736	1206297.629	2534664.738	1362248.162	1098356.56	3445992.103	3824515.849	5006042.268	17574478.78	2868244.012	3463836.724	7063185.333	352510.6164	1041938.468	3961241.256	1400526.265	1259668.146	21002999.05	1921037.215	408113.9142	1818093.48	4845521.356	268361.4774	6171336.242	6089839.781	1113048.817	4864841.597	1501157.927	14025505.52	5757119.154	905336.2481	846857.8923	16691622.27	16051506.48	3465871.212	2937679.573	16916378.21
12.276	185.10826	1129324.47	1327787.48	1665829.195	1614197.86	1528248.872	991604.4244	1531931.898	1136709.799	1095871.293	1894546.89	1428501.875	1843305.374	1518656.008	1102141.443	1157336.221	1229805.215	1379860.831	1387957.624	1359622.966	1198302.483	1022271.084	2488285.752	1509047.531	1318523.9	1578765.887	2725935.283	1342047.27	957843.0444	2453968.638	1245441.036	879035.2067	1767192.788	1860330.937	705722.9631	1461246.129	1440298.167	848488.3863	1347940.343	1664374.033	1998171.268
7.592	343.10165	3226298.049	11792969.17	14086487.86	3886234.805	5404718.752	3755011.938	632643.234	2151983.062	6010965.267	3949650.91	2256695.097	4766503.804	6634237.765	2268787.567	3281206.131	453161.0447	2227360.597	4537637.098	3626987.058	924268.2011	5291302.466	1821197.434	10229590.54	2017729.005	2172766.501	5035486.962	2126594.777	1624396.049	6172199.834	188533.5481	2717546.253	2596945.839	2998914.369	1773567.576	10882404.06	2672149.469	2055646.721	3847931.864	3044253.53	4720479.002
15.844	730.5769	535929.1342	318745.5901	2614544.865	10416968.26	2564066.795	1160802.321	997899.6129	4596361.364	2225117.268	2096225.369	14015545.12	3001666.245	1502076.746	5928057.589	183506.9352	1486690.227	1167353.274	396295.5586	1199843.653	2446973.657	5032296.627	1658050.853	2187289.945	391681.8527	2171791.075	943318.07	2328315.856	11995523.05	1292686.397	634936.5539	1400669.944	1803366.156	1108562.597	1061215.182	2360960.503	6689316.52	1681269.537	263223.8016	1006221.389	920395.243
5.887	253.0396	110648.3734	176891.6159	381485.2838	89052.91612	981454.736	131585.4572	258437.6646	116988.8499	81626.78493	594302.3733	128132.5975	102668.1552	141362.9834	450771.6164	117191.5203	133754.7546	138104.5126	149762.8018	205698.389	120331.1059	86455.21262	173309.4399	155020.5011	134052.456	121310.8163	149459.7131	129191.1772	109230.5425	142807.0424	123969.4285	129866.157	88324.37465	131606.8013	147297.8112	89591.05733	133048.8453	105597.5271	109059.3557	139775.0157	210779.1972
11.205	307.22772	247383.8596	29320040.02	1943466.357	246837.4866	1653061.188	9098287.457	6466820.844	1848758.311	25472014.44	775425.3232	798114.107	482024.1019	17441808.68	474817.8324	3894834.067	3082448.058	2242949.971	1696943.069	410238.6408	1640961.348	531411.426	485352.9339	1275611.189	2303877.624	832499.3032	884962.6715	3457239.004	2511854.537	4007504.432	384614.3039	1364732.269	3259816.225	1533759.041	925886.2123	216416.3129	1106520.494	1116119.132	385055.0755	2495597.662	393323.3245
6.911	205.09789	20155570891	35647709484	17319361500	20810156089	14657684255	30645961846	21425166707	14421595167	18291544574	28722650306	37558718754	20078966401	27759407126	13337513283	20776875023	17701459585	26462942851	28250979143	17070924699	17169577919	17156965093	20150183044	26763872039	46890354221	20948115380	28967680512	37486976513	20130239380	7452225588	25885535462	28792925087	33364889711	20410231574	22088068891	42685667417	22252379870	25505174284	26079798959	19387168339	27073204183
14.973	534.35651	17446566.42	10397574.67	14028540.37	33069852.5	11489329.72	6706708.919	8114306.174	7421930.628	35609415.25	39741354.93	9605982.702	17394083.1	13022776.68	7808892.544	15495759.21	8314328.005	5684721.223	10225045.71	15160474.93	12134100.96	14996747.93	7976031.69	13973740.46	8502623.206	9420770.69	3204789.284	22308028.63	8760058.237	27042958.52	19791552.09	12537212.15	20846345.22	18306569.32	6776163.425	15883024.87	10277116.54	26285990.45	22595062.06	15116201.29	10412001.53
6.559	384.11584	21282001.33	74375958.68	92968612.86	49484077.48	164546644.8	23288921.13	83671860.41	18355828.36	25613856.25	24029293.65	27237938.67	24598494.84	36067819.39	74090544.29	29571537.4	45317949.65	68083324.19	37174911.68	57352077.34	29071116.93	44011532.25	22446900.93	95463601.48	26096315.11	14360330.46	29068839.96	33283248.72	16026689.82	36177532.18	23390530.72	17155125.05	31104971.45	28553482.36	26989127.9	40734250.63	28927550.54	21148212.06	22919426	22245329.26	34320472.67
11.333	413.18018	715435.107	4783235.89	2457159.718	2446125.658	2634365.029	1337873.252	250278.9049	750945.9111	926600.1301	870246.2269	540779.5238	1167986.138	842891.8806	2961773.015	1732180.912	894310.635	3708244.233	1410095.718	991626.4692	404799.7092	1537471.508	452457.3005	1737863.301	395931.7483	1400771.68	544467.234	772507.0661	395087.5414	485584.4734	187502.1988	496434.4876	827845.6826	556607.663	423699.2756	4238957.204	870550.5181	344393.5822	665379.8914	979550.9087	1313658.884
10.134	305.11444	249584.172	816420.417	166649.0741	1045449.944	271710.6066	596271.4843	315630.8148	212471.1489	835197.2267	350862.5524	626584.9211	456313.775	346909.6963	432829.8159	357082.2523	403182.4894	1278285.797	257239.85	1228729.283	783968.8125	326214.5189	272039.8528	556248.7576	765182.5388	329741.2225	504350.0867	263921.4647	999227.858	196839.0346	846994.9117	831019.346	1209049.451	208485.0616	401551.7251	679223.272	226895.6926	294505.8943	631061.1147	362912.5673	437817.1966
11.855	333.24301	886071.5095	1755426.13	1445583.099	1061755.37	3586940.271	1725310.522	2875003.025	1468827.232	636185.717	1702745.439	673650.924	1499128.953	1179914.449	842382.9928	858967.8887	1374014.057	780784.9174	1221013.95	908649.9951	1172336.803	1739056.341	977309.6504	1108175.605	1598017.66	1053582.824	708341.7692	1455280.755	928960.9662	750776.8731	6142564.426	1153841.562	665469.6266	2663056.145	822240.4125	977137.0601	906885.3262	975087.3861	853666.8096	1549491.041	960050.2159
12.513	302.26938	14882528.86	11679449.56	475001.1572	14818905.14	8310468.544	11399312.56	18162963.49	17182885.52	1041941.278	26406224.74	14464928.25	1127505.802	10301142.39	13029720.27	13096545.96	15420122.13	15928285.71	11734301.97	10613018.82	12818229.43	12046470.88	10097462.29	7651882.892	11180993.43	12489495.07	9531626.093	9920006.072	14591744.5	2089202.278	9884263.489	6863914.809	14432271.08	9203504.99	13842388.11	336843.9666	9527387.062	12105522.84	1160348.217	14323051.02	14000152.25
5.484	188.06886	5136344.958	7350283.857	8265303.271	7625554.821	5810859.58	5136420.292	6483376.775	6799253.958	10417968.55	7438453.474	10799709.74	7533638.4	5864323.46	3948916.465	10550707.55	5761690.628	8840314.926	10368423.14	5848330.141	4032114.041	6000751.594	15781460.13	8339549.003	12579306.22	6998766.113	8531138.218	6172691.466	7354364.333	7941072.451	1203056.205	4293693.701	11140499.89	6172499.615	9988663.559	13301987.85	8207298.312	9475643.554	9106300.454	5076559.964	8748566.968
7.511	233.05669	1007206.143	1279642.802	1557724.264	747329.6462	3751282.936	770384.7637	685429.6009	647538.2632	9317273.782	700196.9627	2578703.187	918461.2698	1021711.069	1243585.654	767419.8957	638108.3368	3399566.28	4626176.335	4334911.287	713512.6318	6057126.563	589992.8605	5171668.634	1055551.861	591626.0715	1562473.951	863018.7009	1543946.4	1208342.631	573195.1416	1001776.504	2568929.534	4090329.576	3270591.641	1018473.846	1237261.102	773840.9033	15155155.67	2677653.511	1275204.765
15.695	809.65771	423565.7359	29478958.75	3827591359	8367705.945	3765051.438	319115585.9	92024720.36	525180.1358	3075942.719	7748104.005	23879362.7	899748.4421	4458448.096	9252592.907	501056.7734	17966788.73	25761540.16	98932354.28	839906570	41476298.92	171068178.3	29403227.45	1048743.508	223270055.7	5030600.348	84271143.49	513659.9572	154209659.5	359474.4558	129663.431	205677703.4	2241365.448	5088869.843	223210.2424	3280229501	1175913.126	24314419.16	294671373.7	136475605	121079262.6
15.035	513.35901	2631012.608	6446780.128	3346119.096	4356199.466	3577054.43	2994386.787	2181309.154	5818719.457	1325229.608	7363256.573	3287471.756	2979870.293	3881553.191	27523067.38	3172602.154	5436533.406	8099980.044	3258333.962	2224158.654	2136228.487	1727491.382	5000947.957	3696630.599	751484.0008	1750755.113	868122.1646	4130995.337	4101245.821	564273.2536	3941237.508	4051095.863	1852846.727	3961003.826	3683569.998	3613770.832	4041568.6	2564177.481	4388179.176	4506659.214	4698948.118
16.654	866.59045	5675505.189	2724090.797	7324665.17	11185926.06	6301761.952	5724246.905	5915642.592	9610936.176	5291434.175	49628646.65	9157633.589	8738554.647	20718571.41	3613357.117	4040439.718	39313614.39	2270483.313	3969134.274	8657504.887	22625427.96	7178871.811	20957924.16	21910274.91	9618214.02	14372919.32	1939654.509	12447369.63	977116.3645	23006026.82	3416838.432	4272782.935	11960231.02	7880698.412	6165319.268	2686214.874	6924528.774	2243249.65	12737509.97	7154302.21	7676096.153
7.382	174.05576	2273884.157	2424721.527	2097049.558	5963073.715	1882558.593	2524517.352	1885678.136	2228025.051	1666991.309	2401077.845	3504051.557	1976136.454	1667640.597	2133206.174	2146786.376	7706848.539	2418097.052	2929324.35	5917465.349	3318331.749	2760247.87	1899612.096	4981139.251	3329765.473	2533724.019	2911768.911	2469069.879	1882982.982	1274264.578	1466902.242	2164682.594	2705649.137	1671280.014	2471372.934	2204968.741	2284012.574	1827884.979	2430731.76	1673326.186	2433636.562
9.647	243.1021	92650.68266	244294.7582	233991.5645	180228.4949	205943.7867	274765.276	85476.79246	106307.3099	79763.73154	509977.7038	84518.38943	199967.3565	118693.8089	77452.81171	207173.7797	154521.6729	126011.5168	4354522.513	295116.2823	128388.7822	2599038.074	334411.4359	3781125.227	132467.7162	943141.7741	290417.2143	284872.5712	79705.82809	180673.4285	93780.82403	107615.6455	73852.90585	165715.8386	102013.5108	608468.8694	418147.8389	116025.1772	416563.4542	2108839.646	336317.3036
10.126	272.12933	1252943.485	1884713.649	1994210.565	1159583.095	2206572.542	1512337.154	996565.7372	557826.7789	824204.8504	885238.0522	1148775.647	1616329.939	2677874.831	1171586.651	2478131.841	9087687.099	1067086.687	836465.7209	1795532.716	4413229.959	1099029.376	2393085.638	4570312.472	3032449.92	779790.8243	2707924.296	2925877.665	618232.7165	1766357.344	3189692.913	1122381.011	1363231.745	2383856.084	1946807.093	1167024.338	2107848.069	1572965.057	2454899.619	1662514.42	1253645.422
6.895	157.07672	16652743.26	30161788.61	16731044.64	16379030.32	13001868.25	18462377.49	17910170.49	12409941.65	17316687.78	18173691.8	27269748.65	20056765.89	18156033.5	10772223.16	13002484.7	13939629.68	16428282.59	19642748.94	13914214.74	16469273.97	15719107.52	16480701.76	14170941.26	32902151.01	18358450.82	20839620.65	25430179.97	16479819.22	18594909.33	469655.6659	15656969.82	28210563.43	9845496.757	18133804.51	32440956.86	14401580.15	23570123.5	9061362.357	13893894.64	20441571.77
9.805	423.20731	59516.89356	90287.72616	70666.95225	71934.84098	103851.2521	100659.9108	49225.19392	622414.6342	66137.78689	179459.2019	430897.6554	143666.9266	106727.775	59752.67852	68533.79903	144146.6381	52638.60978	490612.9341	78523.41699	75885.22604	52898.08758	52522.89049	113147.4951	57515.47183	51698.5898	191678.6206	116737.5507	60448.75178	63505.57495	79582.09023	90589.49977	63066.65408	111897.5147	49124.84602	75264.49964	91512.91686	322461.7889	98318.81444	86028.47606	58994.63082
12.923	221.15401	10773261.37	19295381.63	12294277.7	18422105.37	37491513.5	9664119.563	11806395.27	10576317.76	17450192.76	9201468.73	16140130.07	17162822.5	9172179.356	23349561.45	15990445.46	11037422.17	29567110.92	15780582.41	14948155.67	9868851.381	10829476.89	8226766.568	11470236.17	8746803.356	8758221.622	10048940.98	12207659.5	13949992.22	6303108.652	7997454.948	5890497.105	8363250.481	12249247.81	12382547.7	14515351.7	7786881.375	12989263.91	7499383.691	13268406.5	8510046.919
13.337	384.31104	3006688.455	5646989.459	2848761.55	12468361.81	10187795.22	2856527.736	7750572.138	4196321.55	2881527.941	23614283.7	7297487.145	3878170.145	3902009.586	9388272.626	5875330.498	31969423.24	9720987.158	4191576.913	4424693.589	9410849.466	4192556.756	4446108.702	6780234	7423813.495	5159712.559	4297337.889	3807101.995	3177054.487	3366768.364	3294377.451	2860714.094	2960615.482	2551993.075	7465828.718	3515942.355	3811670.488	4155704.163	2877489.208	5462367.778	6666339.91
8.45	357.11703	79793.00525	139173.5877	203890.7668	109886.4435	447382.6125	126986.0859	109032.5374	81602.01362	62359.18632	110423.1059	186800.1398	109707.02	170823.5641	116643.0202	126765.478	324509.282	139434.6474	267806.1138	113432.0237	163313.1527	68755.6977	69347.84838	692055.3325	92810.16796	62069.1684	195458.0539	197000.3652	62230.43119	193003.8986	68269.81328	112539.9023	61714.34884	178269.735	95067.80572	94893.112	187929.4461	179829.8791	358164.0971	115888.5646	70985.23652
15.24	722.47205	2185667.077	1111223.616	2495876.648	4957226.822	2953030.758	4065398.491	1639190.538	2257195.246	1724847.552	13858686.89	4173257.227	2941863.129	1625864.854	1155413.75	6033970.725	15547980.7	2096827.421	2475134.941	2350974.386	11297055.44	2070895.306	3101028.156	24599809.12	1552726.009	2992218.642	1126368.059	3306913.631	1161432.465	4329521.951	1293776.409	2161686.431	4741952.355	1409011.713	1962168.051	1403597.542	2196320.5	4000792.695	10966956.44	1807728.755	2586349.469
8.162	443.14667	117833.5372	536560.8349	346708.1114	131516.2436	421076.556	175758.7437	124964.2563	127429.1887	120293.2589	177661.2137	134367.5963	372729.1719	188459.5635	220793.019	159169.0526	218086.3243	166980.787	177625.0819	827607.2344	155442.2091	125118.569	129815.5352	176098.4374	124864.3244	120538.261	212795.4046	164951.4726	116573.0829	155579.0353	139410.6379	178179.8945	609977.7192	181225.0048	160718.5059	123228.8498	184359.983	125890.1914	194674.2959	158538.4447	142774.8406
7.47	376.16782	467148.2845	647205.7752	1248176.376	426842.4306	442690.5033	352966.1338	394032.3145	324835.2012	361048.7975	395522.0693	1367953.14	471490.0014	363202.7832	414292.2526	491989.4919	391018.5228	393540.1408	498014.9298	449830.3462	453476.2942	569138.9221	426603.4303	482881.7379	616012.8478	368908.819	474123.0588	492564.228	515312.3901	872581.6141	270461.6046	374594.0132	512607.8962	349318.3917	376260.8046	323840.9473	407965.3346	476251.4229	540783.6639	436979.3338	383739.8662
10.747	444.16071	156569.9244	351124.9295	183259.3325	343259.4466	122084.141	324945.3893	74473.54094	105279.2635	134679.5901	351400.3421	279440.7174	467448.9947	356077.7682	113209.1638	143973.0113	461488.0587	489153.2552	588230.4709	694319.1158	220324.5513	98686.60743	81286.96247	408872.328	382874.9769	119226.908	450211.8985	355036.3677	589510.5132	112483.3866	174083.5009	760914.8303	9536519.914	325785.9234	230377.2546	99235.15071	382712.912	115756.6981	663383.0583	442019.6382	130768.3003
14.514	526.29492	332197003.6	203138887.4	247346703.1	408794219.6	125416181.3	151426268.3	236214881	351698101.5	241030397.1	1000937741	183839340.8	241079173.9	310947801.7	162605453.1	150633200.4	19727797.57	105356774.4	175742878.6	246407075.8	82684476.22	393968711.9	245874981.4	184922614.5	295577358.5	194518022.9	165589033.1	346843880.2	143008494.9	493850328.7	151681048.2	124441602.2	293666639.9	317741291.4	136463236.4	401932164.1	313677921.3	111401889.7	356308132.6	363502126	242863490.5
7.305	150.0555	40871389.43	338879576.7	43929183.15	105268952.4	68696207.74	71207214.51	217332922.6	77261545.33	125641199	70870448.31	64232437.42	51151549.17	24684424.28	78305845.35	20207315.13	34478978.11	96699540.7	154627076.1	145428063.3	49356006.26	201467177.3	90060904.45	81516710.22	120086055.3	156956994.2	187965549.8	77068586.82	62021474.59	66533542.28	231770606.1	97529186.37	94698306.16	151341896.3	202615274.9	173638795.9	51322987.01	48338467.42	140604215.1	101256453.7	274163055.5
9.459	365.12186	3347835.53	323393.103	140231.3313	88539.27379	423226.9689	493678.5337	121193.2453	123482.7679	1820303.662	755187.0346	183537.0023	122986.9745	147082.3704	450045.2018	1596445.311	124445.8485	3780999.651	169993.6885	67420.03228	201862.7094	186361.0833	326649.8174	1202605.41	177377.9678	118291.6804	4452944.705	101581.4857	796929.2446	9511603.489	67859.6934	97604.66527	2199845.092	2362157.189	110172.4764	268431.6991	3869092.963	171143.2951	152375.4058	127099.9807	107960.8053
14.887	379.28583	20720476.33	4362538.277	5978138.681	11456110.22	6122821.483	4623303.872	7821839.209	6878395.514	6576643.936	8545207.035	7050247.666	6130355.906	5962884.501	4335850.064	6729432.269	8285533.503	6309803.569	5244348.885	5643007.848	7249981.457	5733866.082	5965633.719	5843372.863	6977525.295	5788116.335	5919654.954	6464437.568	5145056.758	7974200.065	8158037.52	4581836.488	7112448.707	4750477.604	4849409.173	5066753.184	6716347.804	5373950.141	7723255.665	8837556.15	6183842.199
6.913	218.08267	15896987.85	27905017.48	9165676.761	16804814.3	11334635.72	19549210.42	16696923.03	11573683.19	12536398.4	21271027.01	28513375.77	18056587.73	15506309.67	10599279.54	14385584.86	15358433.68	15819902.74	19426902.98	13006499.46	16533725.32	13849669.17	14355498.76	11768257	27811997.54	19877716.35	19041347.94	23632657.59	16913196.2	5363385.649	1918504.325	14667014.93	23585626.5	10462882.32	15111883.65	25545408	13156247.58	18279217.95	20211382	12173004.92	23026022.41
6.157	155.03142	1428814.432	4554112.313	1913556.453	9374603.875	2151938.404	9936355.142	1122170.705	2076800.156	2895548.334	3332659.197	5898350.137	5125130.401	4106538.294	2580926.065	4975570.547	4678381.541	4762912.01	3547583	7205461.447	3511004.455	2375122.046	3154372.571	2965479.894	5743782.984	6506376.938	12223173.15	4203966.242	5192742.576	3686318.135	5964605.9	10358410.9	7190183.932	3215442.222	1539420.133	5111131.557	1968539.656	2187083.452	4027735.39	4433387.911	1202598.92
11.513	285.22223	1201069.226	2212461.216	2501792.29	3035504.095	24702574.25	1730233.295	1015736.285	2156176.519	2001861.99	1425175.383	2539839.935	1420803.799	2058832.762	1174627.832	1288296.737	1091038.291	1642494.016	1493539.178	3626587.834	689613.0553	2587168.424	883792.0249	2091653.832	2457941.083	1777347.498	1439571.218	1911229.4	1345989.479	843631.1576	769037.1511	1436532.503	1788440.866	2101893.106	1267389.168	1514062.56	1216926.192	1031878.419	1231930.536	1106790.076	1646665.805
9.196	286.10855	3466872.48	11491815.24	3156400.968	23552040.93	5046916.537	8512451.584	5280976.764	4487288.475	4803234.842	6996557.79	14267571.92	2688620.682	5205251.874	6275496.026	4905580.523	8130004.973	18725964.63	6928255.5	19374551.28	12470308.71	17258106.14	5827978.515	7741003.342	14760137.52	7638501.953	11180965.91	4557822.102	22401270.7	5089748.797	244677.0059	8752003.843	20100421.73	2879303.279	6358235.425	2957759.123	3541089.557	5387795.564	6782447.792	8138224.21	7657827.224
11.321	347.22311	31978231.04	92391571.28	92538298.04	57250689.12	154791264	55016364.89	50226173.73	166377454.2	40182542.52	62096933.44	43864707.57	27642160.91	66511753.53	32035514.31	63458728.15	47270347.25	34381323.74	45012373.96	86741793.44	36773608.05	108228201.8	46671742.82	44308513.91	97950942.51	73466153.23	59631570.15	127431536.7	44511522.91	75488065.49	116528376	24251547.33	50298726.86	114551703	55378784.78	5682303.953	34889398.04	93194995.5	86404702.08	97935167.09	55292552.41
10.999	183.0811	3082713.805	2353762.234	3555603.779	2433688.635	2870699.084	2677221.083	2809186.277	2525736.902	2311971.852	2510947.759	2641291.837	2418355.371	2703898.252	2876866.257	3237026.089	2660786.338	2609242.114	2475693.631	2646651.326	2391948.644	2232214.19	2585661.296	2525889.165	2247740.759	2267198.692	1657960.575	2759443.972	2682436.697	2820309.362	2850506.351	2893635.392	3788751.179	2714450.063	2807128.278	2284717.019	3362458.631	2469763.89	2983761.148	2823940.367	2959640.702
7.133	332.17041	67122.64135	156049.5536	208853.5667	121124.8576	607398.6793	96418.89064	57710.11603	1953209.547	58493.97321	75822.72584	69490.94429	74662.80898	80314.25391	59351.92334	74598.68134	195411.9161	71246.4462	92239.63297	139957.8425	90157.16242	61291.85404	88626.45356	156840.8689	86000.03687	79821.22421	70755.72707	78252.43913	59138.10185	63745.88452	124347.0736	76135.53412	72384.22535	80265.19778	62508.21002	101773.4766	86619.89317	76376.77996	103488.9112	98052.20443	55267.54603
10.357	647.25311	719916.2311	1185547.144	670199.2601	1891573.147	818998.6718	590012.1838	699463.4846	867745.9327	1242509.934	849275.3495	854816.4006	990976.543	296784.8513	665349.2319	571380.7146	381048.4772	4077389.032	547720.9617	1213179.475	736411.5565	712662.5747	626492.3408	522881.6666	1424570.354	621896.4034	2401777.983	385854.252	1737947.335	627704.7882	1406332.737	334497.8934	1102777.265	228301.0346	1174294.481	1109168.169	625903.1892	663806.2625	655078.2405	18689007.81	932241.6067
11.699	390.1669	710399.1247	675666.946	3696630.917	4250613.246	849344.0482	853630.6581	783908.0033	551313.7644	624061.4645	1493009.191	1273096.057	848570.1177	554801.9889	1645593.35	1950188.277	7090008.43	834144.2001	4083511.021	1807964.521	6119825.235	1577990.812	813657.5133	3530955.474	1355033.728	1256949.408	1094532.75	691230.6104	628860.2535	875272.9515	1213886.205	600813.3739	885808.0471	554212.6653	1138896.146	833006.4316	590786.6917	674095.5527	596329.1686	644402.2283	688654.0691
15.22	688.52277	911656.4373	1306088.34	9269346.257	22402775.47	7692499.11	1676288.615	31016711.52	6149812.418	4839201.504	36669009.93	1840274.005	3876765.965	35920828.15	1050577.198	9444621.23	3237289.383	1244052.339	1286031.981	1065549.252	11681900.33	933353.475	1174547.416	7780738.656	1257232.796	18087843.93	1110525.534	4900037.622	1083117.261	22189325.85	1757049.756	24403533.75	4743560.602	4562980.835	1077334.205	1286859.963	1600227.548	846982.1377	13934301.9	1061702.405	4264020.729
7.714	249.10507	882999.9588	3833287.263	5511257.082	3609131.181	1582102.413	922755.4655	1317645.599	1194993.158	4796770.526	1350170.216	2033534.93	1592334.755	663423.9976	2015212.603	1788558.993	2348273.25	2921969.723	4033466.794	3896636.682	4393715.522	2254412.628	1642846.539	1172808.101	3297480.247	1196226.249	3777620.678	1280685.456	5704958.791	1819846.343	1279394.246	1733901.629	5324034.098	762949.1182	1398857.71	3522170.156	2382747.298	39371355.21	44309726.98	3236196.489	1776947.273
12.795	145.05002	12709940.35	15470467.25	12900439.84	14958441.05	13739695.4	17007387.17	13771269.46	13498955.31	11288177.26	17605132.12	96436669.68	11534027.61	19757634.75	13130511.67	14473491.84	16842670.38	13409746.27	72069739.05	14679002.29	15631981.49	15240275.44	14767723.96	15354199.14	15765035.74	14226165.17	10898177.01	166570090.6	13215347.64	13285054.55	90809608.66	17090836.49	14296411.11	15814501.25	15650956.67	12280565.61	17424566.23	107091179.3	15147462.57	15936358.85	13542344.36
8.363	343.15674	1908347.939	4598362.75	4127241.186	5783692.767	5593967.705	2975288.107	2452907.18	2907444.652	524653.7911	2018172.956	5042795.446	1377348.579	4894709.529	3053885.094	2461654.217	3178392.202	4423565.885	1180991.915	2158077.137	2329481.838	2072187.967	1306618.366	1552284.948	5523940.692	1200131.507	3853115.915	3361865.208	3445386.651	1235277.466	494258.7185	2108552.325	2942792.31	2007606.282	5354619.089	447646.7294	1253222.125	2309933.892	620704.6204	5040468.063	1608916.068
12.918	374.23425	1618763.966	4461242.134	3030017.872	2915179.488	2763504.931	2330410.857	3287269.21	1615735.756	3011523.822	3782358.699	2292577.617	2849355.259	2114671.333	3274114.174	6169192.074	21116034.2	3163202.489	3489249.229	3237061.218	9657446.175	3025699.863	2831150.86	4762676.519	3346899.125	2375740.331	2119028.34	2557485.304	2393509.913	5169255.227	2491465.066	2091885.494	2591393.848	2502030.406	2377012.514	2566363.445	2497726.132	4244439.455	3973211.308	3731823.888	2168834.445
15.059	329.21658	1758010.978	1288429.745	1561554.279	1938965.767	1619081.914	1370880.48	1725849.216	1203448.456	2425287	2812413.077	1839153.52	2082007.544	1711981.962	1890821.442	1563266.613	16551077.28	1592301.254	1245589.979	1632641.872	18614420.25	1750416.821	1737799.701	7276287.916	1643824.023	1674567.716	1148518.468	1793436.432	1498429.421	2728359.173	1909879.951	1268502.586	2121585.062	1715602.432	1131446.978	1744269.776	1523432.124	1597302.525	1844947.023	1358161.021	1912541.914
10.224	434.2045	212337.151	291116.5829	212987.9504	391566.6288	287785.5915	227117.9327	345829.4029	242339.3148	254572.73	244271.7245	311384.027	258432.448	216584.0262	351689.7537	280544.1957	291523.4601	440535.7506	327864.1232	582606.5347	395746.0125	466906.7713	252292.7975	284060.4902	308102.8904	230304.7056	1447929.695	225850.125	342701.4773	265270.3185	260137.9805	242775.4423	328537.1992	221347.286	251311.9457	253654.9686	224599.1625	258769.2339	216065.8615	281774.5724	346438.4937
10.597	271.06021	398962.0448	513700.1819	739134.0503	675209.6016	1907693.854	688088.7694	379921.8076	816968.9058	1010810.383	858181.5882	609052.0885	609420.6559	396449.0232	781030.7027	1104773.743	565015.3134	657498.0194	3049300.521	2692376.49	684631.8409	946225.4442	357818.7422	526900.6062	702426.4921	445611.3807	1470585.861	386279.4073	1139675.654	751078.5865	507594.789	653469.2529	560712.82	24925438.58	408053.7992	639569.7636	488703.5355	319808.6418	499546.953	377745.9762	452579.9897
7.148	332.07489	614150.3166	2440138.099	616713.8569	366590.5788	18454568.04	467785.9942	541021.4508	184014.9894	1386063.508	436704.6975	427495.9376	350265.9671	303684.3817	676155.4675	163391.4191	264178.691	829584.8183	563741.0941	1216186.386	160503.0142	795717.0251	350049.8211	356041.2008	314757.7126	415502.3444	455515.1582	357259.4	214872.7362	380699.7254	235516.6219	226908.1325	756682.6955	1169601.012	806117.4644	617254.7411	286775.0944	201235.4093	2690750.97	701324.0578	822705.2077
9.791	437.15714	2948978.826	3020022.169	1768839.182	5490706.111	4235059.735	3594334.353	2155182.762	2428547.165	8389389.974	3973620.033	6758225.41	7572802.024	2897798.457	5770778.045	2891287.535	2283278.136	5464868.899	5877314.013	4509385.419	4836545.671	6988813.232	2813270.053	3234117.516	3720307.513	1095141.134	1246155.433	2755515.535	8992874.766	4448325.639	4558422.849	3923946.676	3721458.801	1643590.561	3731725.429	1586020.919	6121114.218	3667551.081	8911386.289	3385150.634	2367245.882
11.22	423.25363	109701.3978	361860.28	11826395.56	159284.9973	258261.8205	255637.242	225903.3873	118449.7603	164414.0489	239159.1071	232994.4141	334027.5207	433542.8895	163166.8171	270224.6926	326752.8055	200400.0604	304816.7962	216589.7442	240199.8638	236986.9227	329501.4098	344114.6655	170272.2985	134422.0943	429868.7728	393266.1595	125662.7185	234948.574	349762.4722	222233.1126	205876.78	329516.787	127118.384	189592.6896	277529.8744	670753.8682	399036.7395	240681.6018	225011.294
13.117	254.13466	1013747.107	1258142.73	1183081.165	1509235.384	1405207.665	1098258.016	1654309.031	1064661.471	1094693.748	2074824.51	5545879.231	1236364.563	834292.5817	1044924.426	1167952.297	639607.3064	1171144.403	1116058.247	2749332.367	1122690.511	1283551.175	1017333.587	974192.9761	1780342.876	1398519.644	1474992.136	3067335.971	1178853.877	1889765.305	1220739.109	1022133.212	1514473.627	1205965.148	1067897.327	1302884.471	1097521.445	1287426.94	1519053.859	1348520.99	1169453.322
10.611	275.16074	588125.503	671015.6616	532938.0662	1027483.411	1078931.572	789244.8991	470827.0741	512139.6519	735424.5643	1149205.382	813818.9814	772448.1491	537138.3554	1174300.854	518764.576	5433227.773	1049234.143	717285.8453	973085.4425	5809724.962	528290.9793	642592.4161	2164960.013	821468.2432	579348.6934	2332158	509740.2398	925491.6684	573112.7833	752935.7783	582944.9014	752101.6515	494452.7391	612799.9781	637068.7133	542580.8282	414722.55	657693.4175	498522.5642	564404.1263
12.692	263.15491	4979403.359	4120356.883	4957183.941	7151170.46	4963950.098	3296557.705	5865792.03	4093948.895	5139342.187	5348102.625	5946833.574	4611812.775	5968684.528	4563843.902	10901305.43	12921874.82	6786342.653	3776239.267	4608088.771	11873521.07	4524176.911	4104787.367	7190962.381	4095625.236	3446438.304	4625868.312	3674722.079	4494363.389	6971006.033	6550646.933	4414012.131	4267436.545	3704885.6	5807447.88	3962137.816	4352340.694	4214933.485	5085680.732	3779790.722	6173732.436
11.389	403.26077	328140.2218	413011.4476	774576.0755	468355.3131	564757.1826	341113.0728	434198.7359	577815.2578	328307.586	344147.2725	558386.2103	390088.6388	323800.2376	325310.4636	345735.4829	444544.7466	454170.5255	542526.1491	392537.5355	408139.0875	348346.8669	394709.2665	395387.1759	373082.3962	357726.8926	581027.7408	345162.4844	456041.123	467431.6326	333823.8034	332705.898	360162.0729	324278.1543	317979.4091	499155.6153	350974.2083	329494.5558	335684.9154	422130.1598	311857.7811
14.469	499.1286	20397847.52	19236138.05	19158116.03	16723898.62	6426682.646	17976570.21	18505409.58	18904642.43	13922820.77	15170725.18	18637949.49	19239881.08	17141953.68	16922770.3	15717466.02	13932982.31	16555275.05	18478861.11	17012778.79	14706707.45	16543858.05	23305389.94	16198541.55	14214114.36	18109869.95	19470573.44	16451512.02	18611362.39	11188211.51	16662617.25	16252573.02	18619284.57	18994680.82	17546413.09	16421741.48	14264642.61	19910924.46	18946482.57	18307305.55	19628373.36
8.669	184.09776	8111656.318	9929023.644	27892335.62	20503364.11	29192479.03	10265089.58	49462564.15	9642492.065	7291286.44	10284081.48	18199435.23	7436960.039	8959013.152	12886325.1	147518857.2	310074532.1	13764363.8	12898819.6	28006262.12	192107901.8	12860986.69	14505305.48	33292023.39	16484943.73	28943784.86	12248708.74	10416158.93	7137718.211	27202823.54	9670195.934	8661735.052	14800402.35	8762115.232	13338267.46	8277927.29	8954287.556	16257550.66	13068879.91	11526531.26	15660933.31
10.534	407.16202	275184.7954	316219.597	283046.4707	787810.7706	827696.2102	449677.3907	208466.9932	271507.1733	232895.7828	10610065.94	408955.4781	351367.7987	233444.2312	279728.3293	295446.3194	453775.4805	508595.3484	324907.8451	456027.0052	476853.3165	245772.2872	287094.5771	350985.5028	369589.3781	228969.2079	1123319.466	244140.775	409048.4111	234996.1902	243949.3676	260749.3174	373599.1488	211664.7806	274060.9224	235818.0199	271669.8735	208997.137	232588.8489	238055.8678	238167.2179
15.746	618.41382	508951.0951	594655.461	544402.5391	1082027.605	626763.8797	657944.4728	1040880.578	652637.1566	700662.842	1306931.431	770722.5522	758827.7893	1039080.446	692754.5877	810265.7558	19487837.6	904214.2043	666157.4495	599829.8783	7500388.097	664152.122	599085.097	1584797.478	596840.9248	775367.9102	809630.2701	726607.829	603478.9686	1578847.514	795442.783	788213.4296	757755.7512	629782.464	599332.4316	701455.903	874419.2551	659203.8506	758733.3973	670163.4525	876081.8424
8.229	346.224	490746.6739	3513817.626	9862178.967	702237.3568	1741902.53	387037.1276	724138.1834	898000.4721	408021.813	440646.8541	344774.6303	561899.3463	1367673.988	1146467.303	292983.8521	345617.6111	1980913.249	762576.4965	597323.9238	594715.5204	1088226.349	383321.018	592862.687	912993.5	268539.1746	358036.8085	474658.7794	547716.7231	192528.172	218148.4923	400257.3397	701354.2007	529859.9217	1408997.87	483981.7504	1222106.448	609164.5568	471741.0905	740114.2638	684074.8905
11.038	262.06375	18877.7306	25439.71587	11274312.1	19155.90576	24321.97849	20100.81949	1289631.336	42248.61645	51455.71593	20103.88329	18071.49732	62008.27933	781299.811	18132.60868	28515.49558	26351.59835	22962.21704	24052.4606	45198.92833	1525590.753	38128.67869	18625.10527	47248.86835	554842.9897	15780.05418	68752.01438	20367.73921	15217.3094	54380.93356	66558.76376	18940.11018	541081.4118	84281.50904	15052.08167	5504603.485	22013.38946	2509967.997	2776469.363	21286.40712	17719.40214
9.814	213.11302	1815776.599	2262753.443	2431505.164	1914448.045	4524049.549	1569051.652	1903015.412	1776645.297	1681277.544	1576612.796	1812712.196	1713249.21	1896761.106	27177614.16	2150862.243	1916260.37	3985501.903	1982036.354	2652865.085	1643910.503	2122610.799	1719149.159	1826963.872	1739155.246	1532718.071	1549558.506	2220741.667	1650538.737	1519130.117	1927010.184	1849480.339	1541322.207	1667046.616	1641504.731	2155393.558	1898208.041	1613128.746	1777731.545	1459288.014	2114772.937
16.06	824.61798	4688745.212	359150.7127	3399583.999	6095960.081	3953566.78	2721472.728	2718390.907	7456028.413	4150323.406	205351.1069	1329480.388	2529333.985	2359670.844	6151700.314	598983.2164	239565.4999	667151.0299	1064602.892	678229.238	1013898.248	1185430.27	1169953.593	401609.5488	1190703.549	762670.5477	824438.4752	459701.1192	852002.5385	1372144.327	16439859.19	830346.8869	1463968.093	5008640.804	3397477.371	1395042.314	734859.4946	2634438.63	378347.0005	67918.48924	309623.3332
16.08	816.64032	6460896.909	1054800.151	2314457.702	848860.0949	701584.0502	2239264.122	6937278.388	6741439.26	2343083.97	943756.1641	3014833.809	2460003.896	2360897.288	636963.04	13045234.52	286872.2995	1282538.674	494372.4288	1971006.924	927831.9725	9675357.851	5512001.906	1690207.987	3375675.476	1739477.774	2117369.597	1892379.046	2835710.905	1668151.166	37820745.1	2434218.802	4432206.253	2840637.488	2959817.466	6752330.424	227354.9837	902760.9302	317493.4793	340952.8923	3139221.944
11.188	487.34363	11403320.03	66876.48015	52398.2503	74589.4856	54474.29405	40679.51778	41163.75683	687208.0986	44903.89504	41513.83282	47642.61269	93113.56313	59866.04668	59215.95342	74086.56246	56554.16989	71500.21615	52116.52043	49540.67747	69048.84722	124110.4382	119927.8291	67349.39499	187505.5092	54672.14073	177815.4493	97098.78025	40941.69512	63064.34847	67795.22635	2643890.58	67544.44854	80039.82514	42255.7978	48509.31129	57299.02275	63105.58091	59780.60732	50254.9271	71047.31538
11.36	200.05344	339078.1774	364701.0648	1085940.758	396024.5116	431106.3055	346344.0759	500321.5856	385014.6503	281826.6314	372226.2093	377119.761	413429.7995	4797028.843	379407.7332	379270.8526	463506.4306	351782.7156	479075.6635	414666.9854	469658.4252	417491.7855	380632.8147	417573.6721	417562.3264	408530.6851	522996.1888	374851.9537	390037.2244	294544.3428	307630.8142	347613.2231	394815.3439	335023.8232	333859.2541	298114.7896	382618.6913	369208.8092	318450.0832	467277.5057	357088.8171
12.929	210.14984	1090887.812	1589893.264	1748608.744	1874869.439	1373476.261	1597340.5	1551858.527	1084500.802	2031410.004	2062886.478	1308483	1914953.248	2314360.93	1157204.243	1528028.576	32601811.02	1009568.228	1657659.728	1309855.807	11621690.3	1284970.589	1647726.438	4111708.623	1323870.409	1195311.963	1636803.527	1520262.419	1107455.895	3557336.8	1697476.317	1042931.878	1437067.11	1289085.871	1613899.674	1736925.723	1329453.579	1225755.638	1619419.266	1498235.166	1435514.167
12.395	267.15967	4008316.788	6174711.111	5376207.081	9244669.385	4181485.056	3458202.001	3837945.974	4374232.414	4101156.284	3124731.608	2680883.515	4970527.566	2885480.354	5056580.454	5381297.844	4268213.898	5968419.05	4554883.152	4369597.415	4575640.856	3782353.385	3371236.842	3522177.223	4577117.528	3032512.198	2652244.064	4206479.602	3749049.62	3533521.79	5220781.819	2295453.354	3673361.749	3750256.838	3227893.393	9719634.831	9025399.001	4088721.308	3840882.764	4749971.67	4916704.968
8.698	199.08772	294779.0866	550560.5159	500002.9408	1495848.727	9439242.83	739026.9026	169039.6489	181611.7889	164500.5388	508353.632	280989.6603	339301.2615	483590.0112	326459.4185	285947.8009	1081700.272	219276.3668	469685.6336	427539.856	861636.4831	216641.468	458729.0573	667636.6745	207906.4361	177801.6797	251476.7672	672268.5624	168811.0402	232118.6176	218567.019	555946.4388	207787.4747	518717.298	228053.9255	178381.296	602487.0189	2960431.617	5324012.665	574471.3251	316224.4233
8.322	200.09346	1154272.475	851048.9942	2648677.034	1838798.082	2875165.571	823550.7795	2212118.772	859925.0935	1728811.219	1349981.211	1092573.102	1338532.103	5381907.689	1478984.408	1438024.643	1431571.682	1778973.872	1260439.9	1434436.038	1740471.013	1166817.44	2316542.206	851392.7043	1536479.009	1078764.624	12399082.27	1159755.967	827812.0579	1612510.111	2251875.665	779388.9115	1039955.049	1044984.042	3109877.962	3362960.118	1027088.686	2130595.538	686633.8735	1325643.541	1359364.584
14.817	393.29922	2383390.486	2698637.067	4002657.317	31902933.83	4259055.833	2779611.571	4585245.6	2732218.166	2561193.051	5604009.895	3672012.525	4345886.909	4096196.369	2598891.367	12377194.09	1827230.924	4003137.846	2905412.115	5425488.433	2389826.587	2875193.109	2325343.505	6542245.723	2149997.601	4835798.71	2401501.928	2689084.502	3479417.966	4635637.763	3008574.17	2885030.249	3197211.3	4698562.255	4855540.867	2426565.075	2379036.77	3771620.065	2399178.236	13057606.49	4951421.908
9.276	370.20163	467016.2817	333531.0507	271158.8872	985966.7447	498120.5715	252311.7749	499337.8249	531377.8149	566822.6886	328703.3205	521517.3528	13873820.58	302691.0311	431232.397	442659.878	469757.5896	1136621.387	299760.5574	541426.8437	338511.2771	918802.2177	268399.5315	258851.1352	405310.5474	377245.9404	523950.3557	223728.7584	681127.8701	529155.4433	235119.0447	284386.1847	610892.2213	15925200.02	429136.1004	212414.3809	310649.0414	209395.9407	253427.6626	887901.2147	1509182.175
11.3	346.23822	835143.8249	2475052.492	1249696.724	1231668.355	3168192.223	2603535.219	1175733.46	8553723.866	693587.6255	1114891.696	1015831.659	1093962.457	1120316.075	780612.304	4867993.067	2396924.88	1294299.465	2450369.069	1626547.672	1578658.362	2883972.21	1530386.968	2256066.419	2014078.467	1119498.732	1886171.431	2699836.789	1252857.411	633844.1397	1078460.595	609082.4375	1756701.391	1337782.913	1047223.779	803689.4162	727944.8446	9669015.734	3542225.92	1442887.505	1078529.714
12.801	302.21259	5694160.443	3151106.646	2998837.736	6503857.836	2394913.938	2682652.085	4163581.034	5781577.76	2079310.079	10788629.89	7009621.403	4974538.544	1498893.879	2529488.947	4748348.503	7687049.845	2603304.252	1679415.83	3594612.408	5122341.604	6445564.964	1321836.659	3226994.29	6651617.503	8327697.638	3234847.313	2511158.848	7909908.56	2462199.565	2324901.275	4036613.697	7435974.456	3803118.495	7032553.375	3642683.406	2712186.782	4692472.959	7022020.321	5086975.087	3553105.842
7.083	188.07141	9616992173	32991803657	3160616948	19572267931	13655207554	28317929980	44408131963	13733903552	17253379482	26522049061	19157048136	1478213438	25637158115	94280844774	1349795977	16390901879	34925657721	26112179922	15684407392	15871993979	16033044319	18714802171	24788638008	43441102661	19299653725	2.81E+11	34643184159	19636774648	1886285426	22528250530	26555373671	31790767543	18905396064	3804378147	39800821490	20601300105	23555331865	24077844639	17975605565	1.41E+11
9.392	206.11786	1116518.235	1210003.008	676074.2572	1124537.174	1083834.463	876818.7667	1547904.507	1097294.117	766202.7517	981075.9178	945610.4888	955065.1158	1082652.163	3028968.46	1395690.9	1868583.101	1733346.928	1029999.684	1437185.234	2403842.924	1285055.327	1041991.917	1707290.62	1157454.029	809324.7241	1771930.011	1125692.479	898534.6779	906572.1861	1260582.964	868459.9796	778805.2349	818735.6091	1090794.217	1229757.267	901113.3459	1130312.259	966621.6979	1298434.689	1687252.831
15.191	876.68811	1603392.215	9797298.228	7922061.065	1050069.202	8082503.115	2080870.979	1507828.41	2880796.453	4267557.409	9556006.458	3501341.617	665793.3999	3303570.455	1046519.709	3973667.332	5214423.992	1810508.071	3398782.131	578027.7107	7305004.934	2424816.918	5643083.212	3004042.636	494855.7414	2753653.851	2472208.861	4845206.637	980992.1371	2749877.864	1071519.366	3333790.918	2165660.466	2178674.397	822300.189	728410.7539	5319828.549	3433458.581	7207247.29	13465544.99	1934373.863
15.665	724.47784	640133.264	687679.7306	617856.5285	1230084.065	847660.5495	649922.4975	978666.8955	780680.9371	709449.2264	1391303.548	853773.7303	676330.2095	789312.2788	685739.6866	934639.9829	5094113.929	738845.8293	596827.2165	718579.4568	9692360.513	675867.5652	633312.478	672897.3645	754836.85	925205.2617	925321.3197	736958.7291	671545.0317	871569.1501	916571.955	636624.3988	878156.5338	670294.9234	681524.1508	659808.8462	597536.5079	871607.6613	631106.8273	578233.853	808710.2125
7.164	179.11885	16323376.77	16538330.64	15653350.87	25620097.43	12467661.7	18896127.68	17784120.99	19502321.4	20654198.92	16853715.67	22019958.03	22956479.88	18964397.97	16770185.04	20157739.02	11203828.18	22632055.54	19894538.1	17827968.45	14482875.52	19151554.15	21705610.57	21925669.81	19897102.51	19260321.37	33800016.71	17735018.82	20014008.91	20377816.86	17771424.6	20560478.1	22287787.22	20394959.89	17754883.81	24349015.89	17346328.33	22397158.24	18073792.55	16829980.58	26818964.48
15.302	354.17126	3605134.877	3353008.207	3530650.233	6132174.058	4666625.53	2881914.801	6362979.331	3530039.092	4841969.308	9011963.928	4514703.785	4245138.311	4973126.387	3351925.99	4699440.649	8244705.347	5163545.019	3772725.981	3587663.047	5309401.407	4546158.262	3889010.747	5095030.217	4641190.108	4610817.113	3314444.78	5755162.985	3527521.562	6747493.735	3276053.805	4111711.042	5545765.276	3138253.859	3711575.432	3766747.11	5065762.631	3127669.186	7025883.838	3468284.105	6024353.4
11.555	245.10388	448631.9822	757308.1788	1157184.399	833276.5381	870846.0329	425801.2926	669052.1379	455887.6645	408510.4852	608275.0257	600602.5302	438005.2093	4058868.078	7661057.227	559218.2703	610902.8717	572632.9615	539517.3593	719526.9041	574833.0576	632367.4698	500475.7258	573815.5631	787547.0486	540692.5825	828823.1314	542617.8128	496123.7488	390903.8181	323161.3693	394245.8036	589066.9476	406770.8991	478322.6026	421680.4715	507211.8135	625776.943	393647.1032	1213136.798	523037.1061
9.605	251.17651	187199.2371	969511.6441	273652.8373	817161.1574	355882.1113	393258.5706	385233.6806	320674.2974	243465.5477	429640.9086	513728.4509	484464.1408	416591.9188	598256.1579	258399.777	8361959.589	478015.0212	2164389.812	709702.0791	387034.0134	426153.1142	281710.9468	977822.3556	378299.9055	579394.0313	474298.2294	639363.8864	380555.5701	187172.9967	145120.0966	368575.4648	335677.8664	238735.0293	302716.6112	199567.5396	377606.9796	311587.0447	198688.0808	776489.2088	549683.9637
10.694	173.06056	1514079.382	1089958.009	640327.9452	2582195.59	5642149.186	2196868.767	1190868.029	943299.3853	856269.5875	1221084.984	1123213.229	1045397.5	858042.3479	1395844.253	1427532.921	786652.3063	1053445.13	681253.8351	1330923.069	1062151.863	1304392.442	1065671.364	799980.5862	1227419.397	1154497.164	1517292.295	772340.5997	1070995.162	1159203.32	644276.6809	901643.9764	1029043.6	1062047.098	946006.343	858348.7304	1023359.454	1170435.773	925833.1316	721520.5201	1407208.715
7.798	134.06021	3289383.393	9082284.48	3160980.308	3003851.546	10874208.24	2734945.776	5868037.358	2415915.562	6044758.941	4776880.529	3668727.469	3255148.962	2177339.81	4290793.526	3387295.945	2551153.306	4722885.45	4293021.845	5509773.043	2566922.216	5016793.08	8002456.554	3532894.285	5144297.188	2898389.874	8722675.201	4278003.525	2635921.813	2328322.209	8886041.202	2361558.797	6438223.241	4167129.159	4625963.807	6680452.532	4385838.178	2376098.963	6084087.083	5205696.678	7162702.501
15.706	874.67133	1733745.006	2027662.699	1906400.224	6727246.389	2359286.89	2038988.622	3898254.583	2074025.55	2024229.637	4600146.464	2313794.713	3352208.386	2947094.077	2313279.28	2535185.272	12865075.58	2214009.971	2291021.447	1963549.228	5032688.753	1997560.107	1797258.148	3971635.186	2777591.813	2536009.365	2261827.861	2256585.365	1895553.153	4129540.923	2155732.864	2399888.286	2381362.565	1960923.823	2077840.316	1950850.709	2096873.311	2317713.848	2028566.107	1792055.748	2218824.749
8.044	285.05518	488788.5303	2356532.298	441437.9443	705596.8869	1652576.812	210633.1082	126790.1456	154809.1669	195690.5962	1071077.365	142038.6498	208053.4713	138806.233	222028.1757	831650.6425	293237.374	236648.89	1255496.235	201067.5869	564456.0062	935773.8185	327640.8362	169902.6228	263896.3825	146073.9721	366314.3103	194507.3143	134398.7214	224420.2243	590686.6573	119968.9533	173136.9957	302654.6621	174518.2284	542454.4334	198498.1106	15182102.83	30324271.87	1621486.574	197532.7038
13.338	273.22174	2018464.574	13105909.38	2778725.044	2599170.206	19170204.31	16614422.61	3012307.442	4824934.136	3091055.303	3369242.614	3362728.745	3167706.27	6526646.88	2320344.605	2954957.967	4674479.377	2615094.053	3295905.573	2219964.199	4602837.099	2228905.008	2489349.244	3965580.14	2827064.993	2623333.714	2092887.955	3912357.69	2511587.293	3464714.115	3018927.278	3486139.977	2678379.982	3153715.433	4363182.67	3341051.334	3410675.139	3478698.742	14196200.51	3175721.875	2336821.058
15.479	818.56665	12985792.74	10731012.41	17270943.89	44849350.09	30404149.8	20630266.57	10284619.55	18953158.19	22339077.04	70392196.31	19486087.91	20442002.73	30215208.12	25950770.57	33869496.39	445445552.4	14099357.81	23356900.44	16527472.27	326208228	25570987.2	22122210.84	192610934.3	20818356.09	31993581.35	7041635.333	21894725	8657269.738	40755023.63	8865142.888	16864723.61	20992951.04	14378815.87	10127142.27	23092807.95	26836512.05	8923454.688	23300268.85	13833496.94	25481045.4
13.788	330.20715	5252234.676	6711233.417	2407535.158	12756727.6	12444963.41	3925383.091	18179010.47	7335758.161	3123086.79	44260823.88	5739453.913	4158808.593	9427186.145	7337454.772	38426829.74	38312272.93	5548703.498	9068045.304	3991294.123	10532045.38	5317101.501	6116623.424	4749077.527	5263187.265	5471441.985	6993541.459	4528860.905	2761330.06	6395198.545	2611164.135	4494414.564	7544615.019	5483928.125	4439925.203	2958782.311	5765864.702	5828049.025	2667732.839	12817391.8	13264768.62
8.811	416.20624	162783.6345	81459.83331	383822.2632	271554.2922	569538.3241	241112.1637	39652.06819	47172.08914	43990.35195	114533.5669	57245.40199	62187.03404	129618.6793	56426.90293	65022.05862	314705.8469	63472.93601	109559.8117	61075.74796	679692.1236	170692.3302	135962.463	318248.8523	104874.2499	42529.212	207526.5277	113375.6904	42573.70606	60396.71175	46631.0591	116209.9868	86663.68306	123999.2574	81787.54329	45512.19522	262942.2779	244023.2621	2452973.774	414660.6847	40176.38337
11.326	168.10239	10023707.68	9435823.987	5550507.444	9644472.23	8228174.412	10799787.15	8663641.661	10779641.94	6971468.743	9463588.019	15729239.05	8877664.36	10017923.41	16679777.49	14788920.36	27503417.25	10586350.21	12222654.24	13555955.17	26625262.98	11406808.9	10638323.71	19576439.51	13623990.34	10429703.32	7344061.817	10570607.29	9634199.022	8402337.931	8198587.284	10012490.55	12483595.07	10209139.09	11063116.61	5998894.873	11349942.53	7403196.043	7258663.979	9230432.639	12859291.28
10.285	273.07651	193321.846	356072.8871	757470.8953	321711.6571	1011708.873	233412.8815	121913.3197	227328.3999	644005.6593	293332.9371	890937.303	271259.2888	303102.9649	152353.4338	691777.0258	379085.4454	361887.6655	437806.4146	1004971.879	386914.2119	315456.8637	332416.9906	311026.3546	385868.9096	461663.5794	815792.3982	263174.9231	421663.9897	303091.8585	309186.7677	251640.9458	293355.4678	1269514.07	422890.215	369774.1953	330703.1446	436839.7277	1701639.628	327914.6014	352210.2548
15.847	405.37445	3300970.2	2552517.997	5502811.388	11433944.07	4052175.819	6647925.327	5860503.9	4949982.088	5141611.998	31801842.24	4150171.827	9230342.716	9255291.217	1141318.177	7383880.623	4352172.574	3009453.541	2336181.337	3840094.795	2501809.753	2744543.056	5865360.639	6512924.379	4858233.245	7144582.006	3089969.043	5664316.844	3995633.672	16262504.87	6303999.026	3901910.121	8868831.603	6499086.637	4592939.215	7880405.968	2866605.501	5183858.251	4610377.537	7392563.296	6714116.639
9.558	206.08162	17049016.54	71588292.08	19155501.13	132928682.9	20266610.06	49183701.29	39584737.91	21880533.68	22019870.6	161067147.5	49167270.72	17315419.15	41001078.78	34093320.43	33298209.12	33110642.3	143739837.8	30645531.76	65551615.08	76600333.21	26745351.03	27370725.6	49467475.11	93267248.26	32053965.76	41164361.34	33554215.19	103707390.8	15052374.66	94393249.61	58002252.14	76416015.62	15342161.45	55320094.72	36047087.38	10710702.21	33794846.52	36164098.06	31248791.72	45515730.73
8.778	323.01617	222394.2744	114997.0158	597450.7158	357248.858	540508.9732	157142.5477	95377.42483	93827.04576	110962.1115	122283.4702	101041.3341	156435.7145	131519.1469	111205.3326	123671.7461	247183.0967	107310.8721	159727.3741	135833.4617	230816.8035	154286.7973	106396.5135	131564.253	113064.6066	94260.81348	360084.5085	130159.5432	101795.0594	126786.996	116330.5315	120289.6386	107933.3777	117050.0767	96234.15475	107500.1096	128897.3468	875848.4377	4046002.788	177897.7642	99440.04188
9.131	282.1611	262131.0929	632418.9589	748609.3216	713691.0836	616833.533	707132.6539	935379.4189	777603.84	679059.3673	380611.9031	695447.9197	873587.3236	620195.1842	292803.5875	265068.9556	1234903.205	1074562.716	289414.1011	963991.5456	918115.2666	967457.8927	967279.1432	899396.686	534096.4813	536810.2952	1428528.754	480504.5876	967829.2852	458553.9664	202840.1927	562430.6595	830084.0454	716137.7433	451354.9877	512454.4703	863752.8411	843460.2766	313282.0374	589251.7243	619152.4012
11.486	322.23856	1232057.637	6757456.735	3006400.056	2444460.839	36144788.26	3852618.206	1910311.424	1630044.361	801183.7417	3488878.212	1604570.303	888185.0205	1926763.174	1515255.613	2041236.546	1624701.728	2474321.678	2298432.786	2640551.319	1391660.716	1621780.756	1432093.658	1533207.096	3438591.245	1603654.559	2796236.682	2275882.832	1120653.445	1242424.384	669779.0492	1338023.512	1992181.626	976203.4762	1432118.822	903180.2454	1670481.489	2779463.321	2280855.043	2877112.433	3900602.607
11.048	222.14999	2692573.358	2368420.228	5601621.591	3948179.106	4956042.273	2465268.101	2058602.874	1943373.084	3788017.92	2673551.027	4020644.431	3693290.242	2070260.62	2985062.056	4022061.171	19203305.89	3830356.753	3667697.358	4013271.013	23160212.14	3281877.572	4235729.989	12795380.79	5377963.691	3795942.313	2387867.036	3447134.871	1285976.605	11048927.94	5265902.263	2838944.277	2998231.67	1726480.416	2117106.358	5635813.988	2815626.326	2951850.772	15053065.61	2369805.565	2767213.202
13.323	492.27341	670228.1752	823779.95	766336.734	661715.0063	773891.4302	1385399.342	544296.1366	802514.0569	916181.6727	1435287.709	2396948.38	979676.265	1344128.998	609018.8799	2256197.298	1649115.867	574004.7448	2721695.668	657551.9658	1511509.827	698241.6127	693831.3449	946870.2954	826073.4842	755909.2252	739146.1999	2746417.26	780972.5209	931570.652	923086.2903	1546521.473	869321.0405	1358073.49	701918.6669	1016846.398	1295860.03	2888651.799	1108391.028	1122061.954	623643.273
15.695	790.57593	40570106.42	24277267.03	105331242.9	181989971.8	152859475.4	43255766.65	35983715.25	61303579.95	91183175.57	67548116.22	92570292.8	114936141.7	52949562.56	22084423.65	35503826.59	65675896.4	19213278.23	74881620.39	64813295.25	256380137.5	134092471.7	41125891.63	57051346.93	212616194.1	45237644.88	22598247.91	9820779.856	110363672.9	96353615.55	6136789.793	93188700.37	71549585.53	29200103.53	15441768.68	85240629.5	188826006	64077698.8	30863769.53	31498776.11	19901721.81
9.443	374.15607	4669229.759	11498428.11	8586294.752	13946649.85	14795626.35	12376356.25	4615879.888	53012497.54	13088253.19	12454094.49	16360290.56	5251429.903	10064138.69	15997991.66	8813556.563	35778023.53	9783181.783	48800802.18	18567447.18	39355947.27	34145849.9	10064466.03	58806721.76	9296967.348	7162694.667	4899011.555	9722913.524	14352082.98	11022245.45	2864599.109	12397004.55	9546109.408	4550291.935	4565522.301	3200123.417	22713040.43	19710338.77	10125675.96	12061283.58	6555205.251
10.211	221.12943	1384427.528	1446007.09	1610803.748	1229601.179	1652859.736	2001322.078	1056415.737	1519584.96	1859562.017	2601341.05	3086379.883	3391614.143	1689612.225	3236539.254	2577171.635	16809053.8	1306330.331	1966204.183	2078485.784	12594790.1	1599334.259	1548422.354	5638684.605	2913691.342	1742001.965	4088388.008	1951330.072	1042209.512	1651777.645	2848516.357	1624652.909	1620647.175	1290564.451	1291931.652	2751050.858	2046513.009	1737985.518	2846886.964	11968291.2	4470441.212
11.906	246.03249	212956.1756	409664.0535	270083.5137	228719.1191	335508.0763	503514.562	225536.8919	217143.9757	222664.1858	261884.8945	254122.5672	997759.7854	494150.9068	211789.708	621625.4564	262271.9942	244752.5921	249796.7412	223650.3669	546350.3272	233483.6378	221784.7834	570350.6424	548678.9495	241160.1702	285015.6376	251695.2844	245140.0936	324034.9033	317323.4926	501555.623	236570.5069	242643.2025	230718.8051	271413.7594	241700.2646	209337.5231	373876.8977	217048.9998	1356756.288
10.665	166.08708	1807918.926	2474376.434	2177162.315	3114481.964	2893542.779	3372281.114	1844084.834	1435176.167	1946986.568	3348790.592	3846064.417	1603800.265	2127618.286	2248512.409	3023302.463	4616217.544	18827965.94	2455568.644	3097733.805	7555862.397	3669959.899	4138212.17	3296989.538	3548668.747	1924626.886	3398312.947	2426068.466	2627895.642	1847343.163	2635524.499	2940871.242	4539572.064	2314861.349	2375152.084	2855118.286	2361779.054	2981987.645	3002269.206	4615781.039	2175135.199
10.3	442.22217	203677.5228	135256.5481	131446.5461	122309.3668	257960.2558	195508.1467	104038.9478	120800.0431	100444.9305	465495.4108	288175.8063	100534.4598	148486.3242	213214.5525	287614.702	906946.8351	197707.1611	309637.1272	184469.8366	548962.1505	144855.9574	167928.5336	224627.6559	397017.9252	197381.9621	424444.785	198499.7712	106292.2899	183398.3612	164213.0409	277324.9062	229965.6526	314575.0415	205756.2249	110804.2885	322108.945	122537.4113	155138.1222	235304.4599	130088.8199
7.9	195.08835	9775276.335	27312184.57	300434443.3	9637410.777	5542884.287	9154317.867	14574687.79	11558906.36	13870866.56	11564439.29	79994641.5	12079506.35	8774418.149	120507711.5	154118289.2	14582284.96	49473175.58	7632661.261	6145592.782	5592848.358	37985444.76	20249140.59	845159060.5	39159956.51	818304085.9	3499087.884	11809746.02	13913253.79	34912555.26	969166.779	7603377.981	182453905.5	9650060.768	13542957.12	365174507	16629822.84	13189871.98	192189382.8	375574969.5	7418749.616
9.76	138.09151	3113674.572	3482332.927	3127276.942	3734910.28	4447129.399	3690284.343	3484773.521	2390031.526	2631227.38	4183443.986	5114169.744	2978454.794	2775298.436	3431962.506	3345081.36	6040986.072	24692284.92	3440200.875	4490478.513	11464249.56	5183953.255	3473216.099	4458092.881	4338021.987	2653434.907	5918675.401	3292881.236	3437133.767	3031205.288	3221747.74	2820915.558	5329829.164	2653204.356	3669887.383	3272511.743	3742572.985	4345025.369	2882170.492	7128997.238	3334495.705
11.7	161.06009	1934725.519	22414832.81	8650359.094	4357609.175	5094767.533	4337543.522	12488205.92	4463284.909	4307515.304	3844712.081	2467952.444	4194351.89	8425542.88	3937378.623	7731467.128	3021562.205	4773133.382	4431596.382	6336336.147	1983192.501	2983181.074	3605789.393	12347428.56	4499361.564	1563714.57	4462331.194	3142273.716	1797303.983	5215862.746	2053465.809	2520060.84	2710066.27	2615162.389	2551194.824	10544031.7	4055618.052	3339206.267	4814654.509	6386686.728	8000916.451
8.949	367.1011	1898945.698	285772.1515	1146465.164	466839.5561	923692.7713	368123.9758	182744.4788	160951.0094	1157048.247	357441.252	183104.8886	607445.1936	351144.5462	329541.9868	211744.9434	661686.658	1595161.522	452949.6263	314068.8659	987345.6225	411960.1681	288123.6474	574861.7594	821572.9788	158598.7664	957315.2835	349239.9279	246152.4693	186775.0974	2156714.631	396933.6396	202602.1012	1166346.469	241692.3468	993323.7831	525235.7412	410146.7719	1351707.816	462072.0781	206797.9517
8.134	343.117	64148.04913	74863.27148	137432.151	69859.09665	584431.9644	85563.3791	61351.73641	328402.6853	55002.86699	79956.70733	54126.95889	80693.6862	84205.70508	72307.76926	63902.16438	109818.4282	78528.85756	81079.83636	176869.9909	76630.79946	80833.69766	64788.63564	316500.7767	53065.3141	48818.49248	64746.16677	76034.82852	50378.00705	68597.02777	68022.70132	75083.29095	52407.10298	80744.00067	53237.41667	73137.39147	84375.47418	62280.00716	92037.33275	96562.47329	54583.69941
11.58	228.13481	384762.6033	856009.7053	877253.5711	1109041.159	631870.3058	479293.7118	782284.7214	528835.0153	617669.8813	747455.7351	622289.8322	603419.1565	531998.3579	493099.4366	474471.907	6211062.42	612848.9194	731324.4684	925566.3946	3927476.254	1126845.883	486330.3226	2002480.361	609377.1981	521044.4793	928947.6602	561521.3492	734456.7024	394339.5517	321444.4229	438813.5481	701762.619	463121.7781	411459.6325	681201.9024	509203.4843	652409.5012	453102.9263	1334085.823	533199.5687
10.518	228.12894	1209006.998	1499530.82	1278373.854	1238449.021	1076530.323	1015294.631	1216658.71	1401367.026	1123136.133	1906745.459	1059760.686	858409.8414	1245135.67	945023.2617	2223491.066	1574868.424	885833.3079	1433660.366	1200401.079	1192630.975	1470991.524	11077225.72	1074832.703	3796303.461	1480022.922	950573.9004	1544110.911	1717054.354	1187291.084	238474.693	1356415.232	2109667.951	1132012.013	1796543.032	1298530.635	3238543.956	1418319.511	1211948.409	1949361.942	1402708.69
7.835	374.14639	198837.7255	380712.2723	436878.4462	162209.3732	824217.4846	139886.401	195509.0091	151522.4592	140477.1849	195581.8715	154245.849	123545.2379	181364.8035	140355.7331	354083.2449	177010.1041	218037.2066	201007.2116	364951.7761	136119.2895	364744.3161	154390.5363	500314.6062	161966.2225	722667.4906	241056.4667	172352.8967	321857.9588	308462.87	117623.8274	138738.3969	189825.2321	398678.6308	213708.8192	111184.7303	164421.465	111410.0968	295566.1852	262441.9044	306936.0261
10.594	598.34766	446360.9256	502265.063	399438.5657	777502.6046	867273.5306	587555.2651	376353.9162	411481.2416	556591.7735	938554.4087	616634.4584	584998.104	400005.846	895514.2242	393913.9178	3371921.068	802650.1619	536456.4694	734762.506	748985.1087	399694.9042	422345.493	2203199.612	681374.7328	437169.219	1822466.286	380291.7322	700555.8793	431822.3226	507946.1532	434332.706	633680.5202	368278.68	465548.1556	478639.1114	404859.2128	310989.5198	491725.2239	389519.4665	430268.9957
6.532	334.04385	117608.2781	118970.5143	131191.7124	117652.6021	141575.0761	119366.2765	128450.4244	113373.4929	105816.2071	127912.0073	123990.9543	121448.5124	126474.4867	119497.3494	126726.2826	140494.2438	119398.9401	119122.2607	125835.9956	113296.6719	121937.1118	182794.2102	133544.5258	128557.3649	111831.6387	133837.5742	123479.368	119928.7799	129382.5418	113354.3971	119475.0897	128633.993	124320.9419	124944.5357	118438.6395	131969.8016	108601.2027	122565.1161	126668.3943	121230.2038
6.25	138.06667	226254.6782	282224.7497	391599.4989	204741.8853	385082.6255	271729.7639	230785.3354	237663.963	224276.6236	308919.2335	710421.4188	226299.8333	229634.3967	768160.3429	330250.2319	225402.6611	585659.2742	205645.6277	225187.3147	202652.5711	265070.0651	260512.977	2121241.956	451547.0207	1416031.792	179292.7724	249130.6343	293900.414	338953.1776	217563.8621	282175.2946	768920.5644	225724.3545	267498.3302	569566.8049	342863.5443	282464.8696	475496.2411	701381.0469	185192.2796
8.444	433.87677	190503.9382	166213.1469	311940.4554	514590.6897	769581.1313	217431.5557	123578.6357	270143.7874	132867.533	327504.8467	534012.9079	254499.4365	194711.1279	246993.6892	178689.5204	9467672.132	220557.068	391077.1143	467564.7164	5574348.207	188833.7108	220097.886	7749094.118	294388.7596	195146.1459	314704.7367	402745.3328	132262.4496	518341.4001	132699.1222	196932.0661	324762.5526	816512.7092	126883.4421	132466.6834	207851.2156	207669.4116	686403.0607	180128.1936	228408.3118
7.857	219.11288	1399818.716	8060539.347	6619248.122	2353764.584	13853984.38	2201706.781	2610231.127	1236023.289	1475963.254	3323229.397	1802116.473	736933.8058	2734649.634	904332.7725	579989.4805	3712180.091	3307110.74	3184707.447	5586100.653	1959712.118	5565334.403	1983426.664	3597684.28	1328387.309	1490032.34	3543255.95	3052742.292	1108691.981	1257383.475	196897.5509	2080137.95	2420045.26	9670243.908	2756789.451	244259.8167	2655734.539	494455.7115	5633235.859	3981721.864	5492923.57
12.793	229.07133	3306280.283	3093352.266	1650254.093	8831933.6	5174444.895	2568113.808	4932724.27	3778516.602	1992604.401	4457719.182	10961442.32	2412711.072	2633575.111	1853977.656	2569500.79	3501691.828	2657900.257	8370104.21	5108687.512	6248770.617	4387842.684	3073186.047	3497516.733	4743398.807	6050444.064	3278310.561	15260733.22	3446177.613	2845544.812	4442144.619	2482845.167	4348826.924	2798209.216	2487671.164	2308041.555	3071186.437	11983178.04	1733659.8	2890182.982	3067115.662
14.175	442.38977	484433.9422	533883.3249	621055.494	4251179.183	676050.3186	648945.852	1132957	641664.1139	714533.1121	1076565.262	722369.2627	727026.1143	638519.2841	1758071.832	701122.0686	717206.1402	630281.517	532351.2335	808529.4019	920002.1753	1058829.677	783879.6368	768093.4662	815499.4712	617287.1185	708892.6347	661852.1027	948791.7668	984721.2267	515684.4168	675011.7803	1022762.464	731675.9081	556964.2766	933724.4698	878770.3472	854684.8168	600532.4788	501207.9126	1282975.534
7.429	374.03653	698486.5176	1035274.302	2555635.023	697442.9877	709671.9105	556761.4503	694548.4319	551274.9863	464734.2657	629329.1149	1110647.885	656822.4876	573813.1041	726874.0784	855911.8625	620968.8846	670791.685	796589.9979	735604.8981	724135.9199	951324.6647	681646.9595	765781.94	993686.2032	596746.0711	742914.5577	784193.8693	866280.1227	1403648.522	474190.9047	593177.8919	865015.72	552308.0222	657360.8497	453369.0427	649865.1836	760864.7363	785977.3584	698586.8929	674427.0743
7.942	327.14294	31003307.73	232638957.5	46805662.29	268852971.7	34923238.1	250253110.1	60536723.34	50916233.19	45998955.99	96706499.52	139402520.5	77886271.81	95307129.43	99067757.49	34976122.88	185448239.2	132285394.9	121134498.9	200953170.4	129262287.6	70115568.2	50680300.32	291323310.2	71887703.44	56851391.53	166081907.3	45011724.33	274566367.4	4595649.983	4226988.884	208415582.3	100736927.4	50701583.1	82506700.03	19219354.78	30674805.77	26016315	67635833.87	79781738.13	139211792.5
10.421	265.11926	2743899.353	7444905.12	2753350.377	14737157.73	7232756.277	13729188.14	3408013.778	3749543.598	8713959.581	8148841.226	10602345.73	1518484.978	7390062.686	2461206.897	5074973.154	4130607.169	9253579.291	2172711.223	3958623.187	5577732.819	3982202.247	4991643.034	4055020.621	17903627.36	6110842.495	3327629.292	4139177.628	12690333.45	3163970.363	7012762.341	10986633.23	18871620.44	2718889.285	7606972.572	10209138.92	3170777.967	2002556.792	10591276.96	4739108.667	4366033.279
10.832	283.15512	1966459.98	2045845.996	557910.4348	1902408.752	17094514.45	283133.547	1373222.536	1440613.178	1091567.741	1733870.932	250248.8115	1062297.217	1675779.391	744123.4219	293465.3446	1571074.071	1841841.519	2839449.811	6805460.218	504614.9484	194014.9271	806582.3445	952717.7882	14460420.94	8217851.578	829505.3696	1670765.416	168742.0234	15377893.67	1709547.325	517112.4657	1307031.685	474230.383	345430.682	1135621.745	1437774.099	400809.0356	1684364.331	6194245.222	1322090.457
15.355	615.46002	2854257.916	1473697.167	3715093.247	5135130.634	996940.2576	3171956.119	1740505.221	5079315.519	2880773.032	7663282.906	1298767.708	4342597.404	2692131.207	2304346.092	13097200.05	1709268.787	7040241.491	2830266.938	3997702.51	539901.1283	777269.8872	698971.4084	10033850.59	2955142.755	2999207.779	2925659.796	4051580.627	979062.8402	15115019.71	4388591.683	929104.17	1797370.805	3685622.281	3583260.077	1801130.061	1935685.061	1784671.446	4355590.656	8037655.112	2363405.349
16.677	780.5918	1801711.944	1092991.082	2797889.745	27005921.3	7049665.027	1786139.393	1461066.095	2850060.787	8119702.193	2126583.965	20730246.41	9930101.598	2161673.975	3381306.282	168346.9048	1210591.613	893375.3785	650791.7651	6358583.953	603412.736	2517304.975	913203.9336	1864228.903	2752048.218	1150729.355	1143809.393	1197255.091	15517392.67	6247893.049	943418.3303	3083832.583	2066107.464	2228660.508	1173336.222	5128689.835	1506859.585	2052299.01	598667.7709	1192949.517	2084846.181
14.871	454.29431	240505963.7	130075979.9	345547270.4	465383967.7	406691537.7	311597902.9	490592030	109086224.8	161613451.5	663177081.4	294997208.4	294177277	438748093.2	337193456	379989087.9	188772258.3	218454464.8	206381124.8	221403785.7	321487965.9	227219103.7	350605041.9	348626928	437613076.7	197179735.4	182115661.4	273629945.3	122988451.4	596470091.2	211264667.9	229810392.4	300265542.5	265978644.7	193392351.7	278942601.1	281602365.8	101094047.2	318760201.4	195152745	409829200.2
11.427	465.10599	28611821.43	353585.7168	387517.0056	405942.5193	556496.8067	318097.4479	436657.7003	367012.2453	325412.836	337621.0361	379352.3637	471011.8177	315816.3765	354475.0412	363421.2855	498730.0345	496033.8267	368917.3992	350791.082	414432.3162	347319.6812	318947.8868	387319.9093	378333.7762	302555.6774	595823.0511	329614.365	333747.9068	362113.6054	366130.3055	328000.2389	390594.1903	325895.0952	321013.6704	354348.9456	322376.8621	318943.0313	377734.0227	352928.6225	339574.1314
9.917	317.06696	309988.7173	643379.5304	526720.2584	271258.6479	679205.0167	319846.2307	182083.4078	247605.2972	220082.075	435742.4177	2181428.373	301243.2354	659586.3414	394276.2611	303631.4827	705367.8652	891190.5651	370374.0594	556557.6419	365598.9087	239031.1131	504977.2553	430408.6302	2585413.525	406739.39	781345.6067	670799.1722	189818.5621	196087.3736	176588.8366	185277.5855	303502.4082	1158786.705	236908.4542	147065.1729	403120.4632	201594.694	250546.2598	241226.8851	295541.7941
12.959	302.23163	1384742.702	5546087.276	960211.4567	400092.6547	1180537.233	1590398.36	673914.2594	661232.1904	1475022.797	2208202.422	648532.5868	2964853.513	2135316.118	795821.0815	2807953.733	1847575.52	7179808.221	2719897.64	504202.0096	730360.6282	364448.5095	842221.6402	12263814.15	848581.2762	4797107.682	5311577.978	1365288.338	949932.2554	804139.4643	1326753.713	1588376.609	339955.3792	1334268.546	626788.1748	1091830.547	1634912.672	2187045.348	11707721.76	1727546.648	1573123.835
15.146	506.32602	8091792.034	6681207.925	5595052.923	5183238.194	3663402.547	4103775.286	9768295.774	5086488.493	16517350.62	54421656.24	5821932.303	6351392.125	6004375.486	4541376.268	8235850.702	2618897.669	4297474.25	11436917.06	6042733.873	6663784.532	8822965.455	2531091.608	12588656.9	4119851.039	3016857.95	3882197.72	16304525.03	3146428.675	20149001.3	10434291.39	9387522.37	8420736.919	8765704.173	2098257.716	3441745.072	20160336.42	4727644.406	13627676.47	13444392.97	10525914.27
13.034	249.18509	5176416.897	34057193.37	5573947.772	4210321.194	4824462.87	4354732.346	4727304.719	3768449.012	23409009.76	24106447.3	5068374.175	16136654.39	14870206.34	5542041.926	6731089.651	4657811.272	11775707.9	17715378.69	4116041.036	8230991.924	5101938.128	6246766.711	299755236.2	9409798.401	44175277.23	16673300.03	5982050.914	17748525.63	3129647.309	4255475.148	10955359.46	3695382.024	4214333.403	3877574.092	4228929.553	7778903.169	14820076.18	35162055.42	4267101.987	6203971.169
13.943	805.4729	518956.0149	499217.7982	588572.1029	593477.7964	822546.2199	577617.8574	458010.574	477027.5133	839526.2787	808005.1601	572389.1067	808872.4982	660450.1347	563482.0462	659673.2871	970680.3344	390168.7604	493923.3298	508888.2323	606178.6923	532335.3461	558085.8872	618067.5491	849333.8317	681966.4385	542824.5331	607412.2294	761292.8787	1224330.338	499248.2826	636057.6219	589121.8781	678221.7025	552022.1011	781573.2087	701172.9684	666752.393	485055.5049	537409.2385	556464.703
9.025	503.16046	286596.2271	97913.43572	453434.4435	628378.6692	1211525.433	166768.5121	140080.0423	130548.595	100328.7091	102559.8602	184983.4528	560044.8874	87425.1979	314099.0664	180850.3426	246675.3133	189913.4721	127692.3978	260951.0774	249096.5299	103659.1788	109662.1429	99850.47215	127333.9796	101269.1825	452687.0582	99006.06213	106527.8691	136109.3992	97411.9538	79589.88272	124283.168	81430.17958	118778.9705	100452.9404	104625.1143	101146.3695	139832.2118	242974.318	123735.4618
9.268	277.11411	252401.4049	248487.4803	244308.5949	454239.3996	1023888.978	198670.3808	180995.0313	157947.9264	171202.4141	180964.2551	175762.1059	617119.17	172155.6153	163760.3401	199557.0133	14826558.71	190909.3103	228522.9319	307842.7111	274965.1995	944158.1156	175226.5658	184932.2463	388571.3404	151095.0849	539069.479	171835.6273	150480.7739	175328.5878	156051.4009	140104.1571	175961.7621	150225.7229	155701.9496	170479.696	185440.0828	158934.7566	194772.8466	1339280.776	148292.0408
8.975	326.06729	277385.5677	254213.363	1096753.268	934127.9522	2104068.204	259677.0014	199369.6799	173439.8797	156323.9152	244849.7402	284921.4349	627320.8933	210567.8815	307762.9346	269750.3332	453174.5199	275040.6765	311835.1382	471262.1992	395344.5479	174649.1261	195074.1582	265840.3961	242524.4386	170516.7619	743666.7018	242437.1315	180907.8978	239483.3648	143284.7358	197294.8086	162230.9592	222263.6698	155186.0702	312601.5884	231942.5522	222000.4385	505556.1978	370506.0805	161545.613
8.097	263.05383	1186633.628	955622.608	415501.7757	219408.7705	741651.486	886609.1523	11177060.03	423912.3172	259567.6994	1002844.683	5312189.947	3680165.531	1081019.017	443540.9702	5733800.267	495215.8043	536708.3357	806695.4931	459203.8635	325926.3675	269611.7848	378713.5918	363621.3353	990925.2488	240362.4133	1764479.58	421162.2192	285003.803	2174736.728	100137.5853	481257.5522	315916.1754	375130.4471	186704.497	3292138.827	337269.1033	430538.0667	213781.1537	400182.214	8140658.514
8.038	265.12405	88352.38955	36744.67583	311003.6975	131304.5733	341180.0416	77599.11513	105255.158	8087630.554	26153.75907	162858.448	92116.78332	117582.9617	140303.0583	215122.236	1283877.542	103068.4797	226182.5337	240075.406	172990.1991	173266.5939	149530.8951	85064.59199	214698.0723	60722.16423	64465.99949	177988.1248	148976.2983	2431059.563	113189.6614	33492.31288	128340.2372	110621.4054	42945.11831	97632.74425	37784.96715	183800.8255	93843.94176	46733.56704	278585.714	102145.1239
14.319	353.17789	587254.2879	1533244.757	529769.1584	3254218.53	406765.9293	420977.6448	463696.9323	1072313.416	2101572.544	2957994.517	1764472.968	897194.2066	3042754.906	809052.9665	1853998.912	1455398.751	534437.4684	489963.7888	463259.7331	881158.1287	1666642.309	647290.9673	687294.1977	499519.2959	862242.0306	397623.142	615947.5909	1179994.574	2126839.843	667018.1924	194844.3583	1565147.58	528288.6266	720090.5862	604366.6645	561921.9566	669140.3905	1731702.141	1122583.141	712565.037
11.361	322.10764	888482.8399	9789751.165	1157077.187	2916752.02	1189302.958	10880486.34	2302541.405	1831440.331	767112.1089	1399303.362	1538911.121	767684.2631	9416197.758	2162127.779	32235868.3	1555597.513	1687668.943	1315910.048	1938720.216	13529134.94	2248698.809	1485644.016	6984246.605	8452498.995	2062933.568	1142132.247	1573471.291	1584504.55	591687.4745	725124.7909	3490863.349	1301088.065	1214465.51	1436605.339	1095290.253	1685641.432	1482791.925	8461097.769	1743744.235	3981416.924
15.238	736.47961	395791.0591	242574.3802	316455.0663	445209.4092	375254.3286	243640.8038	426107.4658	270636.2416	319319.6456	696277.7034	300819.3449	356969.0181	384551.7586	289907.2035	385438.6551	9935960.39	485609.3918	391840.934	241926.6585	4789708.341	265924.1792	301852.2759	1126971.487	363113.8245	314521.7875	466414.0617	240438.6757	322264.7477	612752.5797	407822.6624	325467.2968	474985.1445	262860.7126	362936.1243	399944.4985	428663.2311	262855.3818	353499.8147	243513.2868	358178.2237
9.292	288.08548	3306859.69	21311959.99	6924890.849	3353292.526	8784298.736	1623318.946	3191396.897	2070539.149	938422.8585	2349393.547	7651888.443	1972527.665	5428034.11	7801961.379	2629660.672	2576464.03	6457268.902	10772403.86	4553840.647	1545818.915	3757447.803	1566233.623	4070830.323	1877069.351	4524677.432	3108643.999	7674808.577	1746901.618	5130753.731	3802438.433	2254807.429	3348612.747	18670419.11	1616297.942	3238431.571	4581161.547	1459571.876	3097217.212	2791706.912	2074160.245
8.064	276.16095	327799.0829	108883.9604	216967.8048	355316.6012	1120592.201	198393.1574	144675.8008	113491.37	93222.55582	137409.1503	96413.28545	152155.4327	117665.254	118041.6361	187406.211	233297.7011	104635.9599	129148.5283	499285.4101	312236.898	98577.59411	166954.5324	131138.7029	119813.4386	229807.6058	196852.7373	125584.6209	97902.10955	93886.6365	124233.3086	110053.3662	108850.5907	116128.9689	102052.262	133708.939	163104.4767	118725.546	135472.2557	134184.4392	105825.3781
10.546	152.1077	6643204.912	12718626.64	6480476.224	6670077.206	7671759.979	5720347.237	5376418.853	7776782.295	4340991.409	9804901.181	8002318.889	2874200.791	10174031.56	8492569.86	15760878.56	22806066.53	6418194.522	10393398.16	8046611.713	10350428.97	6702282.214	11842219.45	13887141.63	8497992.122	8683492.763	4610941.976	11477612.33	6375688.61	9027625.147	2050967.113	8940690.685	10292029.71	9410641.329	7480634.683	3033992.308	10699044.79	10217596.98	6153251.942	10014035.15	8586089.276
11.346	239.10356	389856.7301	384200.575	387535.3272	4058314.61	1047230.339	347497.4068	516430.0648	446216.3623	1142735.059	847103.6223	2297136.605	476530.712	360437.001	1534008.87	430411.1072	5479267.499	2900315.535	1310615.775	3014459.066	9476021.292	1725121.052	400228.9312	2731824.729	843643.5494	955655.2277	744097.1585	400954.9993	930320.9074	275655.8572	337351.3162	672167.519	2185725.88	355021.6314	924274.5167	331979.1242	409220.1421	688740.1304	315558.177	409567.4569	367166.0367
9.915	282.12491	346776.564	554239.6271	453779.7485	414364.2962	444552.9742	312583.8697	331788.4726	388774.8139	400285.3763	537016.8376	558966.3472	462086.8421	379358.9769	639626.6583	1039708.616	641393.9272	616024.8122	392612.5745	545115.2977	426368.1149	364822.1764	3231919.536	521210.6745	1301183.195	387801.4018	1244670.125	831363.6893	290449.653	292173.7896	283359.6805	253470.5259	633797.7534	484835.1514	368539.1963	224264.854	582509.9066	290323.0009	244053.6732	741882.6535	501397.3313
11.258	263.14017	12032020.17	58594061.8	68278709.59	31909723.13	180244147.4	46049599.62	31282360.34	139212251	30087507.37	25001823.2	27502783.38	63554172.66	27896116.4	44192735.88	53212257.39	31581215.37	28660721.24	41826455.41	24460297.09	38114414.35	52267251.73	8147819.568	25105074.37	28231865.48	12500210.54	20169832.99	32256441.32	25786412.52	31641684.07	28485640.68	11952928.97	28012470.53	29136630.69	18684895.72	6002911.714	11900851.31	48825722.17	45830765.17	27188430.31	20647971.04
11.211	313.1636	976204.5529	1177868.203	1437095.98	2577855.689	1043369.027	663774.8204	1057051.857	897892.4063	914963.8978	1007558.907	958296.8033	997748.0598	1141866.098	1826208.023	1490157.277	1263022.007	1150498.741	2683779.294	1320606.702	1198323.14	1218522.327	1483457.137	1624425.167	1442549.26	1038269.375	889641.759	979596.4927	1669877.848	986098.0945	972260.3532	961644.5999	1424425.498	975641.7351	1232456.214	1276076.718	1065123.824	1233455.075	1014997.402	1332975.869	1359709.438
1.438	339.03952	17274360.58	9442991.362	21175687.03	13241723.94	18999616.02	7619702.416	10502724.95	12607954.06	15044130.99	6738323.492	13514933.71	20185001.1	7248619.478	18550229.69	1301275.183	5114881.429	13550893.65	15860309.23	3540366.501	16382316.35	11908803.91	6838420.912	16986315.14	10970499.31	21911523.39	522143.0295	15789211.29	16523612.7	22239535.89	12793941.92	16412398.78	11297427.71	10036344.29	13336375.59	13036105.22	7897759.859	16314653.02	17935314.98	6186170.32	14918482.05
8.327	385.12808	469428.9516	739956.6105	346023.4535	1283318.071	919958.5645	1699090.848	1297894.177	606146.2198	376202.8891	652319.5202	869442.1097	203683.228	2188658.891	1337190.628	14567311.38	578753.0883	712093.5392	964442.5091	469053.5041	1088169.502	528256.158	605268.6643	1522880.857	798750.9662	286843.7355	787395.6496	663244.4024	676102.5777	108122.7116	72818.21537	1969702.57	736192.5635	1370720.676	164201.6807	307977.7837	929941.6235	954467.5274	522420.7372	819786.0987	381805.011
15.061	832.63458	2227991.477	1755632.726	2164802.845	2385002.864	1976107.194	1832771.461	1949404.963	2905279.187	2994642.16	4540818.349	2389508.047	4894938.133	2385653.168	1508648.683	6650904.603	29233255.36	1909083.046	3165356.549	2082147.08	2378443.427	2147065.712	1635533.941	2287530.972	2112458.75	2171363.236	1156516.024	2541191.281	1859107.418	6312072.301	3654537.917	1872803.479	3364347.676	2439047.94	2932296.169	2135873.358	2478208.451	2230572.07	2668164.536	2019346.576	1648684.171
16.752	810.60229	15797197.28	48624714.2	89851227.51	153265874.4	120023819.5	107148254.3	77131057.4	76189180.54	122672993.7	104926154.3	117778432.8	161927776	156018044.7	132520648.5	10459884.84	397395544.5	50978444.1	68934678.49	137898422.5	261462824.4	156977050.3	38915713.1	198243971.5	32560751.1	77288062.93	104625274.9	43196034.23	217992776	93107087.09	43570660.15	114174259.4	85479048.2	109492573.8	55720822.26	182727189.2	303690659.5	289172014.5	46878076.15	50853828.91	193061410.1
10.642	412.19086	103488.5052	205814.6916	204235.843	159232.4296	293215.1853	1417814.845	189413.2737	132761.5441	234809.9255	471709.6432	132095.0466	239349.6636	245639.5695	357755.8116	119968.6822	264405.9216	2713008.862	240906.6947	165475.9728	596391.8159	107735.1856	124806.2901	406017.905	219280.8235	116974.6255	680680.9441	192507.0594	143183.0645	946940.1264	4332944.347	233763.9756	303421.7668	225921.7183	102555.8886	204257.7326	1073480.682	129637.9649	291908.0294	2172354.797	661116.1123
12.469	377.21112	1431586.527	2109619.751	1507989.499	3576381.081	2875292.886	1581109.442	3741627.492	1990685.573	1316533.761	2273498.711	2183947.348	1643222.514	2399973.151	2787593.638	1874766.229	1514247.298	4972275.006	1997689.045	1846519.54	2630593.609	1811604.44	1498342.435	1729988.163	2053264.908	1427696.11	2458401.528	1914893.024	1972834.588	2174950.436	1628680.573	1250606.98	2348589.313	2150066.033	1625073.821	1845175.44	1662525.481	1978568.459	1320391.394	2613043.732	2330571.945
12.38	224.10748	1371703.911	768860.4609	770254.7155	809095.2063	1059781.579	530693.9636	1550284.735	362836.5373	1445991.588	661999.5872	24343990.16	1395573.952	593295.8059	1348450.319	869007.0569	617445.6543	666544.1714	1016765.31	421944.0845	855467.8838	5794194.36	808418.8717	734449.2582	705475.993	345424.6156	454631.2278	1548219.492	3381749.726	850666.6061	1549036.169	637690.3553	1163298.798	620744.9349	1610005.171	1447921.719	666098.936	858376.1425	913525.3678	182440.4115	1536823.872
12.668	467.26535	535402.2666	1024731.156	882854.1697	864200.9983	1286492.454	789229.5512	795644.0559	839173.9372	772174.2367	2116745.088	657820.4522	1119613.315	1201653.946	650742.2002	661695.178	1937204.031	827619.9065	1155434.724	548178.4967	1020280.288	616696.7396	600901.8079	863046.1823	690637.4517	873287.401	820907.9359	694883.9952	800281.7801	1988739.952	1267778.934	903083.0223	660200.0656	854837.4259	568776.1168	793989.398	885181.4615	536407.3316	704944.6077	679306.8192	585832.2857
11.287	229.08452	274375.4447	343611.4404	415523.9122	453421.3213	489046.5312	327466.7194	407381.5145	380313.4707	391989.597	326197.2004	413549.8016	771294.1336	342770.2158	491628.7616	404691.3695	458702.5445	439308.9527	382857.2337	719914.2573	506853.8048	358445.9312	338120.1738	378698.5658	422139.9784	328969.1347	1226937.845	332067.3891	393187.6654	362258.7373	727229.1841	311739.3772	423100.1096	709619.0621	303623.8861	532803.2738	550741.9955	328703.4233	379815.5804	371065.1394	352888.414
10.274	222.14973	4380930.335	7633040.56	6212489.837	7615745.336	19829174.91	5400409.037	3201711.48	4669829.191	3840204.394	5941533.836	5952227.276	2546053.956	5949272.217	8071866.4	4877554.806	11164261.84	3995424.327	6071333.294	8631822.044	9659383.37	5773278.258	6722013.476	11773751.74	8444292.54	4184180.906	5094553.177	3905078.684	2565691.157	4656553.82	1566366.229	4865348.292	4354803.285	3738375.593	3686142.749	2439921.133	5085022.949	2466098.813	9046408.699	2871661.483	6186064.833
11.885	334.11414	90471.46363	1703647.994	188741.4393	2353963.361	163989.814	7443787.213	227716.1213	248006.6822	704660.303	856822.8697	349061.6341	932218.998	11493535.96	126601.1211	5180815.438	856933.4517	780581.4262	511879.7943	811223.4379	2122781.288	377851.7269	189051.4742	5332078.958	2726917.325	204037.4769	181579.3512	511852.8938	1332045.57	156303.2035	536081.79	1858427.269	848075.8144	1035096.379	280143.0678	1166084.489	787728.9863	200724.8957	654092.9782	380809.3952	275240.4588
7.629	363.05759	3539596.585	189249.8708	331460.2725	673881.6316	16921917.54	248006.9978	400248.5727	121220.1666	160865.2606	182247.1578	251859.5952	207506.8409	200085.9595	156002.2896	327980.3325	543309.75	182563.9766	191331.593	160172.0326	591027.0639	145823.1989	150693.203	240495.9244	235344.1307	293195.8703	229987.3124	145532.1957	159889.1729	219137.3656	233851.8295	129011.475	152096.8007	146428.8716	159841.9419	506286.7687	150525.1781	191218.9916	228371.1271	149495.3544	285995.0856
15.384	566.38385	744339.3933	792584.1031	861297.9482	1236595.489	852075.5496	836930.0025	1058079.8	785442.3778	1144838.428	2197366.164	1253897.585	734008.1807	1323656.038	611402.3501	1667104.682	5834991.078	922014.1953	1110051.382	908862.4806	4911076.243	930358.8391	1083503.919	4820273.271	1199728.179	1106613.633	643932.6514	1262808.539	671763.1223	1651516.504	435356.084	776478.1232	1271008.165	878952.9727	806270.8884	725600.1251	1224069.749	946310.2485	1232514.612	840701.0931	1170049.734
10.536	317.12982	466391.0286	1269636.134	635547.2043	1598355.802	1134782.305	989045.8465	801796.0206	412406.1758	1347592.161	10681913.93	771863.589	441845.991	1168460.234	613030.39	1053688.301	801097.3877	1512836.129	537287.2375	1826887.228	1215216.227	398309.634	567338.6261	1042905.567	1471552.869	337747.685	1310938.228	809653.7658	2177625.227	489498.579	303334.1425	935780.2879	2080883.979	321786.2292	1064368.473	469728.7407	398162.2529	488367.066	862306.4501	1083283.81	937228.6191
13.13	354.26468	1735716.316	19288223.11	4810627.691	5929635.473	4923245.646	13606812.23	7900497.946	5187080.508	1447013.436	3628847.438	3120755.06	5397584.737	5057358.651	2590688.604	4331417.973	5401128.807	5427518.819	7304404.327	3658313.628	6785618.985	2879335.746	4320112.409	3981852.875	4792114.962	2524508.953	5120270.149	1953737.346	1563313.586	3880808.333	6101951.391	2889933.203	3725827.751	9407696.603	8175731.803	4497863.026	2030134.94	1741526.965	5228151.114	3321304.586	6609181.66
12.77	403.24661	1878327.157	1905159.707	1625949.552	3239121.247	6866846.398	1452331.691	1606258.688	2124971.72	1607604.884	2139410.04	2722290.004	1395303.197	2144429.178	3177405.472	1737517.361	5929527.038	3400181.037	2019442.594	2739427.625	3352188.861	2286848.571	1524619.703	3784603.905	2097334.908	1736421.354	2171100.177	2181364.684	2244600.431	1545904.426	1447350.698	881362.1911	2571468.963	2141889.568	2479504.104	1870387.703	1882146.931	2401043.556	1651438.68	2524412.061	1580247.24
15.899	594.41541	409081.2285	395833.197	395224.088	404362.5622	488234.8933	474565.4537	439361.3937	414541.5617	416297.8732	562963.6632	436887.6806	425658.3893	554260.7184	447277.9511	967772.9772	8091388.014	670557.0405	566538.7629	408949.1233	2881517.239	347068.0397	387866.06	3528956.43	470508.7812	460365.371	601576.7425	868990.1124	416096.2806	534561.9772	432461.3211	482659.222	369094.5499	485059.3696	483882.7479	352996.4156	589561.9588	427146.1579	426862.7079	398607.8208	421539.6814
10.832	153.1282	28802714	34788207.54	29366493.66	26682830.21	37075447.54	26404245.58	31383704.01	26139320.13	10775772.87	32970103.68	31321493.97	12608375.36	31362086.59	42401919.81	28525140.48	37930568.57	32328038.21	27471361.69	30804408.4	27561117.42	30258551.86	30438328.96	29366342.88	28917983.48	27278593.47	26093966.57	33445949.1	27021197.86	32739681.29	12340211.29	33425511.88	30195669.34	31239526.82	29778693.5	12550877.9	35655987.52	25572711.54	16110909.45	28386772.74	32975407.44
12.492	287.05786	2276998.613	9245781.905	1108241.694	7565842.218	3540888.744	1831141.892	7062701.914	3834285.595	1848511.356	1120743.789	2500480.622	1265681.961	1930830.771	1963153.013	3905386.115	778414.2415	2980377.768	9202302.492	3656075.233	4404541.792	3860966.427	1951524.668	2457040.683	3084933.99	3229844.343	3006724.414	7667617.171	2964095.749	2106944.579	903203.5052	866005.0867	3464398.222	2443733.811	2393750.098	842361.6197	5553179.136	2464385.085	4511944.137	3125085.029	4044981.194
11.514	193.05029	1164057.16	1411356.27	3536087.976	707352.8499	3412758.475	811959.3702	1471207.15	3471055.058	1268108.29	1144229.472	5676582.152	3152146.704	1002456.131	1123039.779	2511289.866	1446614.623	682143.0501	1152974.027	955468.5587	1568911.629	955225.4556	3256213.35	1913535.031	12594797.67	3432344.731	690913.4719	1022030.28	678309.1777	869928.0112	519398.4137	1097269.923	3628412.388	1069993.672	963407.6507	768504.0966	627329.2432	1046500.308	797295.8533	600526.384	1383535.264
10.605	167.10742	4669295.382	10658246.62	6901452.693	6206476.313	11524014.53	7425894.535	4727308.375	4681012.863	4421307.363	5965966.612	4162663.012	3567289.51	5417425.899	366717779.1	6424734.134	4945192.015	11619050.54	6313918.96	6897631.91	4879810.63	5759075.035	4310436.967	6405344.988	5158119.103	4179158.757	4025666.494	6282368.066	4156699.661	4325408.05	5207169.605	4402102.073	4695904.36	5898367.678	4351875.993	5319525.572	7987563.73	5911247.69	5095669.102	6299252.246	3911517.127
10.548	213.10315	1606714.126	5105165.825	2203104.878	13412417.05	3520003.142	5445416.063	1576181.502	1183594.741	5047807.449	2825458.865	7771903.681	938953.549	2879400.812	3892584.416	2608012.519	4907902.044	13504703.5	2254364.083	8760550.455	7701809.432	2903053.156	2071977.422	3744177.432	8702341.51	2681606.134	3777640.164	2447249.559	8495796.667	913319.4742	6391953.694	5155457.536	8889831.364	1136312.528	3894800.135	2615508.581	1402650.235	1631101.872	5501004.086	2480824.287	3148917.796
1.489	230.09651	1401360.838	789189.5816	276038.3909	2237527.417	1395314.518	2085743.701	1182735.941	1252384.421	522461.8823	1090832.762	3040484.307	1021084.888	1399731.037	3097390.035	884368.766	9611835.318	2446837.802	8373787.866	2127446.817	3093314.486	1344522.56	1228184.184	11866251.49	1662121.99	2161230.246	1769159.768	1247049.639	3414999.442	722859.7939	497201.6417	2039641.858	2485517.956	1213559.148	981807.5418	466861.6133	807902.9222	716074.4234	557334.5051	834769.9295	1177904.264
13.636	205.12288	1284162.757	1747869.255	1222465.79	1579096.016	1442190.419	1228814.844	1651422.052	1090311.969	1510234.341	1376282.91	1101356.448	1171551.256	1339398.963	1141978.223	1029955.587	1752380.683	1577690.62	1342106.953	1133541.222	1574195.727	951943.5361	1244338.923	1471483.689	1535883.953	1010745.458	1205330.485	1378958.65	1442074.181	2145862.611	1131397.083	1413330.205	1100372.82	1028922.5	1103832.551	1231796.853	1111576.536	1385503.269	1123642.097	1342571.41	1885901.321
16.029	698.55762	912566.988	300092.5243	118211.3481	107533.3592	503957.1996	650395.3099	508440.9394	381979.428	197941.4442	644920.2086	436744.5084	242710.3407	714349.8789	568425.995	677023.7701	985550.1855	873865.5659	17201330.7	332967.7975	162862.53	112396.6401	184883.2974	663396.9538	600675.1267	354965.2176	706276.6555	19237275.34	306345.3635	2015018.865	3523782.576	595270.7648	217615.1205	2541669.672	892629.2096	93779.65885	608076.8888	92403.59291	523968.0802	568041.1564	513919.9469
11.194	250.1418	3441422.523	3210505.068	1580531.28	4188212.347	2288964.729	2882079.988	3699629.434	2549417.717	1781869.136	2779090.085	3858723.641	3197895.598	4146826.074	2614762.327	3269330.135	12745350.94	3002536.432	3690983.795	3727589.935	7687782.548	4863415.862	5871295.924	8976409.672	4284294.536	2830847.789	2109395.6	3377552.372	3102221.205	2503934.478	581243.2847	3127077.075	4912442.807	2985656.597	2865793.602	472871.956	4935765.946	3484893.165	4207085.662	4204892.144	4967996.312
8.472	491.21228	47007.22129	57613.91729	107236.5685	49968.22045	240391.2495	76370.83187	38470.21768	2217400.271	41316.65965	70564.94131	214370.6159	74495.39941	69046.03435	38917.97604	59669.49382	183534.6993	38292.96615	339372.9741	73740.13723	65298.00905	49308.82807	49964.27731	77031.27917	47918.03393	44619.06928	103584.6503	70846.69368	43948.86556	70605.23092	40708.85052	69334.32334	45612.38813	70612.39875	40310.12444	40931.94465	68134.79828	193998.5803	239653.1926	63020.72697	39047.90734
14.151	516.30994	1553303.31	4386984.916	3545444.623	3145606.663	670448.4459	4556659.174	2597178.068	2791517.764	1874531.626	4742357.765	1836843.237	6286413.184	3845661.414	1698495.169	3300837.301	4701138.328	1805806.501	3393867.997	1733517.317	1489463.079	959987.9228	18850069.17	6706788.04	6727807.739	3775745.624	7165218.338	4639338.463	753962.019	2994472.56	3399310.924	1591401.076	7519811.603	3013988.88	1128293.565	5422018.78	2968198.391	3969761.948	10563184.32	2035515.98	4529601.459
8.072	205.09798	2447640.354	4610505.43	4681651.149	3634619.737	6249319.284	5558738.691	3121351.196	2202311.721	2558929.813	4971490.789	3390071.825	2370939.975	4557326.43	2750753.979	3704231.244	4597429.775	4339312.609	4260172.58	2713464.206	3668188.216	3867492.77	3579855.051	5554964.618	4971439.064	2167282.759	4748412.362	5305353.678	2685181.926	2633860.197	2482080.947	4805291.728	4325126.786	3828673.391	2954500.501	4560595.523	4315884.172	36989853.58	158290589.4	3706141.561	4682726.608
8.045	182.08171	5878890.139	7272817.998	5474568.969	20299821.76	6447489.529	4703344.582	3933338.211	7331099.362	6455510.803	5991061.827	11358090.9	6934091.71	6556704.354	5123106.034	4411573.855	7445591.803	11650223.67	4169712.201	17172242.24	14970535	8269472.285	13089648	10281335.78	6678512.355	6868459.764	15982449.67	5505098.187	14092092.93	4448990.796	5919093.074	3601177.582	16870221.2	7527569.183	4922092.751	10475336.05	7502563.641	4662758.584	4609201.691	9084977.186	11630763.06
9.067	305.15384	40212570.14	26571392.64	38010444.71	23279842.16	34724383.62	48794688.32	20775385.99	29415872.48	24527590.56	19863740.12	47156312.61	32479921.97	28518976.62	19855476.71	24084075.84	12199834.2	17337254.78	11569397.96	18982361.07	13321220.68	33591470.84	23304228.67	33799271.18	44620900.6	19148091.12	9426524.028	30354144.2	12043718.98	19996460	11236672	17461442	45085048.72	23815218.89	32158854.96	43114472.93	16246146.57	44584324.54	33270344.83	14337436.37	37948741.45
13.105	386.26917	3317277.216	16981208.6	2775929.324	4620836.257	3258903.721	2454945.38	4005049.964	2653689.703	2375386.841	4521369.57	5133799.181	2899289.083	22369809.78	2540897.43	4257243.794	3511848.986	2613939.05	5457636.337	2594180.479	5284306.451	2904466.526	7010493.147	2463379.182	3937258.793	3034274.255	4585007.789	2595700.985	2558628.046	4291181.06	2982582.193	2634626.831	3611481.648	6480018.637	2781241.405	2979671.539	3111959.792	3425247.613	3370734.507	2961882.321	2803043.298
14.212	794.6087	245486591.9	417301267.7	188742435.6	238082383.4	326116503.7	175291164.3	546570578.6	464541599.5	482228563.8	84415804.15	357627913.9	154247901.6	114550808	351622918.4	126934535.4	266266516.1	197197370.2	110084538	185388691.3	314676571.5	175257097.2	94183357.17	314014319.8	107841206.1	204659540.3	490475495.4	189622822	156339942.3	261598558.9	381959947.4	171996984.3	126131682	104523002	91768743.39	193261087.7	63259935.4	236693993.1	187904013.1	75906042.08	237911044.4
14.061	388.28497	3421040.964	3075977.467	4572828.314	3465985.676	2773956.46	2567726.044	3446382.593	3658321.646	3516787.502	3728920.064	3327443.745	3483903.629	2286199.668	3424417.016	2526058.972	2042589.832	3189139.576	2733850.237	3136357.768	5069303.452	3403103.085	5628677.04	3457578.729	3834865.351	4020612.795	4157222.705	3674205.85	3060808.693	10854572.38	3238060.967	3216016.247	3510276.35	3812928.874	2502860.134	10579730.5	4491593.032	7718890.55	2628099.096	3223172.372	3501921.335
14.559	377.26932	2570737.475	3957812.167	4321102.656	9990824.548	4105598.675	5149097.732	7128768.326	5002629.581	4032935.034	13741474.34	4388361.386	4035555.217	7169886.189	1950442.346	7721756.599	5564503.237	4206553.699	6025080.093	4631779.035	2922961.944	2921213.36	4308987.684	6412144.412	4390585.929	4686552.591	4006338.015	3081618.882	5229886.429	6478172.314	3494612.242	4925158.788	5754265.661	5721652.87	4814115.777	3954866.873	4472666.933	3775732.477	3546364.964	6574474.532	8491138.686
10.253	142.12279	5729853.627	8063420.171	42189697.04	5180649.413	5726644.372	4622115.334	13074294.48	6061347.583	4508057.383	7462456.503	4896967.725	8222753.262	5362126.394	4830951.577	8394171.205	6097894.697	7800649.483	5880307.685	6364704.545	7212973.47	6144673.182	6181978.407	5826605.292	7628015.199	6513196.006	7865887.122	6875594.218	4988186.998	7583370.036	9752339.657	7489994.146	6350873.903	5606662.37	5826898.356	6632114.163	6516062.497	7974549.255	7533068.58	6960208.979	8038201.655
13.974	464.37457	566163.7836	538641.8174	656788.3446	498895.0555	944482.126	575505.4876	661683.7161	538374.1926	758555.9022	893415.3729	616239.6988	661856.0306	662232.9941	556373.243	704003.8638	873728.5033	742143.9464	552838.2031	498311.3789	657816.3848	463850.7949	646982.3164	673424.6345	892072.3467	601102.5016	560468.4938	624958.8327	711802.7969	1354747.592	455793.886	671358.8071	593801.6146	692044.5077	597612.8175	750789.0172	831588.8624	609172.8978	611694.2837	620022.9986	552092.8051
8.749	467.10736	78996.9987	77824.10272	398714.4359	100205.579	261118.5664	89523.34228	75056.15316	84522.53351	84512.69343	86189.31557	81646.76253	137094.6454	91886.02868	87527.23334	97539.2747	121392.4444	91213.75126	115024.5899	105800.8437	101597.8955	88687.69605	91609.57992	97681.50235	88413.38257	77632.61575	158728.1255	91821.46352	79810.99625	81699.57125	124080.5725	84262.87487	96145.40459	85970.16002	79471.8906	80228.06029	94215.85524	1184905.624	2887135.085	90181.10354	89695.7481
10.068	329.15009	557218.4079	1550808.256	697647.5009	989385.3186	859799.2433	734066.4938	739860.4023	304695.275	422008.2129	898794.6935	652365.5287	547069.6111	594234.7976	951894.549	1158745.103	889419.2261	5795328.248	484378.0649	634933.0561	1203029.72	448432.0935	346371.268	755356.7667	779903.8527	284539.3592	1890033.813	1279578.229	541187.0004	238654.6328	439144.3046	688895.3477	333976.569	236047.9784	1327519.032	576240.6888	368334.647	446623.2653	632079.0213	487697.7842	458324.1427
13.173	345.25443	3451619.488	5101851.895	2830484.662	8757866.226	8112033.624	33053588.85	12354945.73	4113239.233	620920.3294	8745833.379	2885255.71	2904977.077	5842210.069	5355030.859	5457402.917	17434314.99	10395277.53	4479726.438	7413454.338	29580236.43	4586171.76	15833585.05	8772617.536	3036260.074	2565869.258	8703814.27	6395274.485	3830893.882	3345985.825	908358.2599	5903547.415	1971983.143	7375096.906	7296005.272	579665.4874	5382869.959	12795264.22	4224525.648	11441505.54	12909022.32
12.61	287.2012	30842968.37	122181989	11233331.46	9078999.967	10311958.13	8444464.652	9831878.576	9489425.726	22107357.27	9129721.491	17274587.6	23920360.09	6059706.57	13785030.65	102912760.4	37174337.06	98726219.1	46162136.01	5848252.783	81166751	57411813.84	7224622.26	5943479.968	48941652.31	9078195.612	52481887.5	57749044.77	9257509.039	18034887.36	12059436.81	5540527.971	9468815.197	16488871.53	5452701.462	8682228.909	5309423.175	4721001.473	7336864.351	69268888.88	38737642.85
11.346	379.1376	476858.2104	529461.8964	523491.2154	328811.4258	371886.4774	369710.0131	443019.5764	338383.5183	333531.2676	359249.3739	334116.1982	357337.965	357166.9046	333939.7632	352298.2165	457692.5096	439646.3611	427476.336	582108.9851	406556.4044	455532.3342	468908.3412	404867.1497	749955.6684	427984.3433	642811.817	364533.532	451796.1459	275591.096	282685.7021	345515.3587	338378.6385	348120.7235	552074.8229	242788.6506	364191.8877	546754.6435	361845.1101	350270.3349	476460.8897
10.207	205.1339	470936.5509	641070.9556	574813.367	883311.9808	632791.625	516339.013	748633.5388	519782.0926	549133.9083	746639.5144	1052838.37	799752.2617	473950.0336	788287.6834	592549.1824	14415998.02	925736.5869	721296.2912	1290158.927	11787867.14	1008925.599	686023.8289	5734308.19	1214878.083	571782.9323	2897253.68	1008528.547	738566.2368	582251.7404	577416.6969	531570.105	977222.9927	519422.7398	743075.3803	572219.8656	492652.2278	570668.7306	539106.4221	619383.3023	837033.5722
10.323	154.08696	32827004.84	57990002.09	20472819.13	32070756.21	31167027.88	40851058.29	27125580.56	24309028.79	25449440.58	29599617	35079922.09	57269798.69	21608229.77	54350860.88	64669248.21	23826912.95	25165103.86	31609269.44	31651721.75	20967696.39	28492590.63	34396986.55	25041764.67	34856875.29	29300646.87	19720507.19	27273804.16	33371430.15	35981317.58	33740932.7	23501427.31	38974624.18	30252609.9	23566701.5	26264382.27	28359176.39	37828308.82	31626222	42018488.8	29650744.35
8.639	288.08481	743575.2646	3111766.48	7045619.88	1352245.928	3975706.403	731458.0846	1509232.046	1060220.67	1245845.861	1425376.994	1583466.178	384211.7476	679807.1957	416141.2799	384670.7046	1478284.027	3727605.163	1718483.466	3161564.923	350942.383	3523311.444	1155585.194	2208496.134	945746.0812	585185.8492	914977.4728	823773.7089	330960.5023	690820.1461	70302.82843	472260.5701	1661588.113	5650276.917	3558325.991	1143870.168	701281.7135	955895.4036	1586685.343	3164091.977	1390581.471
6.509	193.09799	309571.6188	292972.2597	428922.94	356342.6755	351248.3358	372163.6712	381179.0911	227838.6916	246354.8744	353515.6837	7629037.24	257437.0513	223392.3705	290826.332	339480.342	244967.0405	373550.3314	353664.8545	450232.3605	410289.997	353486.0277	404861.6952	415634.3794	374564.7767	386633.5324	276529.8844	219204.206	298914.0621	463191.6198	224968.8669	213983.7843	255782.9554	311670.4399	403573.2686	258694.9321	222566.6676	305267.9705	456318.0477	438330.6181	293445.4014
10.873	190.1234	1252051.534	1947110.523	1752688.626	2054861.524	1664644.598	1181441.201	1586402.194	1324156.879	1992362.785	1657789.552	1579895.008	2089022.162	600155.0916	1482097.386	1094127.544	7579851.624	1658355.162	1481914.808	1460862.86	6018669.968	1726737.564	1375594.348	5473553.045	1145458.244	1157580.325	2080710.268	1257574.599	863526.6854	1592902.066	2050388.778	1627445.899	1141782.824	1729347.996	1607015.348	2440939.521	1140676.483	1066028.082	2117969.795	1605967	1596255.638
8.669	279.09827	369861.2695	1243575.354	361986.4138	437835.3673	1041653.373	199000.5059	169363.5542	144568.8647	816061.5326	154264.5232	156208.3166	312036.2561	277380.3145	295681.4692	192295.9187	312737.373	293196.4836	206917.0141	264262.6986	409624.5112	167322.237	177838.3184	145508.539	369851.2351	133393.6214	205887.1079	170753.5464	668089.9356	141065.3143	12157223.56	134696.0614	385481.619	213244.5089	256649.2451	2235730.303	141219.9398	2540213.648	1152371.039	176449.1157	213469.4314
14.04	466.38974	541730.2426	683343.8217	577789.6231	481883.8349	648772.0129	527048.659	474345.9091	450922.9732	469639.7155	642377.131	698994.4007	547843.3637	552570.1786	431918.3601	828589.384	750362.3017	406841.2539	643077.3478	481360.9019	758194.312	414547.0324	561295.8013	517908.4533	726909.6493	537619.2218	533200.6254	518386.9656	642386.621	903349.5388	471458.8228	529203.4577	502181.4001	684617.9543	662751.1812	502133.5718	647592.7722	525792.0941	473206.933	467214.4025	439090.4017
15.667	608.42981	742275.757	623456.7032	349033.1988	1386770.267	932348.326	743811.1694	1096737.893	954428.4233	809924.3359	3295848.821	1051518.33	810919.8605	1233785.652	853624.054	1032011.531	16821764.66	1385895.747	701017.2472	766680.9236	4393763.279	819361.8544	710171.4847	1835353.659	915653.8278	1006607.999	932184.6868	1137295.658	776487.8859	992842.7185	940922.7783	963710.2985	1088158.469	809142.9604	719886.7758	726723.498	825902.9249	436797.9592	965742.2603	748438.0603	993322.9612
14.104	496.30551	1024490.211	1343135.607	4769622.574	4306404.506	2180485.162	940941.1097	1818364.292	1081959.798	565640.3175	3201491.387	2036973.076	1330615.991	1443099.194	2394645.082	753653.6231	2677584.25	2408304.145	2494731.101	531331.9381	5779171.124	984671.2318	1030157.597	857384.679	2353434.357	774051.9884	1107369.005	2490417.999	523347.7458	752338.2787	561569.4573	669110.6184	1644110.373	1558606.928	1105025.281	746280.8519	798618.7666	2452637.778	505586.9122	1923946.88	2583787.632
9.474	219.12323	13307078.38	49058044.83	24910248.72	16372303.05	80985785.66	15262830.22	25301446.94	11569471.18	9325572.878	15030477.71	16775046.11	10652116.24	12656514.46	54776707.16	14290179.11	10882984.02	50544903.57	16586950.28	16796137.39	10018123.52	36118608.63	11350109.1	13761010.98	12820761.25	11200150.65	9996018.779	17789283.98	14405757.38	11212406.51	9311722.656	11901923.33	11253321.71	23588347.23	14317741.79	4799025.447	32763727.83	12654968.62	12888093.88	14204289.14	9544617.978
8.775	139.07608	2849613.72	4062949.443	3371190.389	3540395.172	8179523.473	3524015.645	3185666.866	3026390.216	2988559.714	10065100.49	3523330.502	3430320.04	3374284.76	3035512.359	3127063.025	3383263.837	3357961.796	3693878.742	3873120.241	32488020.21	3789464.94	3202587.859	3506134.412	3677948.792	3092497.808	4479864.558	4628818.792	3314102.07	2754858.234	3355378.422	3727974.769	10964400.36	3783664.02	3110000.262	3290494.478	4542051.017	3362403.3	5432619.037	6117281.195	6766634.751
15.035	638.37292	1257326.308	1144292.69	1369765.941	1599778.422	1374140.434	1290795.942	1424535	988757.2479	1999669.2	2591814.82	1510323.494	1712404.198	1606220.084	1574220.131	1280209.194	2033163.688	1355299.258	1115566.707	1361123.393	2310200.083	1445224.482	1129805.443	1393252.597	1383564.37	1401216.147	975256.4707	1440646.555	1234658.216	2303428.786	1393695.562	1183770.589	1745961.809	1606742.27	926952.0734	1248044.85	1398892.365	1395107.17	1598499.031	1224919.529	1588969.119
6.637	150.05881	3446994.965	12846525.97	8776328.493	7421984.217	13411369.68	5343446.706	4361072.267	4558891.048	2996654.826	6002925.79	6122789.876	3878971.738	6986183.677	6222515.074	4334148.048	1474044.01	5497453.268	3761700.275	5620588.606	2409816.796	4792269.946	2249746.268	3439572.699	5078525.082	3011818.388	6742716.734	6461609.414	3228043.228	6646444.027	1052903.546	2421141.312	5101451.62	6401672.28	4582581.011	7052881.323	5889810.84	4261823.752	5109377.695	4252181.805	5145459.29
11.44	274.14471	1002069.866	1121189.211	540015.0129	804486.7441	632476.5894	542147.1791	613192.0897	681180.2847	717332.7787	655301.6606	644596.9824	633186.8995	663258.9372	567092.9859	1422980.268	733082.593	881324.4895	721545.2083	944888.1924	1076130.206	764480.6678	421632.2295	711151.7989	813091.7564	634523.3782	689479.9206	810968.6204	689461.1426	761968.7069	736418.2476	489596.5636	649408.1261	606853.6013	647281.5846	719601.7181	595511.7046	766300.4583	716111.9034	897919.2308	739520.8339
8.383	236.10384	459730.3006	342499.5822	309578.701	822630.6317	1417791.011	361841.4103	137892.569	147720.5529	225123.4739	227788.6439	205074.1402	296809.7942	307610.3444	203918.6442	6234987.317	500857.3809	191746.6821	282950.4838	226367.023	461980.3137	2201610.119	154340.9714	278200.862	192712.1002	125610.1387	167021.3834	191263.321	187615.6266	228334.2909	221595.3211	260745.8568	221344.342	178033.7639	124483.6862	228236.4317	204563.9361	186955.5499	433706.7599	191895.5664	122806.2894
13.508	283.17014	1956551.812	2401342.596	2005014.124	2269753.719	2620072.898	2792457.599	2654135.57	1948766.925	2525666.488	2988601.036	2970409.542	2548582.726	2177745.145	2007698.965	4090009.058	1715798.8	2210895.298	2606034.11	1530883.657	2079969.377	1705674.844	2550897.569	1876140.638	2921675.719	2577474.359	2258025.73	2903093.676	1933080.74	3555034.882	2168341.853	1654882.336	2604574.183	2249959.542	2674534.223	2277376.835	2498237.457	2117782.274	2505595.957	2328032.895	2170413.427
16.849	762.59204	97754078.93	47510006.46	153154850.8	55394374.39	151319791	171261380.7	105450803.5	123611722	88196278.11	105737300.2	95115891.78	111784392.3	214423939.6	144926848.4	77000752.32	110725371.9	34767561.97	120607732	119601363.5	63069049.08	94567742.64	99852272.8	108436169.3	294170790.4	124279025.3	62140699.52	465738817.4	153171936.9	157481030	136036177.2	97846948.42	98923939.27	163535730.8	114357109.7	17511340.62	249836675.3	235995249.3	52853918.71	61099525.01	180562462.6
1.201	140.98582	18648172.55	29931789.96	23473150.93	63596667.67	25342196.49	14050026.84	33858598.82	26608042.95	18021688.04	39490937.9	25178782.9	21685369.85	23767311.19	22081627.45	49944382.62	114581085.9	59471066.67	26638477.45	46504258.72	45084975.91	53800802.15	100172952	19581379.4	62769363.72	34682169.55	51169779.24	27768165.97	26039850.68	7012444.042	4881622.24	48867986.1	46769900.65	23812130.56	31671813.53	21518790.95	54517949.44	28395451.9	20035879.9	52712951.9	41055736.59
8.792	238.10802	1929791.078	6661284.236	3996871.291	2229780.365	5275527.578	1949200.924	2617493.525	1907731.918	2971560.199	2888872.447	3193002.819	3966811.771	2394928.55	2860964.534	2901315.963	3829197.332	3913578.154	3644343.827	5151569.087	3184951.885	4077858.796	2080553.602	2883724.936	2343195.774	1990473.502	3227390.035	3389021.796	2069105.265	2438765.977	2820870.754	2597845.734	2473929.119	4601087.05	3376276.251	4413082.859	2898750.137	2321891.528	5279159.754	3133519.717	3946345.321
11.726	331.22748	10435726.87	35651744.69	40797412.75	19296595.23	204352353.1	10175879.51	19028413.11	51872500.12	11319078.69	14754868.75	28278581.14	3323484.629	22094201.25	13264568.79	22444169.11	27088066.13	19342152.42	23415887.39	22492310.19	19517839.69	33703395.44	13090867.68	20360258.46	20498619.13	14534646.98	17538246.85	26008105.51	12109710.31	11505326.27	7264098.908	8263174.772	17912649.62	29086560.45	14075329.9	1576898.629	17499333.88	14551863.63	24293803.8	27963286.55	20890595.53
10.022	274.20169	3552561.658	10727592.24	4991181.966	9921063.34	9866869.23	1632305.648	3003024.134	2855621.76	2760259.459	6957858.722	7739787.929	2533574.717	4137221.854	4708992.503	4358809.353	2702732.931	14639033.8	3421974.889	8818764.154	2480546.292	3780325.801	2286025.003	5105111.486	7258887.816	2972912.731	1614585.431	4595621.821	2877464.124	3683554.595	893956.6189	1362575.676	3546962.102	1974216.84	4506361.916	1639891.363	3547025.229	4170613.378	2621029.485	12077092.41	3165214.461
12.308	285.22183	508127.425	926949.7127	765771.6213	648757.5861	9601967.435	725794.0538	689904.3429	1166861.73	691341.3506	1065477.7	1142604.555	1209407.256	874573.7996	432001.2796	842074.1342	741987.9678	629911.1893	757974.7617	662592.6738	568412.0447	891215.9599	1311644.502	986641.5242	1061182.586	884270.7442	1158681.848	983054.5767	641750.2338	1599924.357	984499.2623	534652.3067	620638.6332	979628.5083	618879.0165	1088213.17	763894.3573	741076.3749	1535377.604	1315746.891	688861.8974
9.867	255.05566	767950.2784	833428.4036	3202526.296	640435.5526	898827.4614	706022.9662	672945.3053	529003.7652	595748.2462	670007.8372	543154.5616	648797.9118	683103.7794	523991.3431	589168.609	819728.1657	568817.9875	643102.3799	710906.6362	1131133.86	523158.1005	902086.0614	801172.6501	728669.9926	899678.7341	703769.7036	823375.6323	555936.79	732185.6923	685072.1423	626752.9793	693256.9778	666610.8893	755398.3304	736717.375	597163.8766	330827.8004	684467.2137	475100.2491	578084.9298
10.212	616.3031	256108.1959	275188.3934	318188.6038	570130.3617	387003.2626	110306.9457	509088.142	752073.144	353763.0013	90641.30635	373458.1422	363711.1432	98221.35945	531651.864	335479.7383	110588.6973	628144.7501	780125.8754	812116.6083	637947.1341	672091.7969	385859.0697	111748.4649	391179.9398	319907.5171	1942945.419	209688.4355	466692.3718	340169.5207	339872.4423	100380.268	471436.6915	97160.46827	338315.147	370276.8229	84334.51338	385111.0507	134739.1583	156110.0083	567695.3835
10.51	253.11873	5340708.617	1266295.861	2521675.026	3472801.762	5109212.885	1133544.714	2166485.462	3096249.963	2156463.179	2302080.778	7601537.066	2396941.582	3522231.275	2347516.79	5873884.988	2047982.822	3038929.449	2357151.161	2584002.853	1670032.926	4705580.661	3895234.257	4490823.213	9262942.99	4097478.98	2493229.513	5620010.242	1130121.029	3572873.916	1249723.277	3356000.79	6534982.35	2960641.484	6336284.647	996937.4904	2430268.791	4429016.338	5056556.349	1872010.886	4427038.035
6.449	175.08765	8426.673274	8857.652973	7068.680821	11273.58354	8812.971584	13881.59029	9775.517661	8056.268437	7565.275449	17345.10372	13881.14763	11032.62148	10027.99384	8031.713683	23468.96365	18294.42646	8189.608516	25680.12401	10087.80536	10482.71516	10457.87467	21519.63077	9366.014437	18020.78786	8410.222754	14848.00522	12468.92285	10323.85123	7285.914348	6916.484971	11215.94451	13187.40797	6892.582944	11100.21144	12001.54184	13196.59038	13010.68609	10089.49717	10077.50151	7906.505888
7.872	309.08377	4465106.912	11258568.04	5345390.353	5722312.752	8985811.556	4856297.866	6756532.076	3943169.823	5881676.126	7425283.116	4624175.103	2475811.682	6209237.228	2322165.492	1523139.776	4213706.801	6735003.254	5977265.011	8947345.171	1890757.299	12632324.68	5715043.688	5828988.417	4998998.795	3700453.112	7424678.396	7807142.259	1611867.632	4158905.821	352835.8627	4372259.254	5860755.627	12251301.59	9130337.36	7783419.371	6600654.533	2431663.126	10327260.3	9288226.777	10690988.89
11.262	165.07611	174057.4126	217446.8443	265381.8683	300917.8537	325350.9472	217736.5755	228730.0084	217530.4899	292952.5329	218442.8908	273007.9124	602269.9356	227899.1587	223150.1	232943.78	307678.4343	270428.3963	241748.3811	281483.2884	326570.6515	219479.0042	210064.8634	244526.0819	264204.7884	202213.7605	12846487.75	218924.4489	260631.1749	286639.9956	510246.6998	201255.4232	280100.3347	206360.2428	197509.836	371725.8838	207441.1724	204584.2694	253340.9462	199665.3949	191064.4183
1.183	297.00488	152106.3175	204167.5144	173631.3705	383654.9054	8344054.68	201453.0684	248761.5192	184875.9468	140537.5714	211783.3303	186118.8516	175545.6717	156417.2854	166195.9633	343129.0277	550977.7788	311599.0145	164624.1736	962735.7711	270797.2745	338391.5314	416765.0695	172095.2591	291748.8814	176969.5688	242323.4742	179829.407	171158.4814	116871.3776	85446.14131	271177.8208	271869.1562	163369.8285	171791.4661	99474.51401	264474.4086	196917.7504	161972.0088	237961.8486	269290.5205
6.018	110.0606	735353.2034	880914.9264	10716904.83	707887.6796	822148.6822	1190524.758	3841124.074	741985.4354	771722.4404	999908.4444	752414.5923	720177.371	974871.9498	730748.2524	1032015.065	1209276.009	685998.1669	948262.0084	739648.1061	819717.923	1557021.381	817730.3993	1166702.889	1004883.111	786248.6219	755318.5193	1029984.284	734741.9655	1136584.486	652581.7149	1059034.545	733386.2986	1021082.181	754906.6649	647110.0749	984999.7644	900605.5707	2559940.332	923919.3109	786696.2113
8.027	208.09784	3653266.153	7220842.883	7502113.082	5266561.901	3543318.611	4866218.711	1975326.032	4370553.548	2650498.297	4261728.428	6470662.599	4337685.709	6506245.334	3210746.871	2261875.542	6802064.916	7479561.963	3130406.131	11198557.33	8701688.453	3112437.725	11222090.92	8157530.43	4226655.151	3839691.434	13828415.64	5079892.797	4607242.083	2871314.174	1291131.508	2619300.402	6386753.184	7482757.25	3187908.857	3484741.771	4128951.905	2887953.91	3885910.57	8456951.893	10240818.65
15.36	574.38879	2894754.995	2114178.837	5951785.295	9252320.428	3796915.391	2668946.401	6921785.257	2844953.24	11871996.45	14173287.93	5658172.025	7017742.675	6594734.211	3611589.232	3989884.99	11451741.91	8413773.854	6498711.983	8013826.972	9437269.962	7028685.359	2530730.905	6526422.882	2090593.773	3448377.524	1438350.398	3544761.226	4162855.419	9639681.567	7435206.414	3521673.354	8205601.064	4834248.089	2195114.939	2963760.995	1820967.609	6341573.976	9433269.23	5070546.533	5356522.039
9.584	296.12274	660346.9539	2004252.908	2255145.243	2925921.917	1453130.172	897125.1764	484855.4907	1996249.948	902704.4142	722885.8492	1791466.58	918052.5093	1048989.591	1616091.304	798542.304	1737331.301	776627.8207	1120642.106	3332790.36	1717662.695	1898176.491	818001.0277	2080462.434	1715300.678	820558.8775	778176.8974	663580.1892	808792.8514	1345119.17	597483.6356	768737.5909	1204820.881	535121.3784	477919.9204	785345.0885	919666.3707	1274027.812	1111107.993	1923727.362	1118609.278
15.708	256.26447	1081142937	414973953.7	1377795306	12575453772	5087278920	1185984361	7845229825	1625189025	2372401306	24864780412	1930682186	2445466511	6369119634	1001096577	4806987141	12087591329	1185055538	1106877460	1248973636	5664376550	1288723750	1692912011	1874499836	3291719087	3386375242	625842510.5	1534396746	1102795523	16641308959	1116442267	2152417810	4025607927	1232365165	1489099470	2159510485	2096312567	344872470.6	2224776058	642099549.4	4316484154
12.783	349.19968	5460084.624	4889004.255	4120717.824	6501898.699	5152383.86	4033478.689	3538169.684	5759936.712	4171420.123	6653749.485	5350657.432	5311923.303	3629783.022	5715461.05	8251366.648	5078972.92	4659496.72	1903541.768	6698944.737	4699077.18	7369919.982	9098384.603	5736594.345	7845158.295	5036294.391	4008531.69	5246635.066	4977825.288	8135038.699	2843247.439	4139608.691	3951485.767	3142465.175	4439957.178	5082367.355	6176795.839	5497483.412	5216271.767	6305373.077	3662943.771
10.048	314.13934	465665.5955	1009323.392	925647.2837	2865691.097	819422.4216	394161.1284	909798.9384	1044452.218	2120955.326	1066295.38	2904701.993	1182709.374	798131.936	865269.3431	2633146.652	636457.5211	1251223.431	1786904.467	2245422.805	1128384.042	3814187.523	14249331.38	1812727.4	3974571.372	808125.5158	1044487.405	506125.584	3343547.855	744604.7078	1235232.24	364563.1868	5368906.174	264412.9077	2006805.603	2083452.499	773614.4471	717646.5649	572459.899	1025478.681	1485385.349
16.049	809.6521	42279007.36	199417958	118699408.3	65173717.18	22400794.92	25720766.04	66916825.92	41627753.94	26750704.83	43615360.49	93815030.91	49652560.36	14378758.98	17798861.15	151370700.9	24614614.4	106803630.5	126494759.3	30147760.87	40487412.09	22977552.26	46882689.52	38371789.58	104595139.1	59629297.33	161920427.2	62836716.6	4614256.799	11277619.92	367829131.2	139908568.1	30624205	8299895.953	118799172.6	61875370.48	7888224.368	19944559.6	28089438.84	20002358.66	28874984.67
10.473	150.05565	3300682.945	10180195.18	2255687.764	30578856.78	4931831.76	6600763.046	7934262.056	3175700.997	5536588.417	5348296.738	8384097.638	3478927.45	5188559.4	5515163.04	3375685.526	6297098.894	40670046.32	2892311.439	23269897.2	14533446.84	7915011.133	4239664.057	7999358.907	11852107.31	3898483.977	6676962.928	5071595.602	16030082.21	3144873.987	4282835.83	8981041.639	12554645.49	3645471.569	8829487.142	3473595.818	2649860.697	6273924.684	6174934.082	6294587.159	11221970.27
16.268	566.42145	1137589.477	946694.9837	1003655.227	6429748.797	1101206.844	1067262.88	1729489.267	1055897.552	2543005.578	5733526.577	1550794.889	1899004.244	1534608.455	1164929.581	2101780.942	3501722.986	1920163.214	839620.0981	1081566.836	1525697.501	1297520.536	1131871.625	1664315.48	1529197.848	2070301.22	1205019.467	1058073.075	1232961.192	8503867.763	1521235.085	1111499.269	3692561.527	1115339.779	986265.4992	636343.4055	1088344.335	1041289.757	2097929.436	1225273.696	1742908.206
10.206	104.07104	15712072.55	19639999.95	14160554.43	19847235.25	15348993.03	26230503.47	16005575.07	15408849.43	16838359.06	18930012.53	17287552	14524129.11	26994331.53	15760100.13	15387194.85	14494249.26	16807819.01	14422130.67	14120959.41	14388024.14	15813971.66	16589654.71	18488347.41	17568777.29	15609091.41	14421355.55	16246946.98	15616949.19	17228165.15	1746290.114	22204403.79	19602999.5	17066731.39	16125334.19	3919086.999	13008023.46	15701329.84	12861357.12	15942395.85	17907962.89
15.684	781.55725	179609626.2	151926017.6	247349679.9	431338401.3	327722721.3	205248520.6	238050607.2	265208510.3	195280904.7	465639635.9	302375686.2	243663301.2	265394142.6	211889166.5	345811192	118660739.5	120978760.7	154636900.5	240199485.4	148217631.3	304931820	98177595.5	157332917	186176874.9	310947921.3	109112685.6	137608364.7	281970265.2	393049442.6	255993917.4	194770567.8	267525833.9	215631386.5	164899578	175687141.4	162636107.6	279128950.1	246173926.5	241381173.3	208971266.6
12.346	259.17068	18085997.36	5715319.65	20105512.85	4106683.287	5231786.49	15792166.28	3311308.188	7593275.777	15380325.32	11006812.34	9221053.627	10791199.2	10164059.13	20122268.86	12207309.79	10033023.5	5066669.971	17442932.98	5566526.089	7804398.846	5314293.298	6793910.847	9203091.704	3873982.945	10226180.03	2281119.976	11269858.62	4393663.024	3013396.542	2271594.3	10191006.93	10363522.88	13149027.02	8843569.259	12765572.24	9681228.36	4469565.125	17560548.2	4664803.639	3844758.746
6.786	328.09619	167895.8992	150379.5744	758886.3155	176335.0345	536915.7064	156536.8565	102513.6212	113222.3541	153587.1223	159721.5181	255137.3812	123811.92	162773.7087	101291.595	122002.4954	178211.0664	146488.8263	381674.928	167738.5762	137432.6613	271365.721	1584304.154	174854.0163	139863.6385	121594.2749	181609.0892	162630.8966	115980.114	1229565.054	117332.3814	154252.8501	121295.4015	160235.1674	237045.2116	125949.0732	159702.2556	144734.7792	150595.1169	381131.523	156184.3636
8.829	169.04321	44759.06424	13570.25201	100000.2004	72348.29339	130384.744	26802.05923	23790.61717	23323.72953	11751.93505	18329.86739	15714.91488	16775.37127	14218.35015	19134.67584	17908.93731	41645.70054	29880.06132	18379.33656	15534.54855	47907.33933	45347.65155	12311.66548	17143.00107	25407.01163	10608.04752	78401.15499	14779.70342	11403.11312	14313.35021	23880.59138	13967.16301	14595.02341	14836.65257	22591.00346	12055.55062	16387.34876	37902.2098	287414.4666	60428.86514	23589.24871
12.043	300.12411	715855.416	825785.5285	957917.4649	1510122.124	1113315.229	656459.3854	925294.727	753550.6486	568585.5099	1369999.55	863612.996	759593.6524	998617.4591	650046.256	1462960.977	1081048.845	926973.7878	884889.8897	819713.2219	888674.7186	820847.1392	826582.0418	1019323.859	1254189.528	989539.3853	967365.5477	905094.396	839627.039	694283.7353	584108.0981	600096.8293	996784.2901	639489.1622	699177.9507	1019300.535	881200.9338	814705.4521	472536.5673	1187614.334	800277.8013
11.678	167.0708	20067232.65	15649318.11	51253938.5	8678127.655	20341256.24	53529067.37	5371441.516	20148212.66	7402280.659	31526174.69	11531647.59	30384574.92	53366139.67	17441206.87	12017330.75	4203118.708	24358799.86	7705673.955	26849078.18	5304936.776	19160729.76	51353548.15	25244885.03	26326719.13	25722767.42	22674633.71	16979151.17	4917931.118	35489133.07	16557783.37	4226794.792	9431015.034	40587618.09	6454763.975	39759724.4	14924698.18	6030470.546	18317052.55	30000819.42	23298155.1
10.396	517.18445	951598.4819	1195383.91	2030280.6	1715860.026	1616518.272	1039267.204	876848.0964	1133474.563	949159.4555	1085726.857	1096740.795	2166428.417	970999.1084	1191693.252	1097817.873	1282424.883	1405441.448	1291236.153	1556146.293	1329938.761	1355360.881	1070008.091	1227167.854	1163355.576	1074509.438	3770654.07	1003927.672	1050715.39	1052008.386	1157489.85	917987.3061	1093064.969	952277.7541	954161.0847	1225649.035	1077390.007	1001510.617	1080921.451	1561962.522	961121.8757
12.159	359.17252	1787536.787	1691757.882	3064610.431	4008248.546	3665484.922	1973931.4	3499730.586	1814111.384	4896957.537	6710819.864	2197342.17	4723034.684	3142874.813	3895150.654	2225423.594	5527301.53	2373350.33	6871055.782	2199215.02	9835227.234	7455701.697	2779006.827	4734906.233	2264776.444	2721368.763	2610487.961	2124238.816	5342993.621	15650607.94	2651952.292	4909473.052	2918279.439	1948856.302	1705324.732	2240573.495	5371029.082	2855835.028	4149606.707	1865127.555	3451983.139
15.319	338.17221	6350737.786	7265617.883	6558754.604	14884961.11	12365524.62	4434554.969	8351538.482	6410449.655	11905727.34	18342851.52	6601053.961	5281794.155	11034419.32	6360726.732	15055265.73	1734387.202	4963676.946	6771540.116	5332880.681	5616831.134	5904475.798	4415847.092	5991646.896	5457315.299	6236334.741	2937453.773	6430833.584	5793534.9	17363455.63	7990788.943	4255228.764	7040669.941	5639694.911	4736415.614	4332281.531	2719075.443	7099546.04	13554107.28	13075265.52	9199745.587
11.601	349.20038	883676.9881	1639475.938	1601697.655	1756290.266	1309429.85	956172.4981	853496.9119	1089456.916	1194681.484	1577458.12	1237397.7	971709.2523	974850.2679	1157994.246	1812535.483	1677209.159	1003261.838	1532818.301	1200070.493	2337545.622	1225531.019	2296303.844	2802355.62	1402897.995	660382.3432	924421.1389	1228705.645	1176575.256	981790.7966	792146.6956	914593.4224	1157462.32	1219530.172	835784.1751	1370967.339	1246135.149	1256361.832	1231203.282	2758794.075	1279496.464
7.6	175.09714	1688222.463	718394.2424	1804027.483	3657590.06	13087668.98	1258819.712	829638.097	778114.6632	667256.9549	776511.0048	927864.693	783994.8142	840541.5011	915952.6526	755742.7342	1002447.795	671969.2093	705916.53	974294.5839	1352027.829	918843.2953	797531.6677	899741.518	862391.6941	780563.5754	812016.4336	913211.7595	765102.5263	813046.1509	922512.5974	845760.6129	820330.869	802330.1719	616936.5929	683232.7368	743497.2854	760543.4457	752849.0382	913798.1558	708198.5242
9.087	193.07004	386442.4552	195434.0817	311524.0605	641784.7448	1563831.294	252173.1557	239511.9713	201642.8598	180192.1339	183655.2431	243809.8573	1114122.034	175489.6775	481688.2361	246630.7823	362002.9549	307722.8506	255490.6104	259560.1664	388276.4824	164534.8513	219170.9434	175184.787	216896.651	170775.8783	575692.3982	184768.6719	174975.7343	210960.9681	133103.2573	146810.1434	195401.2239	156777.3774	178346.8707	144585.9799	201936.7215	178732.8175	234428.6963	176817.6743	194421.9087
16.957	303.23096	993269.7358	661163.0932	673318.1166	539692.0621	895082.476	917419.0124	765110.8062	690045.915	1053372.827	1156161.606	1184433.957	792722.9902	1020716.551	847691.3294	645529.7135	1168992.238	1266103.668	1270580.187	748957.1944	682655.4375	659174.1973	617922.4627	1036890.574	895069.5318	669474.8765	490620.4773	1345796.449	743673.2247	1017020.506	900375.061	1134146.028	874548.8293	1080665.071	840814.4464	1125394.801	1083402.628	818410.4723	996052.8851	1158832.863	4927263.309
12.094	211.06079	956319.4014	3602751.304	3213083.481	1533797.489	5903924.474	1344215.671	732978.9401	1000537.273	1483968.296	1708955.737	875314.3092	710493.1186	1902273.204	2692080.406	1081727.273	1343001.734	3196962.697	810289.3707	3002627.446	736320.5966	1903930.732	825031.8043	2064206.406	637440.9103	815285.4493	770102.3121	1000654.654	648972.9482	785794.3098	303359.1031	520155.0995	1120247.802	704402.877	749825.2737	394598.7727	977589.9663	603698.8558	604642.4106	1612396.563	1566037.535
14.083	401.23053	1566185.258	1135971.051	9964165.846	1875272.368	615197.5249	1149291.464	1398825.445	1180423.539	788299.6026	2055928.436	887968.1155	779564.2474	1110840.754	445253.5305	739840.6193	1068798.533	1287540.879	1104854.137	781285.4293	1188891.26	417576.2353	1481358.024	1040772.237	678045.9596	2071710.222	827517.4403	1020663.297	508121.0702	736531.6967	1022539.703	964176.5021	1652855.9	1835019.18	1162655.72	625581.3232	1188853.796	757174.6163	851408.3029	2100334.93	1971813.92
16.462	840.57599	36298699.81	35119157.24	29175392.76	50040145.61	84445246.42	22921800.01	75573823.09	38775464.24	29922794.6	192796899.8	70108393.71	32101027.2	50014732.7	25447816.74	39233814.04	530918769.5	23830390.01	39660021.98	38677570.79	157992081.7	45360793.61	55421003.77	134142697.7	33843986.47	69968133.26	22583390.37	58210961.64	14516290.36	138434833.4	61770320.33	17769423.5	83613553.2	82187287.06	36917392.62	15918471.44	19819972.45	10614457.39	117618737.6	81184385.83	50464353.44
14.681	303.25421	75868037.19	56734687.9	92988651.39	404883499.1	186661466.4	74108183.18	232021477.8	157621622.7	66333329.91	172577303.6	121850182.4	104567395.2	197101978.7	62227957.48	192879426	173564713.6	82669221.43	82950222.44	74720009.94	167052286.7	62539732.99	124064879.4	64445490.79	85765613.67	170190078.5	97359568.79	63555286.16	155541427.2	224132755.1	58376244.78	131671243.2	112112684.4	40739498.16	147623218.4	73257233.42	49290214.77	42560001.7	46942209.02	54649901.02	131036686.1
10.955	247.09738	39558.03997	388777.4788	1529849.141	358245.9253	96703.71085	129040.9316	216426.0555	1811314.993	370184.5293	432742.3597	106747.4145	716922.1359	151765.7179	247063.1504	472253.4167	634066.075	111400.9299	4688922.15	2061501.767	780533.0792	330879.6392	123132.4432	466156.3369	559954.835	136854.5927	314324.9732	357220.8101	620559.3121	85333.54126	201028.7979	326343.8369	200970.1783	1378557.02	48611.96791	1400949.312	355880.2486	409271.8817	579724.1982	464916.166	987281.7284
10.786	233.10608	238912.0717	318591.4229	424450.0352	465234.2654	480517.5555	262471.651	221570.2294	267406.6046	208066.4828	285415.8731	402940.0808	579312.6003	247306.8273	256772.749	289223.7775	351332.3267	689283.8995	389240.5888	496804.6843	420301.7331	275579.1905	355443.1112	335786.377	482605.9112	298624.3724	985791.59	286988.0206	288983.1761	247723.5041	222648.6421	242585.4479	314914.9711	259593.461	294941.3419	248791.5797	289589.2399	391645.0505	297934.5182	481377.3336	217815.4787
9.266	319.06952	176573.9902	9386176.746	187483.4154	749514.4315	650348.5362	1251074.532	656967.3434	869835.9013	269033.8539	596468.7517	176434.9045	757966.564	474435.5805	131344.4785	149895.1207	380155.5168	144769.4776	220259.8544	397827.5441	208312.9344	1672627.212	246802.0414	321486.3767	312575.3598	836378.812	404307.4152	430311.3971	512667.1177	135490.156	117090.3617	447104.0712	334596.4759	2563433.662	880620.9944	294568.6572	296023.6805	199037.4111	146808.1918	1059888.09	727443.6761
11.31	271.09674	584987.2593	315540.005	673869.0552	1140681.36	965451.1529	565602.5852	768015.5763	609810.8251	372116.7854	703296.6927	1919412.154	939173.309	438114.628	613464.3107	1585338.258	435080.8123	595529.0159	725030.4459	1592320.199	787418.2367	659050.7545	470495.8142	540288.7551	827114.0743	779105.5681	789845.8091	413839.5376	326041.6228	1146092.393	704772.9524	367012.2045	631389.7618	906955.2594	776856.3809	566535.9497	427739.7998	653784.1368	554140.3527	386086.4995	941425.5996
6.435	138.05579	9132752.608	3193620.798	2923379.792	3661389.212	3455444.873	3378222.647	2855197.881	3184469.954	3410801.461	3076906.384	3490899.338	3070621.593	3209643.751	3081296.995	3642175.986	6153400.79	2817541.492	3212118.979	3767446.257	5817161.838	3339408.631	3332685.897	3848394.874	3794668.775	3132736.958	4657372.709	3178899.411	3263280.909	3170541.873	3177421.388	2762626.684	3471105.379	3051444.976	3786995.502	3357409.12	2907697.451	2963968.963	3362806.126	2987403.405	2944445.885
9.746	176.07118	614362890.2	1176762690	3730104236	375487834.3	2029996359	326688622.6	448172052.8	438947653.3	354549253.9	3833899266	602964196.8	506779731.7	468458319.4	839372604.2	518237364.3	1234705192	559026321.7	483751846.3	799488684	245147464.3	417496188.8	391894516	509790888.4	676057297.3	482121041.7	430867810.4	441947099.5	303058295.3	404853776.7	10452070.26	399765340.9	569818941.8	681845970.2	235066452.3	89173438.71	336082929.2	286185170.1	645904762.8	429465466.8	1461819675
9.886	376.27115	200326.136	1051386.892	8653336.284	1336686.02	2567347.169	174922.4571	128876.2437	354884.4975	100801.3167	251021.1237	428195.4579	287375.7617	242320.3321	2888079.997	681713.9721	269217.106	3922659.938	844637.7293	1022190.991	189988.5838	399924.5443	106117.1223	415578.1623	253379.2746	282499.8683	499559.3479	309668.963	184413.3084	163879.5756	126676.8096	152752.5762	282854.6716	163478.9657	308945.8077	186821.5176	359912.5889	346475.9666	184521.8242	344306.9928	182957.7853
16.22	619.48334	1328971.176	1187339.969	1484508.969	19712371.23	3815496.366	508956.3058	4953778.064	990873.0843	709079.2019	16020698.16	4709164.579	12074337.97	2677616.51	2420211.56	500979.8161	5135425.977	1649353.866	705762.6168	9944260.03	2577414.06	2661167.591	1229083.651	3063008.344	7181406.466	826526.1618	484244.368	4006410.662	1251890.656	8847350.562	860042.8931	2817815.828	5662536.983	7316420.264	3657645.033	977141.0602	2117778.569	865891.7741	1437947.705	3455604.877	1898296.835
9.72	235.09076	7020184.461	45836023.67	10112245.36	67008617.63	6770367.386	42110521.82	9340427.397	8573338.143	4624915.944	24222958.73	14291832.39	6485474.043	23058836.25	9754733.374	12030514.19	37356274.19	24544053.97	21679204.49	58988180.73	34118357.98	19143833.63	11370012.18	63644971.96	18622233.12	14381880.53	20458558.64	10819155.45	46205921.65	10696848.98	2261539.594	68478236.09	20150229.41	11361694.55	17329935.76	2999248.502	5889656.245	13174105.12	11071438.8	35798906.92	20829693.09
10.8	337.0632	259509.7102	338900.5009	439754.984	443495.8475	481557.7337	269722.1999	240516.6914	265793.1175	193456.0259	302015.9298	386240.0762	538887.337	323003.3422	270291.5727	325695.4416	407324.4909	724306.3222	393227.5712	483257.2655	442119.8548	254949.5843	266980.1855	345417.064	433519.5104	282542.587	1023734.369	309603.2757	264067.6589	198129.2987	224204.2432	245780.0394	299981.7619	323406.8703	16425703.7	230412.5163	364461.9358	438021.8812	285880.386	393967.9154	237084.8062
12.186	317.21143	1428101.077	4106471.083	2447274.843	1982226.149	3297136.612	4398889.767	2692224.448	2191181.639	2102135.588	2432864.149	2143521.562	2127768.918	2815123.247	2089171.248	2418734.575	4098744.32	2491506.914	2586373.069	2658189.153	3596058.353	2108964.617	2839339.455	7011875.493	2511242.507	1701311.098	14048234.97	1914905.593	6403031.066	1851317.543	1714357.953	1389301.162	1585396.282	1833767.003	2054942.189	2163446.544	4051880.577	1609299.706	2199898.932	3275492.489	3222767.871
11.089	301.21725	5563296.357	17283629.88	37838036.43	6720446.26	63962807.44	10989242.15	12218498.97	23910532.41	7070219.46	12718822.84	12131339.45	5137344.069	11953564.1	5984291.472	7413852.785	8048233.013	9111721.332	8153224.973	11555586.52	8548470.078	32103396.49	5555468.937	8130884.448	12093638.09	8794628.662	10657787.49	16216515.97	7716423.029	16507946.28	14279323.66	5579011.315	7263819.007	13250316.24	8031530.971	695545.5282	6228029.044	9186929.333	13235160.87	16477320.78	7924516.841
8.585	198.07706	1739652.102	1370899.544	2225602.703	2674360.148	3094122.58	1784291.847	788528.0127	981389.1921	1383087.028	1335107.853	1684201.737	1588100.628	1509010	1466445.322	1453712.457	6012152.409	1836792.327	2158608.006	2499486.967	5454715.4	1340219.841	1171395.925	3072840.037	1952304.785	1022120.483	1420240.023	1108560.987	1224967.371	1265580.657	1235710.909	1144969.649	1458979.884	1023198.064	1445049.11	983597.9398	1215705.301	963725.7565	1636159.519	1158998.818	1648079.168
12.932	311.09448	901167.5025	894121.7491	997677.2247	1228889.781	1028883.181	321583.3405	1058532.086	885584.4336	1646891.349	431514.9673	1070183.245	1558996.969	740822.465	933987.8202	1262297.681	382312.5925	823198.9953	1058155.216	1094206.379	909254.7734	1033363.361	1343615.202	400221.1729	1131061.237	1014199.949	1181048.335	614214.8897	1075850.631	3077676.44	1389703.473	527718.0083	1168367.795	789148.3084	1331725.742	1407975.673	434445.0521	762349.0777	545165.8198	788023.1623	803932.1963
10.865	304.09048	6892561.303	556828.2634	742577.1652	531971.7457	814035.5278	342494.1098	348154.6234	328328.7001	4169168.622	436985.3034	582266.382	4330201.76	319490.7709	354521.3387	416719.3898	404444.5304	827967.3375	396488.2619	563581.4445	382663.8816	331064.0795	507919.8318	500338.8606	517382.5066	336715.6989	1345424.567	447188.7935	319361.1604	598707.8595	2209824.585	290944.0019	364179.7569	485443.298	396557.4655	3302544.76	311247.8665	470903.6304	1045664.651	756641.7914	318339.3624
10.369	352.99838	5393.812179	358031.7783	7475.565478	6892.731513	7388772.079	33462.02831	6902.256342	6312.518535	4876.163648	107111.0282	6113.334595	11285.33168	2620369.842	180270.1201	5513.964545	14298.00379	9775.601151	9508.755109	7441.270166	30533.19208	6661.647975	6553.682859	14294.92529	7348.808437	6156.961149	23827.3132	10253.64002	5841.291749	6234.980112	5117.354514	11172.47637	6077.864245	12109.09521	5428.556382	6724.950315	10525.81431	5729.898268	9169.984343	12616.21557	4939.433575
11.8	365.10651	326345.9412	357164.0994	686860.8967	347966.9993	444408.7175	400301.8161	349202.5415	324845.5124	603069.089	462850.8648	2461509.54	875035.8519	478668.8951	257201.5664	498275.2745	442485.295	324437.1993	2104681.267	370281.0123	401401.9397	390391.7235	341847.0918	451905.5535	401280.2281	422323.0265	467323.9623	2099583.972	389247.1098	394367.8237	1366642.161	375679.8526	319648.1472	375212.8805	359805.2966	371956.4243	374766.642	3059006.887	635635.6661	366338.3253	313116.356
9.843	333.09119	75821.76789	118743.2056	123520.3449	154935.1162	129647.4072	169322.2502	86445.75773	92101.10356	93173.7809	155505.6535	82765.53267	265229.511	508568.0377	23446421.9	93573.03613	286717.7605	90361.8446	142792.1438	164091.25	130819.1284	92857.08256	92351.62456	192451.9514	99040.69198	93563.56276	296417.0792	131005.9281	84552.13042	90816.02928	131372.0543	153430.311	95421.29219	155085.9343	90282.67703	110544.429	129648.0754	72575.74669	123802.0096	100115.3397	77711.65789
10.669	115.0506	65899.10038	84205.49887	64079.07939	72280.90703	317550.6265	110143.838	129257.4743	64054.52558	63438.66226	76528.14003	60073.00842	84320.22229	307373.2864	1793071.901	58176.60567	192838.5303	69525.94031	68795.13133	70552.21258	75350.58073	76902.78807	71121.37202	84423.70697	80672.54312	65196.62109	66984.92749	81473.0177	74578.69277	101873.3676	71700.61483	89825.54798	63076.26708	82479.5198	75552.70909	77487.2382	78644.21571	77308.77904	75443.28571	76789.30039	82505.69052
2.624	247.05049	265833.2097	235668.9374	233319.3762	301399.7203	204445.1451	283093.4652	142787.8708	158251.2908	153606.5235	271734.9516	149882.4085	166511.4085	446292.9847	1416006.377	350745.4507	267987.4423	162917.633	231699.3272	175695.9479	195894.1173	330164.3751	197602.8349	275087.5157	192018.4286	183754.4905	150987.0346	269041.6673	298226.761	192829.7541	160874.7717	274110.0263	363129.6872	260623.3786	155553.0092	485441.4412	271825.7584	200609.466	238555.4498	253245.3212	140186.5187
9.449	185.08272	4512443.751	2130608.256	2605460.279	3716844.361	3377590.738	7178361.976	18620788.96	4711733.261	10760816.36	5190064.882	2550254.324	21096811.14	16524151.5	4926210.599	5595792.443	4008340.172	5219004.144	4676267.932	3003375.495	5485365.12	3595410.74	3785473.03	7871860.228	2889905.387	3545741.722	2063275.509	8034497.493	18554023.29	6199218.564	2584207.572	3536765.427	3977495.99	7431578.619	4356172.609	4042272.615	6623259.541	6424258.914	2691777.827	3715783.282	2573920.745
0.618	414.05542	317092.0404	620782.2675	251206.3563	1813409.251	11257404.65	404049.7683	507590.9078	1008822.095	419092.1158	450087.6147	700137.1086	1595041.934	374045.5254	973118.7236	506544.1079	449133.7609	319022.9887	486213.0719	653122.893	317137.1694	1046328.611	256608.3375	497334.0052	442243.7954	1045632.985	811690.4246	443260.9556	1561049.936	318081.4154	133580.6789	422491.611	1659752.717	384585.183	227955.4584	491716.3228	466161.3219	412861.6691	147212.7089	605608.4507	778759.4371
13.934	558.31842	184700.5211	181499.938	217369.8128	243960.74	277310.0088	209970.4372	151706.1544	150795.4102	366792.0403	415133.5494	881171.5218	337812.9483	238803.1994	210264.2443	707876.5852	2425643.119	230131.8545	203856.3638	404122.0923	595064.4179	227072.7488	247577.0163	633203.0969	293628.1203	208029.0555	150599.9261	257390.715	228436.4979	378855.1844	200554.7397	259410.7443	776869.035	244627.3485	217524.9378	223240.3579	374648.6635	253736.111	454764.987	203455.8091	146119.7227
13.314	420.31235	1463048.736	1897729.459	1857760.058	8925971.438	1996226.387	1812532.365	5430538.324	1613139.45	1805982.387	9263586.714	3933787.995	1965936.118	1778824.211	2714555.959	1602270.512	2912378.88	3428004.879	2898358.953	1487381.864	7441996.784	2389430.427	1853500.278	1751015.176	4216019.325	1842735.78	1350926.926	2416258.047	1659626.023	2335102.699	1896341.547	2167515.666	3600076.646	2242414.921	1627985.351	2054571.464	2141634.57	3890971.765	2233349.607	2178978.412	2048090.293
12.127	310.16437	2358279.582	4370063.993	2806196.979	4516032.386	2329792.521	1665287.141	1784582.696	2062521.055	1857375.938	2654039.031	5408198.215	3238211.654	2430723.175	2312297.14	8703412.41	11880170.18	1504670.117	2348067.909	2848243.66	7688172.112	2584919.699	4156336.155	6857096.475	2256827.376	1398910.045	1936401.32	3405860.644	2180013.216	1410873.444	3121445.219	1626453.335	3866949.395	2449406.921	2644992.844	6425470.042	1889602.328	1466893.969	3331079.293	1791626.078	2056059.943
8.669	206.05765	257139.8314	199524.5542	209840.2836	372659.9699	697166.9648	142153.189	107711.7112	92218.13241	128396.6829	103793.1132	99652.75635	186188.4144	88730.24655	4005102.983	116280.2911	209354.135	108542.9944	128567.73	119969.2526	247699.7906	110091.0571	111909.8986	96777.86477	105272.7499	92364.74963	137900.3896	114911.2014	85770.39003	96390.03579	112905.6544	88837.15782	105553.0767	89423.2811	126840.2658	108701.1858	94975.92265	1469394.559	727126.0822	113850.1716	152396.898
13.015	201.16016	1115820.861	1122061.703	950130.8984	1582447.883	1580226.676	1028206.572	1139641.611	961801.1982	860201.0651	1624372.931	1201297.897	1098285.198	1037593.489	1159706.245	1451343.527	3490008.492	1347356.989	1280561.011	1408713.203	3851297.452	1318388.839	1253222.049	1177627.964	1479355.199	1458995.556	1544597.144	1209515.89	1150069.159	1407952.24	1089585.907	1194836.493	1252787.387	1019926.916	1186825.04	1189733.54	1198294.486	1296798.468	1204898.142	1275260.361	1115521.784
7.577	227.04907	652470.5819	431892.7756	682524.598	664523.1977	1555019.654	318375.8359	302382.509	219213.5992	403991.5085	250741.8882	1220431.146	531004.0378	475927.7959	232875.427	483616.6999	324066.7043	249688.8216	454124.7866	383338.1701	395742.6751	276228.2349	249707.1719	305048.7286	547349.1938	326837.4682	317370.638	241917.3982	305224.7059	381336.8295	433365.7127	277201.1703	317022.8583	216711.8388	262855.9303	872753.9673	238172.1673	241694.0019	363161.861	228198.8064	298331.5954
13.496	285.22217	1346643.709	2161897.395	1336783.44	1783269.752	1766712.684	1871666.392	1421292.802	1380127.693	1628853.804	2467246.638	2040228.095	1748357.044	1729784.262	1398725.56	1752697.455	1021690.109	2022461.04	1728065.304	1168441.39	1615447.912	1160413.67	1727530.099	14912082	1976692.259	2965407.755	1867192.283	1912995.316	1337122.605	2279113.158	1439662.275	1161584.527	1782184.711	1476418.339	1890889.409	1554390.049	1684312.649	1443939.411	1634477.019	1541139.37	1482361.117
7.287	183.05135	981181.0139	1517610.693	1335457.797	782069.8696	1093188.973	2036789.639	927324.8214	758793.6192	1043608.136	2486825.363	598779.8088	778467.4923	1616160.231	652261.4779	1184642.718	1552895.001	476893.3499	1351451.7	747975.1061	1226282.049	858877.0381	2092709.824	1935388.366	1541144.928	1419744.86	686873.6905	1977276.848	773337.4191	1225012.009	649485.5313	2172514.762	1723272.535	1815903.609	1099156.14	1016133.042	2191133.877	1380641.033	1327233.46	1631697.302	800190.9788
12.173	211.08746	1256391.218	1197227.43	2404599.054	1270533.36	1674316.234	1136090.94	1533980.893	1259448.473	1495384.345	1762540.014	1527056.464	2543236.195	1348981.538	1399982.744	1483627.607	1830346.34	1638885.472	1446181.222	1317617.765	1450225.785	1437049.424	1536543.388	1537913.758	1451112.263	1859818.197	1979589.326	1549208.298	1444032.333	2221113.55	1803345.96	1222937.555	1841011.304	1442689.276	1207820.334	1413455.76	1638019.915	1404780.512	1345167.6	1339750.937	1313641.858
11.425	122.09669	2669032.221	2840704.198	2726827.206	3409261.389	3508958.163	2436423.293	2699376.992	3191580.539	2064497.289	2299334.014	2916847.143	2320319.51	2880404.533	2823153.203	2997758.296	7778330.907	3089211.596	3098583.391	2983633.954	6263511.363	2990258.297	2616568.665	3876243.152	2721812.147	2616177.784	2176475.981	2980475.875	2435788.925	2382544.82	2786293.741	2606748.026	2337244.112	2373632.791	2656356.923	1974532.473	3213106.092	2314501.104	2815618.479	2743911.952	2919341.846
8.532	154.08653	1917047.564	3856059.814	4146320.73	3435589.137	6221816.232	2317498.967	2292174.827	1895604.381	2047775.876	2633792.35	2408872.957	1398006.81	2452341.66	2459656.305	1503663.895	3287681.601	2830880.358	2128505.522	3958290.945	2922246.381	2844756.874	2198144.418	3047865.205	2889117.784	2028700.09	2214061.13	2462026.725	2028792.997	1826126.582	1825570.088	2308247.03	2606311.247	2323723.325	2190126.337	1800687.246	2373229.192	1697793.173	1998343.169	3354472.79	2953228.65
13.982	466.29483	3028695.096	4677612.233	4586164.182	8674475.362	3426737.431	1736469.394	6614633.532	3754432.709	1914785.315	8033022.734	9387265.189	8355132.072	7917633.234	2488888.207	4245768.213	7333315.137	5039030.086	1012687.17	5797051.992	5374428.229	2735384.87	6710685.878	3157761.933	8391929.406	3102640.244	4985564.997	4588424.899	1840611.546	1655833.683	5434452.052	2208316.92	7442565.566	4383828.265	1382689.199	3901562.333	7694667.199	3654321.174	7282124.376	3080003.514	3589569.962
9.661	457.23831	320099.6444	220821.9225	501550.155	294666.0764	358519.3633	192519.7413	163586.9022	181487.1072	325770.451	288169.7025	188836.0758	505372.7784	279560.3278	193631.0145	173736.8246	235423.1039	235393.3136	278262.4153	279789.2981	188648.6681	171835.3984	173752.4265	226887.6149	170797.5147	222630.2689	789151.5135	254485.1013	176052.0711	475423.3533	161592.1567	161174.8458	167199.5926	192986.4654	231535.8122	184350.7424	179860.1498	145193.9966	176096.1514	190115.7871	192346.445
10.132	291.09048	1194634.637	1589055.077	1608554.408	2044094.721	5256172.568	1678635.314	1751954.327	1088667.788	991139.3265	1684791.735	1087271.608	2060117.021	1324489.532	2506155.58	1405923.404	1363723.455	1773151.083	1699231.888	1460864.186	1147599.183	1533893.413	1065070.907	1683345.15	1293801.371	1192566.115	3222653.528	1610823.44	1240417.745	1232874.783	1397859.509	1557494.479	1245653.723	1524482.932	1522716.924	1140911.356	1480535.642	910417.5756	1443871.609	1276885.205	1541970.089
12.67	390.26489	1411156.279	482868.5608	755296.6099	829977.5258	849897.7858	720663.9257	866824.604	708818.8995	758866.7929	2068531.174	570544.9573	1091800.457	1194650.391	743076.0544	640541.5219	1904014.572	783674.7019	1558498.161	459819.56	1341642.748	457080.1534	501826.9391	851232.5887	587366.383	1065646.154	1133938.428	2078670.241	657505.8536	1883010.439	1187328.105	893654.0496	600133.861	3363843.138	704411.082	2830193.341	861343.4066	906775.7822	664709.8952	1025286.619	2307437.377
12.119	230.03764	1115366.709	1030243.161	1220603.174	1270530.68	1561747.18	903936.2809	1370050.097	1138342.153	1292415.318	1594969.654	1378288.04	2111172.261	1140002.092	1166576.36	1330705.903	1510139.939	1302766.505	1229765.191	1301408.254	1380854.057	1384773.445	1368442.414	1262324.413	1413671.486	1704024.577	1581575.114	1284841.978	1313052.644	1559148.149	1266199.011	1000301.158	1670352.205	1175933.776	1059826.313	1087214.41	1360824.655	1224670.477	1040513.984	1131855.57	1218239.607
11.829	310.14798	7097471.714	4733998.89	3749935.806	5546496.731	7405407.701	4597113.518	4139658.207	12643991.84	4682738.997	6371364.855	7148175.554	5611151.484	7585251.019	3981126.496	6946457.976	2448154.17	4357147.611	3105699.57	6766451.79	2920488.064	7425187.412	15773779.35	6145529.767	13356745.21	6032042.682	2789850.154	9796893.699	2918696.61	8034910.363	5732042.925	3573347.644	6341556.153	12692125.14	7590855.361	9953505.138	4511620.881	4272966.043	6738427.652	4758416.785	5875915.962
13.512	316.22617	841778.9003	935338.2416	410577.508	4626574.495	1210544.062	665798.2346	1671560.795	1243925.034	475592.5341	1658799.639	798692.4688	478144.6478	1166289.635	784937.8288	689177.4768	1617319.757	1246553.875	1478499.866	871836.9926	2198146.408	1518220.377	1362723.24	1215753.708	1249985.478	977076.4933	1204473.655	668084.7	1894969.072	1742791.781	621313.3819	974814.0156	1044279.192	667396.4859	1189859.91	500608.8012	786124.6516	774851.4482	1659196.299	958966.0491	1288749.603
12.642	298.04135	923864.4294	768951.7523	890055.0647	1742999.834	1389130.596	1113210.514	1418367.615	715531.2532	947825.1546	1858594.352	934294.3403	1391077.283	935380.2268	839457.9129	1124601.303	1662241.45	1494164.886	654246.7387	878919.2649	1361339.237	789922.2489	892191.1812	797146.569	1213794.897	1141087.419	1378726.41	613681.4895	928662.936	2520515.666	1531186.8	1027208.38	1118261.375	784974.7843	934469.1145	1053581.274	788869.9124	760523.8031	902518.3833	648191.2917	965333.0613
9.252	393.142	551941.5741	1221016.463	1890006.143	8426468.139	2353397.573	755433.7928	2424041.997	259476.9215	274238.372	2238370.461	1920235.537	958579.7278	1282491.332	1511642.821	954997.093	1339605.951	1105383.596	5828461.786	11987546.46	1320244.436	1041388.309	562231.954	690171.4765	1337282.234	327275.5431	1601505.358	531874.9985	4265392.648	2679132.278	382069.1213	627694.5301	762560.5058	524267.503	1136202.211	180620.3645	2291556.273	1577947.013	985359.0802	1527939.972	1581500.788
1.397	223.11758	334653.4974	74955.95185	260358.7533	324115.0697	220017.3659	203946.1803	261685.3294	247997.5004	268051.7362	169982.8205	137839.7648	210937.5676	126563.0437	307309.819	891715.8466	72889.22955	348632.9168	117215.8368	161456.6767	210395.6467	183300.1787	1938370.303	69902.88638	870702.0098	171674.9783	432840.7992	78887.32707	379656.7637	231306.0634	238034.9368	106494.7215	951790.6507	88067.34589	593803.1809	152291.7132	291984.3994	354999.6419	84504.0836	321575.4832	319345.5239
11.331	315.23303	1807358.399	8713353.972	11554738.81	4252866.562	25815087.41	10225739.12	7279602.188	32365416.44	1297661.305	5018158.419	4955106.288	1504004.103	5664691.373	8797614.701	2012594.937	4195407.594	4982524.625	9308181.572	3698091.471	5773009.754	10612031.25	2423901.803	3303879.468	6350309.382	3233409.751	4006234.663	8006984.923	5036795.25	8634607.671	6730656.129	3841988.506	6206030.852	7906047.288	4647921.493	163753.4487	1774608.309	12943785.43	10795024.91	7235063.159	3980430.274
10.682	182.08209	8518835.479	8667203.04	3885580.962	8348784.267	7058647.651	9589816.248	8192629.539	10107765.29	26047308.67	9303824.004	11936865.04	36267024.99	8153114.206	9924431.815	15282039.49	8257462.483	11102856.94	10290695.65	10044958.03	7885900.766	13690777.05	8045809.786	6998370.301	8681786.899	11507317.83	9323654.112	6953336.729	7903150.816	31421589.11	41699801.09	11915910.06	10165103.7	8075359.535	9052085.315	29591687.1	12028867.49	6743290.584	25718533.35	10670680.11	8038163.657
11.66	164.03818	424404.8082	472412.391	2516426.671	539924.6681	623471.0081	385876.3654	633115.5953	381407.8159	463500.5247	540064.1785	427636.7696	606767.2486	395054.551	1197446.102	529813.5748	463107.2919	638040.3163	550954.364	690366.8038	623909.2958	592360.0141	434859.1477	478665.2032	520062.5793	404410.3843	922532.637	493012.5617	435546.6504	587834.1565	865328.137	435430.3982	500345.6244	391229.6355	466628.7761	570696.0378	420544.0534	474327.9551	434586.2331	514861.8159	564550.2237
7.829	147.04474	4265304.007	3440222.815	1517683.286	7058070.751	4917385.354	1785119.268	3123324.564	1744285.058	4771065.779	1607387.567	1616683.392	2500606.031	1970705.767	2638467.317	5003876.83	1277337.654	2123749.947	2009679.325	3163557.437	1857672.752	2360817.324	2517390.684	3164187.697	2258492.977	2027691.509	5295905.983	3194558.855	1579941.97	1354760.411	1446954.823	1503701.516	2054877.829	2660900.79	1399226.709	2049368.713	3712217.036	1187695.918	2128273.156	1190690.869	2772660.154
12.753	279.23233	976377.5734	1991674.592	1229591.471	951535.2258	2635951.161	1082375.798	861440.2483	1470153.8	813281.9682	1399026.999	1132254.886	935099.2326	1074633.186	1320548.409	1767821.845	840640.158	911563.3925	1419021.368	1271958.821	1318601.873	1578250.599	887183.9743	836790.6704	1126447.248	1021710.806	871565.1232	1459046.709	1020693.204	683964.6957	1324400.073	919227.2306	923618.3532	899546.6929	1214969.186	1074570.951	1230135.674	1497583.23	872005.5511	1234653.799	984165.9826
10.279	247.10599	637252.0462	1098803.249	467856.761	3610365.261	953780.6477	827167.5054	637652.8301	484364.3938	722167.0792	813193.5155	7256503.777	570222.2986	360159.1799	1927208.761	1967143.802	3865078.805	15431114.64	604386.6684	1590655.589	18340131.81	4262275.728	932954.9541	488360.7366	597362.2153	394348.865	2506855.444	612761.1189	1776393.023	559356.9207	899715.9001	582341.5713	3763461.426	397274.2031	1015623.448	1713272.106	806098.9486	2166158.839	483477.9683	1895752.819	512949.3878
11.086	447.09244	277574.8516	356560.0183	835495.5241	219283.2295	639899.5609	347539.9878	147841.277	4093663.384	166983.7165	313494.6609	293523.8339	256894.5578	403112.9053	180566.0429	356983.4653	399196.0173	261252.227	831247.9984	243098.84	255882.4682	279499.1466	438575.1313	676682.5944	282267.2044	246201.0139	819838.3905	643459.4009	8450219.171	162118.4135	104929.4908	16355424.16	244718.3447	157700558.4	190433.1758	133977.3756	337203.4479	227786.0513	212612.4818	288837.0142	243377.9516
3.469	103.05054	10685951.61	11051684.21	11017948.25	7251277.616	12514766.41	8523831.119	9068607.431	9982382.661	12673928.12	13455249.08	15348625.26	17696858.64	7397004.928	12404711.11	18640972.92	15522382.34	10295702.08	16323491.23	17452514.75	24869575.13	16002671.29	9793645.154	17001708.84	13579969.63	14767155.48	31990302.3	11174079.52	9439895.855	12269829.59	9952311.487	7140817.168	14768405.24	9198345.553	8854308.319	16208010.59	11669809.39	11543432.57	14121953.47	11367319.82	15369851.24
7.503	353.12225	296792.0158	399644.323	480852.8701	236309.6108	240500.8994	248965.6738	227048.4539	787570.3192	250488.8243	274427.7123	827890.3382	287681.8131	297477.992	377969.2093	276978.9513	334014.6424	229876.3526	315822.072	395746.8911	241752.1254	260707.2322	215523.9431	305573.2744	372201.5577	196497.4785	284539.6454	335649.6282	275475.6675	367385.3715	150724.8168	252074.9753	274725.6268	240431.7417	187443.1341	274216.6682	280184.2355	258046.1328	354106.413	283363.4769	224183.9976
8.533	204.0701	595251.7732	1002203.145	1511592.635	631990.8107	1089049.01	438612.7344	324603.4785	911815.0223	269484.4566	1165348.081	1293843.157	1175081.431	2047664.158	700569.2691	884008.6955	676534.0183	1426640.311	765148.0186	981544.3147	463846.592	550242.7551	279902.1308	338652.6862	2774166.042	310276.9549	666266.8651	1500147.951	1326259.53	473883.0346	229145.3722	286770.1365	582843.2381	518152.624	223005.2176	421300.2672	4219628.873	609694.4073	704710.4787	889210.0563	1835064.123
9.282	168.10275	24359932.43	4727967.216	3544905.648	4052343.618	4712263.563	3872886.848	3850000.724	3421027.719	3468824.424	4201248.312	4579061.274	4575745.233	4001613.823	4347932.039	5525482.628	6697357.382	4630603.76	4498228.424	4404416.885	6334170.283	4599498.765	3772329.624	6159456.412	4208959.564	3809897.016	12493913.31	4278062.416	3334786.552	3529934.463	3752128.928	3743273.706	4429466.303	3828718.745	3433967.186	3619974.194	4636605.099	3683960.211	3248097.183	4347855.815	4917112.53
11.752	238.0903	391991.0803	366864.0708	1049767.844	379358.623	494012.6037	367979.4704	422295.6241	362677.7586	327551.8906	383972.8171	380885.2092	542081.19	321250.6793	670580.3422	411618.4396	355646.5193	505617.8399	363573.0986	390417.6145	397580.4973	421386.5705	341916.4955	388496.4221	414916.4135	441823.3657	648996.8768	391624.1088	422620.9455	468958.6114	532409.9764	303720.7106	348413.3868	319494.5036	428565.871	436284.7773	326816.2316	447296.7544	434537.1385	316423.633	314387.3729
8.113	220.1707	119928.1835	79994.03711	111481.5096	129009.9938	389013.5423	102786.479	72132.531	82799.81742	80229.33449	96476.37844	79462.16451	125242.1095	97245.99413	85895.16301	107030.5115	124836.6798	87706.23656	94462.74138	130423.6183	125043.3329	76206.80274	90397.00455	98567.26312	78110.93563	69253.54512	9985545.421	87446.95111	77181.46083	87825.17158	83491.10689	84964.86767	76674.83554	89450.17911	71008.65385	84198.26654	102212.6839	91730.80961	121036.6811	87712.12658	82667.40867
9.226	102.05548	1834891.332	2739957.257	2242267.351	4266711.131	2400096.814	3561464.844	1604806.651	1765195.702	1187026.729	2476406.452	2298634.221	1761325.616	2536266.218	1662500.23	2041386.822	5250940.406	1684341.743	2346885.235	4652595.512	3134848.212	1938405.121	2163081.329	2457758.101	3684662.739	2865851.911	2647963.602	2522850.366	1344310.465	1444442.332	1226597.827	2028321.915	2109051.593	2114564.966	2837901.582	1417427.67	1813013.875	1725771.475	1828460.027	2408318.005	2088079.281
11.341	281.08194	365150.8233	3496666.261	429566.1075	916561.958	803663.6655	7967670.861	447574.9268	382485.8448	295517.3733	368624.1751	370405.7136	419781.5409	6231604.3	334449.4813	13950133.89	431083.9862	340655.479	564635.2839	2576138.923	7590475.167	510806.9486	391757.8612	6211392.652	3296214.821	410823.4874	525122.415	378363.009	407525.3887	317090.4251	262576.1362	2095748.715	404996.7685	269765.2775	273604.4978	317440.1823	393208.2231	413754.2112	6301921.451	447573.5137	318803.4461
11.2	289.21713	3866094.615	40408953.81	10441130	4437941.552	10275057.25	10171291.37	10824622.37	7386741.071	43962587.02	7122561.153	2683019.472	2135842.201	16789526.41	2003509.586	5245585.64	4325906.517	3542979.641	3540915.764	4997644.4	3842889.14	5573528.016	2317283.205	2295646.598	6534776.987	7616703.071	7878844.999	7268077.226	5978983.903	11863739.83	4038757.803	1934258.402	8876951.731	4666525.163	4148501.552	958619.4962	1925800.565	3438294.612	2273487.405	10863876.15	4270763.308
15.854	644.43146	412111.0887	335810.3915	469426.6476	619033.8902	395057.6079	404117.2734	386152.422	357225.9012	339879.2518	478387.9784	462801.5458	339587.7654	387394.581	377435.7632	349780.0762	9472667.925	534669.8909	451941.2263	533353.9668	8946567.848	347647.2378	343927.4891	770162.3739	400799.0072	372623.4856	440802.096	514567.1813	368379.8683	466602.0761	370758.2592	406732.8272	347665.9648	384789.381	453618.8914	334380.0915	572562.748	406436.5129	361291.8956	366183.7146	356414.3158
7.412	252.13507	1007498.291	1516651.013	3743373.227	1017318.579	1305744.138	815903.426	1002359.628	797685.5841	737426.0527	922166.0039	1866349.709	1210789.552	840880.0999	1052361.849	1233832.685	16859542.45	979583.7902	1167063.094	2259323.96	15046141.82	1380219.036	2555650.68	5517506.795	1670262.043	885033.6282	1597355.284	1614026.73	1515659.951	2050247.046	1607350.117	869239.4205	1392085.058	986726.96	1020142.022	1433123.968	952241.7346	1114383.625	1151543.206	1023530.588	1140362.001
16.232	604.43616	1147943.781	1403227.819	3947679.109	8299795.897	2558328.186	1156318.246	4270950.082	1790597.68	2319345.82	8949263.292	1295245.464	3890835.227	3930288.456	2243120.251	2380710.953	5317716.332	3153812.668	2257948.119	5665207.012	6408865.032	3213162.534	1482471.504	2213275.878	2842873.12	1792790.773	775340.0911	1364056.548	2007125.063	10118710.18	4163667.052	1893198.06	3258269.033	1949834.993	1135302.168	671953.218	2704870.187	2060043.182	5048052.479	1702571.953	5399903.382
12.78	439.35834	55835.25051	178898.2449	42836.13281	253212.5913	240912.7799	49375.11379	112180.6796	43437.04294	31372.58443	85550.82324	3542531.853	46620.9461	54089.72761	2080885.106	87506.93606	184597.1626	243330.3476	3497395.632	106403.8345	91733.87894	57041.04841	52203.59104	55420.41431	70192.56924	77860.65111	77670.97559	373269.618	59252.9558	70933.2745	2160835.117	43476.4315	68729.27784	51159.52364	135107.8135	35353.37806	81451.11377	5505178.675	41976.44785	144017.8471	60963.84113
16.879	772.5824	1462641.488	1902251.728	5028596.214	28078295.03	5145336.323	4042640.88	4136392.73	6109748.766	26664895.37	3211518.324	840723.8044	12525033.23	6258018.935	1002775.496	1529640.066	5172291.182	278656.7394	734945.8817	11210559.79	7066788.745	15693378.64	1667586.858	6724804.384	2526117.778	2319033.412	294772.7718	1808089.729	21990951.48	3108557.588	778713.7287	7859181.324	7323365.722	5791109.021	1750231.11	13501241.53	8006319.401	7352853.928	2681606.657	3013955.387	7553748.243
10.19	257.08099	345822.8561	2280073.644	343792.6556	537948.4659	369090.1692	741348.076	487158.7333	324628.3497	908732.3724	718000.696	525442.4944	498180.8382	210990.5081	518810.4234	1574086.77	342158.3297	623083.4772	744777.0661	1879255.337	488634.0263	2953234.169	4908454.217	2363884.043	1405031.879	2852496.468	1945504.54	292704.8351	458236.6435	333954.7763	332144.4355	220542.1367	1388422.624	1446065.701	636565.1738	375548.8993	954533.8108	535544.052	714571.9132	724115.8979	929116.1876
15.211	800.52057	1323327.627	1435623.695	1566117.642	2740240.076	2092430.722	1278255.564	2287111.392	1544181.406	1703367.739	3740336.819	1735363.551	1715396.145	1961207.545	1503303.47	1934687.161	7743405.618	1587832.692	1673340.553	1312798.849	5974460.174	1362902.38	1724496.71	3193324.074	2007120.395	1897518.974	1530662.925	2775889.906	1517338.169	2996029.483	1286330.984	1823732.362	1820431.64	1273625.377	1343851.357	2082008.044	2067327.455	1238785.428	1971021.664	1401147.343	1997438.957
7.49	298.12738	2207341.66	3252122.913	2788749.099	3780396.461	3052496.96	1707033.575	3217426.003	2250335.255	1527151.192	1654431.362	3964965.022	2048430.271	3198577.047	2936616.598	2667897.217	13272758.22	4219641.825	4873858.046	6373997.573	11364246.91	5082072.498	4197197.309	3835069.337	4245194.399	2156423.667	5865846.953	2226771.993	2082626.17	4220646.481	1639099.802	2709376.985	2857896.893	1437263.944	3710268.327	2953900.254	3279432.81	4176345.992	2969859.178	3567937.095	4931127.735
14.152	594.45276	1888710.843	2802504.236	1735340.182	1500961.02	3730018.415	2550959.142	2663107.003	1950791.263	1998435.072	4959561.234	1857825.631	2103599.712	2755464.711	3199267.556	3019041.08	2797691.751	3615202.455	6859667.768	1894257.613	2136434.367	1055427.564	2729444.752	2895115.427	4080010.734	2448346.003	3035485.173	4756296.042	1403528.205	5274114.993	5755379.435	2569484.141	3009259.678	3416647.102	2646248.47	1199721.501	3457918.158	1741786.375	2636775.844	2333599.464	2948973.302
16.142	557.15308	378739.9636	316842.9018	314635.0261	390282.6394	382276.6084	341274.0181	384240.4335	351946.0981	510647.6014	473233.7296	331671.097	399844.2599	426742.3647	399377.2451	388657.7102	610290.3269	395705.1672	519803.7385	279579.4998	438478.9889	317846.1617	321897.6535	384523.8629	325186.9883	321100.8276	450242.6637	446796.398	328028.197	533267.1759	648169.5494	398326.5643	304867.1285	436337.1552	390836.0422	351235.0156	405737.48	339650.0381	332670.1715	343928.7598	418269.8791
8.371	396.07022	266881.5763	87404.0978	175371.9935	352946.1208	679842.1348	149530.159	57550.04424	66713.43476	70173.90119	85165.39714	64449.11964	137520.8982	86389.77812	86667.03505	119386.3234	227232.1864	79326.98536	155497.4004	75975.23371	265560.4718	66871.11867	67541.33444	98257.12343	53858.87213	48145.37895	89735.80424	79043.33573	65341.38349	53844.3552	74755.89747	74206.61406	63090.44995	74940.29875	65722.44892	60116.5163	92851.68843	82246.81215	90667.81307	78706.67917	46243.6898
10.078	222.11104	6446730.764	4923596.012	3715329.916	4566964.47	5827232.635	4257492.421	3847451.872	5116342.921	3037799.37	2397049.021	16989812.14	4924099.585	2665950.698	4841794.896	5657137.39	2072982.656	4487705.289	7071833.371	6330423.401	7188711.367	7880088.295	5549359.751	6885265.13	4859073.916	5858962.556	2117463.082	4910510.912	3678029.47	4151885.904	3244157.562	4001606.778	5955912.454	4010408.717	3292845.262	5355084.23	4537302.83	5382984.457	4980604.059	5241247.048	4913333.535
[truncated: 700 more rows]
