# Supplementary material for: Integration of proteomic and metabolomic characterization in atrial fibrillation-induced heart failure
Source: BMC Genomics. 2022 Dec 1;23:789. doi: 10.1186/s12864-022-09044-z (PMC9714089; doi:10.1186/s12864-022-09044-z)
Supplement: Supplementary file 1 — Additional file 1. [file 12864_2022_9044_MOESM1_ESM.zip › proteomics.csv]

Protein	HF_1	HF_2	HF_3	HF_4	HF_5	HF_6	HF_7	HF_8	HF_9	HF_10	HF_11	HF_12	HF_13	HF_14	HF_15	HF_16	HF_17	HF_18	HF_19	HF_20	AF_1	AF_2	AF_3	AF_4	AF_5	AF_6	AF_7	AF_8	AF_9	AF_10	AF_11	AF_12	AF_13	AF_14	AF_15	AF_16	AF_17	AF_18	AF_19	AF_20
A0A024QZI2	3129.641602	2281.183594	2867.358643	808.1099243	5461.604004	3863.499268	876.6574097	72053.45313	6803.511719	3184.999268	1854.519531	7555.617188	7192.495605	8782.891928	7303.890625	2475.455322	9333.491016	5483.054199	69040.92188	4011.732178	6746.558594	4623.482178	1707.651489	3239.171143	3425.886719	7045.029053	6720.11377	7262.370605	3213.061523	6970.678833	7824.510742	5106.474145	4995.52002	4906.853027	1059.509644	4075.234131	5548.134277	3951.834473	3130.473633	6545.755371
A0A024QZK7	100146.4839	40849.58984	44351.60938	79532.63379	324490.75	55465.5	55273.58607	264579.0625	214617.2969	87641.09375	71695.32031	69176.07813	73105.51563	95117.78125	160637.5625	29853.89063	54032.39844	267811.875	25714.92383	176331.875	35578.61068	117115.3203	64408.96484	5128.462402	209230.3594	46061.1194	376687.5625	76888.64063	96110.21476	336407.0938	48497.46875	104981.7969	42967.3125	182900.0781	43958.45313	507177.6875	170337.5938	440652.2813	10946.87891	64460.88281
A0A024QZN4	3788.930176	182790.5625	10490.80859	231219.75	7639.893066	332964.875	16566.80469	10468.74707	6279.377441	11166.49316	10681.71582	5018.890625	12939.60742	12276.74707	15853.31641	15878.50195	26974.49023	32370.91602	20084.21484	38852.41016	15203.21973	9336.160156	29975.49219	7484.047852	9500.441406	5412.702148	2670.539795	3548.15918	10009.88086	10725.24023	451951.3125	8383.212891	7122.84082	3616.908691	7581.385742	10823.70898	9880.625977	7430.366211	1488.870117	6906.967773
A0A024QZQ2	47182.17422	58319.23047	45095.61914	36207.34375	58956.88281	43277.87109	41854.05469	57406.48438	33009.94922	83077.10156	38993.94531	44733.00781	71662.65625	26677.0625	47372.25391	19669.46094	18822.30664	36325.62891	18123.44922	61222.82031	64226.94531	31030.06641	24132.30273	37933.48438	39493.97559	57488.21094	34219.22266	22103.49414	47605.375	51142.79036	16711.88711	48287.08399	129965.9063	25650.77734	48641.45703	66957.24219	52027.78906	55905.83594	24877.00977	20464.95313
A0A024QZZ7	30184.78945	28315.54614	22871.28955	93328.92188	7808.998047	14376.66309	14545.40332	18786.21436	23828.54297	78543.98438	104363	9388.009766	40145.24561	17101.52539	13294.68555	66804.82031	21852.13281	165819.4219	40540.00391	73838.25781	35124.05078	27384.41992	51408.60547	14954.7373	12558.00543	40977.34766	8861.854328	3711.605713	7232.769043	9938.708008	11093.95508	10970.62695	11809.38184	60126.98349	2206.436523	15106.53103	38520.91016	16910.07666	20943.30859	13956.63965
A0A024R017	24490.46228	26801.84265	34064.98559	419124	6639.697266	20043.16211	14742.16504	12134.15251	18038.41602	97749.25781	264357.75	34032.95182	15448.37488	31273.13086	24877.72266	260230.9375	40055.76563	307289.375	53636.33594	192882.375	39951.07031	35762.90234	53427.25391	20897.53711	22535.06543	41599.20703	17895.27039	11429.97933	7987.372559	18529.68867	11864.01953	14028.76963	13730.29395	14690.11499	10344.5531	26519.53516	39590.11719	20512.70215	23952.64063	19891.70239
A0A024R035	420245.75	828462.75	839385.3125	631873.625	1003734.5	411902.1563	614389.9375	632060.6875	526400	481002.375	408823.125	724918.0625	979339.0625	686662.5	150927.2813	1231307.625	954648.5625	380441.4063	467928.2188	615156.5	556073.1875	766668.875	347843.875	508534.2188	501594.1563	408919.8438	536111.4375	739287.9375	673393.75	659194.1875	557179.8125	364640.875	575796.5	683284.3125	397246.1563	662539.0625	626479.3125	545680.1875	589700.5625	683158.5625
A0A024R0T8	1980798	1534897.25	1565863.75	1757419.875	1471645.625	2335038.75	954148.3125	1157971.125	981445.25	3021620.25	2146634.75	1951952.25	963776.75	1223406.75	3734740.5	2173970.75	1260574.5	1598065.75	1901798.125	1910646.875	1574636.75	1664353.75	3291729.25	1653034.125	1816734.125	4451920.5	1645753.75	1071808.75	1480597.25	3527880	1986251.25	2896871.25	2772615.25	1526066.875	1177022	2026757	1644309	2633636.25	2437934.75	1957435.875
A0A024R0Y6	12514.19385	4042.761231	12194.58264	17501.42578	10923.7168	5739.96875	5485.688551	4778.302734	10521.39063	9984.489258	10682.83789	6099.856934	5776.527344	25756.73047	11045.38477	18899.43555	14330.69434	43595.79688	16475.09961	28432.06836	16199.82227	5566.440918	25305.79883	1376.084106	7190.205078	8895.523438	4519.646484	4762.645183	3574.688721	6409.338867	2636.631104	2964.132568	3276.390869	1231.771729	2818.235687	10955.38672	7086.171387	8486.348633	2586.050049	4738.416504
A0A024R104	5744.156982	5914.866211	2449.753296	4901.257324	9540.03125	5711.941211	11254.73633	3355.635742	18095.74609	4744.57129	6968.937623	5399.651855	5341.09978	7892.765137	6768.021094	4134.692871	6296.106934	3001.188477	3290.056396	3898.564941	7631.230957	5461.549642	9283.44279	6107.328125	8520.993652	6316.410319	3307.008545	5596.549316	7200.056152	5834.774414	6972.471191	4918.285156	5645.154541	5365.093262	8825.862401	7535.465657	2825.104721	4823.007202	6178.635742	6058.091797
A0A024R145	21860.39453	5351.207031	11696.875	3863.834473	9595.686792	9191.491211	8834.445637	9778.694824	6411.487793	17324.9043	14737.37695	10099.75586	10898.45935	11474.93457	15101.85254	2855.293701	5934.99707	4952.242432	3007.277832	5008.977051	9316.546875	48849.86719	6908.26123	6647.479492	29967.95313	9075.538086	6944.402344	5953.004394	8319.855469	9703.90625	7965.069824	9525.099609	7175.314453	5225.942383	20548.88672	6446.712891	20873.91406	3249.368652	4394.662598	6738.83252
A0A024R1G8	136378.5156	324280.9375	180542.0781	213469.9688	103516.4375	166210.1719	242565.2031	249648.7969	228718.4531	271620.4375	224529.3594	182236.6094	247746.1563	185450.0938	304785.1875	136137.1094	235694.5313	237097.2188	145871.5781	139715.125	213124.1719	304762.9375	146030.4219	196740.8906	246902.7344	315072.7188	203557.4063	229121.2656	353809.7813	280917.1875	160958.375	250664.8281	196899.5781	132781.5313	223091.7969	249726.3438	346589.125	243194.9531	275780.125	167513.6563
A0A024R1N1	145241.9844	6400.469727	32435.74219	10300.79492	7183.893555	33706.27344	7098.820801	8474.414063	300858.1875	12862.60645	35698.99609	8857.443359	10222.2334	26100.75	5583.033203	13155.77539	13748.93262	25555.63477	37917.27344	25902.65039	7887.167969	38217.58203	19910.5957	131960.5313	6201.574219	6470.798828	7102.12793	25006.20117	18435.29297	10424.80664	7264.286133	6489.317383	9031.232422	51586.11091	7486.336914	10705.83691	35361.71484	13309.1709	9133.863281	31694.0332
A0A024R1U8	8814.158203	15467.22461	14677.41602	9942.928711	23950.71094	8147.445313	33656.59375	15513.28027	10783.71094	16020.85547	12462.05469	12599.52637	38287.19141	14681.16797	9535.40918	10907.02539	11366.59766	10956.2998	6532.999023	10629.81152	8637.574219	8827.798828	10502.92383	10381.02344	11853.56641	15044.64551	13492.34375	9888.03125	10938.68359	9411.723633	11050.7998	10604.44434	13537.95215	13649.22461	8378.09668	11814.69629	11318.20801	8737.693359	9525.580078	11187.13086
A0A024R2Q7	242757.3594	147288.7188	176404.625	187602.7188	119969.8047	224719.0156	169479.9844	220830.6094	254263.5469	184338.8438	177943.9531	216039.4844	180584.6875	190883.8906	156609.0625	93595.59375	255506.8906	225908.4219	206417.4375	133363.625	155926.4219	335083.6875	177861.625	235587.5313	245697.0781	210668	346696.8438	245893.3438	210347.1719	185401.3906	213729.2813	259538.4688	178864.0156	182328.5156	195066.9219	309586.9375	209092.6875	170405.0938	175803.8906	170946
A0A024R324	9979.238039	4069.227478	1492.968475	3580.55957	6143.174072	1912.293457	2483.587158	4602.368164	10702.25586	2903.859863	5395.20459	3528.144531	5095.70813	11348.52051	5296.923828	11827.61816	5688.20166	22079.86328	12394.31055	19515.92969	5273.032227	2450.663086	10161.53223	3718.419449	8500.765625	2837.602051	3030.341309	1624.375794	4057.261817	2666.625244	4365.076294	3950.904077	3764.069743	3160.703613	3662.038758	3481.812256	2738.655762	3772.432861	2695.887915	2352.580078
A0A024R374	7626.80752	10954.91875	9366.37207	9357.286133	14203.77539	8113.743652	5837.300293	8712.9375	6263.927246	3976.849365	4031.076416	10120.07178	13403.9248	21076.45313	4950.425781	4491.069336	20757.19922	5584.041504	6794.211426	5528.347168	6215.874512	7085.507812	4873.089336	6797.587891	7314.034831	5707.719727	5031.078125	5750.027832	7807.847168	5557.50824	5947.222656	2583.381592	6156.912598	4433.060547	29129.99609	6183.88623	801.1727905	4646.373779	5400.859375	4069.561371
A0A024R3E3	18944426	14838553	12660534	15274304	16146895	15535931	10398849	17031622	15746886	15145395	12870733	14735039	15865176	17184430	14522949	12988533	17365974	10949825	12730678	9910740	15159574	16334712	13296704	15658192	19488300	16827794	17994050	13421747	18948928	17362344	16974542	18220012	19049242	10071119	13392897	15169072	15121485	18184970	14894977	15304491
A0A024R3N3	52954.76426	43888.35938	10617.60449	65208.07422	16625.8125	10356.56934	32373.12695	115656.6953	18124.39844	25551.48242	25978.43359	39858.0625	50588.38672	66953.8125	49625.66016	35026	13838.68457	35536.21875	44449.19141	42186.29688	18966.00391	44620.00391	20228.44531	19309.03906	13462.81738	23292.46289	33778.75391	19291.15234	40699.42969	148781.5156	37520.42188	34512.69922	16274.73633	77876.13281	15494.53125	229248.2813	37614.24609	69436.4375	23237.91016	44907.1875
A0A024R433	15575.93359	14450.5332	34297.83594	12066.44238	9797.501953	2638.594482	8139.483887	21690.5957	21115.37305	17058.44727	13796.74316	20147.19727	25402.80859	18153.69336	12185.48535	12102.0918	14931.92285	18770.31836	11991.87793	11986.625	9947.792969	18506.3418	18934.97656	12055.45996	14221.94922	33766.58594	17635.09351	11131.9668	19612.16016	41673.5625	17527.20703	20887.92969	23002.73828	10458.9248	14080.62183	12161.83203	37275.50781	14906.21582	19540.29102	16506.56836
A0A024R483	336061	301239.3438	1383934	606390.875	338015.375	234630.25	1327477.75	1888268.25	407780.25	384003.4688	260166	506690.5	348430.6875	290411.1875	388228.9688	875219.375	409717.6875	281728.2813	967583.5	448256.8125	384166.0625	324885.5625	287766.7188	1664522.75	981522.25	1657195.875	484103.4375	281304.625	376631.9688	528132.0625	378618.1563	413706.0938	287729.0625	237506.1563	2251872	249992.0313	261789.0938	379283.5938	435131.6875	364779.4063
A0A024R4F1	3287.21875	4069.356445	6564.916504	17875.08594	4044.409668	7863.493164	5500.05127	10049.83398	25943.60156	9510.989258	13245.27832	10782.26074	6429.857422	15248.4668	15490.0166	25561.89063	22929.28125	73736.50781	42842.375	40779	17459.55664	11548.66504	23896.12305	5611.958008	25219.55664	10823.13379	5122.3125	6891.915039	7534.499023	8098.047363	4261.5	7107.722656	3631.514404	4658.878906	3760.793945	15523.33301	7655.390137	16169.03711	6162.617676	8180.777344
A0A024R5M3	225494.5469	488162.5	1608872.125	313277.1563	423427.9063	861745.5	805656.6875	593555.25	500654.7188	387239.5	1032355.375	302052.625	710327.0625	500179.4688	327491.1563	630514.875	622417.5625	291470.4688	332003.5625	484421.6875	493530.8438	926714.1875	112764.625	541074.125	779596.1875	448399.8985	758296.375	363323.8438	454800.5313	346459.8438	782212.5	236582.9063	483479.9688	365733.9688	1344051.875	492924.6563	565078.375	324201.5	300220.6563	438075.5938
A0A024R611	1013198.537	6835.369262	9111.233031	12162.89258	7480.958619	4741.168945	2569.746582	3043.141846	21668.35352	8386.021484	10497.15332	7376.362305	3581.878662	3065.644043	12313.39941	16863.00391	15124.18262	73116.6875	31529.58789	45103.63281	8831.28125	5109.20752	13672.99609	2213.816162	25844.31641	7376.727539	5624.608154	4605.007996	5461.859863	3790.79834	5631.287903	5637.796875	1302.828857	1715.365723	913.378418	9824.042969	4677.113281	5428.369141	5474.02887	4155.851563
A0A024R674	10167.79199	8243.072917	18642.46484	17552.26953	2138.986328	8489.326172	2731.800537	1929.790405	2701.098389	5506.828125	11711.57813	1572.584839	5607.348633	3238.335693	10101.79795	8040.942871	2555.483643	38767.86719	25492.11523	21431.21875	10683.1543	4097.97998	11672.07422	3715.131348	3003.532227	10979.7137	2530.397949	3938.884603	1661.617676	4760.382813	4752.581055	5585.440381	5032.515625	3322.267029	2285.043213	2134.063477	3474.060791	7750.185547	4097.007813	7716.986816
A0A024R694	467925.0625	33860.46045	7115.353027	9943.338867	2740.622559	506725.9688	5120.364746	32151.51563	105934.4688	40362.25781	23320.14258	165513.875	33799.37891	221355.3594	17429.25	21286.62695	9817.226563	34307.21094	33980.62891	32388.79492	54587.14844	37274.14063	40138.44922	77775.67188	45733.28516	94336.07031	62302.26563	75110.26562	146468.0156	111464.4922	53204.90625	36388.73438	41194.60938	264033.1875	49995.47461	46073.78125	25250.93945	113592.2422	89888.27344	159481.1094
A0A024R6C0	5728.575098	12201.96094	13558.47559	12466.20703	21721.17188	4213.682617	6546.549805	9180.001953	6067.436035	9476.900391	8218.591797	6176.838379	10529.51563	7542.132324	9516.015625	7925.347168	9964.672852	16003.40234	7328.814453	7305.833984	6623.619141	5214.380859	7767.49997	3487.028458	4199.097168	7899.020996	4195.428711	3816.23877	5210.287109	6716.719727	6316.756348	6753.918945	6325.905762	5913.218262	4232.969238	7916.464844	4507.334473	5329.23584	5056.884277	5166.321289
A0A024R6G3	11059.89844	11422.21484	17734.22266	15707.38672	51642.36719	14683.59961	27225.53906	10395.4668	12839.66016	9159.47168	15277.90234	9563.438477	16121.74023	33215.32422	15305.84961	17144.09961	24375.60742	12719.46387	21991.0918	12880.53125	13049.9209	10462.1709	7827.974121	12320.08203	17853.9082	17415.82259	21497.62109	17818.85547	15297.71875	15044.64258	15245.46484	10567.18359	17616.95313	13248.87891	35164.67969	13924.13965	10286.06348	7676.310547	9184.759766	16819.76563
A0A024R6I6	42713.50391	39398.19922	26308.01758	28920.16406	39225.88672	29677.96289	50246.77734	43653.6875	34057.40234	38564.05469	42951.40625	46226.09375	39222.41016	30623.81641	31797.00977	45212.95703	34276.62109	27583.23242	32166.48242	28700.03711	57612.55078	31157.39453	21580.49219	34666.33984	43452.16406	48917.02344	39749.44531	36511.71094	39931.95313	59754.64063	47371.78906	41303.08594	39633.57813	26685.14063	40114.60156	45726.66016	51037.48047	29728.76563	36590.20703	33425.50391
A0A024R6I9	161175.5156	139719.0156	121053.8516	107610.8438	104421.9219	142663	84897.89063	118772.4766	108757.5703	163660.6719	196906.5156	149477.7344	109763.7969	125473.9141	161182.3438	57665.46484	158053.1875	103253.125	105364.9219	98929.05469	164878.3281	139299.1875	147857.3594	151371.7656	145021.8125	243767.3906	157723	101853.2969	170739.6875	150975.3281	139848.4844	170838.4219	215673.7813	246157.0625	112039.2031	162524.1094	103393.7578	155843.5625	132682.9688	141405.3906
A0A024R6N9	57546.95703	49535.87891	59955.59766	39079.91016	23107.8125	48162.10547	27888.34375	69128.21875	54716.96484	62509.82422	60081.12109	29337.62109	70429.35156	27428.00586	70989.28125	11181.42676	33009.18359	21545.83398	38385.28125	24355.94336	53494.62891	42716.97266	41068.13672	47678.23828	56609.77734	67212.82031	68397.67188	58034.92188	71503.28906	56528.4375	49833.40625	67241.96875	66206.26563	19074.21094	65893.65625	71397.125	62488.60938	44171.35156	68036.875	51422.3125
A0A024R6P0	1878328	3304463.75	2906913.75	3245718.25	5212223.5	1584496	5616430.5	2661149.25	2358559.25	2585453.25	1946213.625	3160458.25	3261596	2632631.5	1903875.125	7412834.5	3630117.25	1385206.875	1440202	4820144.5	2846830.75	2448962.25	1724396.625	2135869.5	2236325.25	3379815.75	2236112.25	3112262	2731709	3063046	2563845.25	2121735	3554759.25	2692865.5	1692685.875	2544454.25	2923647.5	1851857.75	2853677.5	2505238.75
A0A024R6R4	11166.07031	7874.103516	7149.11377	13562.27539	28755.36914	8118.270508	23187.50781	23473.67773	8149.45166	13700.60645	14213.96094	18270.15234	24303.39453	18110.17773	15234.7334	10083.13867	20360.82422	26176.55859	13225.70313	14136.17969	54330.57031	50458.41797	16039.92383	20473.69336	14156.17383	16325.63086	20514.50781	13127.75488	11623.95703	12103.33203	15289.08789	12954.90332	27560.41211	28266.80664	11850.14844	11462.40332	6079.880371	12283.71973	12646.6582	22759.82031
A0A024R884	6831.937988	5307.919922	11398.88411	9469.381836	3874.54541	16642.00391	9610.5625	8551.169922	4203.529297	5798.948242	4226.1875	4587.76416	8117.125488	6047.494141	6588.254883	3717.16333	6736.460938	3477.499756	4701.713867	7448.208008	9205.074219	3846.678955	4503.04834	4940.246582	8023.167188	6904.622559	11004.66699	7376.985352	1301232.25	67372.09375	7232.954102	3611.82666	5753.318848	4484.59375	5328.924805	8436.674805	4288.421875	7627.178223	4116.478516	10431.38428
A0A024R8G3	75034.77344	156336.4531	89914.15625	93199.8125	250465.6094	80959.82813	91549.45313	201049.4375	106207.0703	123020.0313	96200.84766	141475.5313	107713.4063	82544.0625	83839.8125	53487.38672	136930.7344	81979.51875	77644.59375	46153.85938	109116.0156	79723.27344	86051.24219	80268.94531	87356.6578	174710.3281	93091.3125	109984.0406	160367.375	117102.4297	150702.6563	90820.3125	115130.4531	92901.64063	74331.49219	109679.2656	82709.48438	119665.6172	105869.0656	96242.59375
A0A024R8I2	9520.176758	5021.636719	52006.32422	16510.85156	211905.7188	8975.546777	259475.2344	87911.53906	44283.87109	30542.86914	12071.9375	13893.75684	144481.3281	78607.32031	14542.85645	18456.38374	14887.93066	5204.704102	5696.579102	33482	26538.61523	131927.2786	164376.7188	107481.1855	269453.4375	132053.4688	72204.3125	119821.3203	267206.6563	227007.1563	76565.16406	89702.5625	88247.27344	127997.2348	35945.09375	141748.0742	55186.87891	147875.6523	174368.6875	132712.3594
A0A024R930	24407.97852	30668.94141	23955.15234	20626.66406	17958.93359	48003.03125	40154.78516	60793.89844	22578.29883	20719.16406	41581.23047	30610.5332	45842.57031	18218.29102	42809.13672	24835.00195	23517.43359	19695.83594	20731.76172	39337.53125	33384.91406	35720.16016	25460.97266	36999.56641	32147.76172	34776.83984	40475.78125	20118.18164	30407.2793	33982.78516	21935.51563	32003.83789	42381.43359	24319.72852	34355.35938	46092.03125	55460.76953	32354.77539	29372.94727	27981.46289
A0A024R944	1129927.875	1174452.875	1218061.125	1140162	1404442.125	1093358.375	1032523.938	1082443.875	1192659.5	1527867.375	931466.3125	1415234.5	1214453.625	953300.25	1324610.75	1138090.125	1254663.75	884080.25	879346.5625	1083580.5	1312263	1087925.375	1181508.375	1108042.5	1312252.75	957217.4375	1042873.75	1194081.75	1445301.25	1644406.125	1144958.5	1471441.75	1485669.5	887955.6875	1095424.375	1135477.25	1301709	1535549.125	1695987.75	1040294.75
A0A024R9B8	9524.941406	11422.29004	14773.55371	11701.48535	1776.469238	22522.64648	10647.4541	8262.071289	7261.350098	5659.338867	13878.5957	2239.682373	5607.348633	4677.514648	1821.168945	10163.75879	4010.305176	11056.65887	12238.39697	8028.737793	11060.84766	13876.63672	1064.790405	3880.393799	9363.429688	1744.148438	5013.561158	1836.715454	4049.451172	10588.37012	2105.156982	4969.203094	1613.887329	5928.220581	4413.11084	33376.61328	1729.693481	3445.323486	3872.197754	3724.473145
A0A024R9J3	11880.10193	52846.99219	9900.318359	18242.67773	32830.72656	22849.78906	10090.93066	19475.83203	15209.51465	10783.27246	24255.80469	15776.74414	21074.85938	26649.53711	27403.72656	19073.0375	26367.76953	5029.289063	10005.24004	7423.782227	12538.38867	14876.28711	12207.4248	16136.8125	61328.90234	16764.67383	13286.33398	17864.15234	14755.05273	14329.4541	15896.63379	12745.95508	20425.07422	15852.76074	14709.62012	18070.08594	14598.62695	16413.40039	14991.30566	14288.68555
A0A024R9L1	21102.69336	64694.47266	37471.9375	55722.02734	21068.53125	65443.53125	69121.13281	46090.92578	17839.88281	46914.54688	108777.9375	25839.26172	57390.12598	33352.01953	40610.77734	33321.49463	59077.89453	43141.64102	57238.24219	36697.36797	31157.33203	51396.17188	48195.69922	63535.73828	35334.98828	34311.70313	39673.41406	26645.08203	24075.54297	29993.61523	49135.63281	24913.52539	25775.04834	43908.96484	48632.96094	9692.686523	49626.51563	29735.50195	40518.375	34089.46875
A0A024RA08	4621.42041	2742.969238	5407.953125	19357.98828	3313.077148	1981.850098	2061.323975	3141.198975	2165.660156	1901.533081	8568.245117	14835.12793	2682.197266	2977.472168	2203.102051	18552.7832	7160.248047	1751.192139	20280.33789	1365.342407	3893.034424	8993.165039	7207.512207	3302.276123	6991.858398	7399.960083	4352.897461	8108.754395	11279.03125	3034.97876	2462.711426	3798.436279	10944.57715	34605.58594	2017.595703	2049.080322	22058.43164	3280.082275	10692.41699	3702.714111
A0A024RAA7	1255444.25	1530913.875	1407639.125	1073581.75	1306721.75	1207352.875	1400800.375	1169705.5	977423.6875	1254697.25	1390422	1123166.625	1443922.875	952201.1875	933260.5	972653	1370385.875	713099.375	618186.5625	812063.5	1099942	874342.75	999020.3125	1220729.5	831453.375	1128791.125	1077349.5	1316328.125	1191118.5	1442616.875	1117373.625	1256271.625	1255945.625	1552440.5	784333.25	1212492.125	907681	1201267.25	993872.125	1276902.875
A0A024RAB6	70546.8125	11413.77148	9819.243164	7774.855957	10873.09766	5923.958984	5437.033691	7786.066406	5470.792969	4502.805176	7433.584961	5573.806641	7020.117188	13596.3252	6048.250977	3830.331787	13627.57129	6107.626953	26952.96094	3532.149658	4528.000488	8514.051758	5657.344238	7172.654785	5437.170898	4716.223633	5343.671387	22615.69922	8287.178711	3883.249512	9305.147461	4284.034668	5686.375977	8927.319336	10539.74512	6989.302246	5993.972168	4673.321777	6082.257813	48528.79297
A0A024RAB9	937887.1875	1578485.75	802957.6875	756813.625	1043333.563	821353.25	1239735.5	1053461.75	789131.1875	1388637.5	1337893.125	866377.25	1387275.875	785151.8125	933070.5625	747224.5	1501330.875	673146.0625	549583.5	595589.5	876879.9375	864082.6875	1032854.5	1114935.75	544763.625	1161412	601127	1114157.375	1080165	1224149.25	1088055.25	1026429.375	1114067.125	1059466.375	692111.5625	1323143	690361.6875	1025545.688	1069858.875	1139452.125
A0A024RAG6	580177.0625	737534.3125	693906.0625	484278.0313	682719.0625	500159.9063	568991.6875	427392.4375	486011.5	701162.6875	613655.9375	489207.125	653081.75	431615.7188	674538.75	495428.0938	645822.3125	331463.1563	277169.7813	353117.0938	599809.875	455242.5625	503730.1875	574030.9375	443676.6563	434707.8438	614572	568153.4375	712252.125	849865.75	589966.3125	524079.375	626429.6875	549924	632138.3125	621449.0625	522476.2813	554276.125	537875	642905.75
A0A024RAQ9	29472.825	98181.5625	97521.8125	19975.06055	10716.10742	69570.44531	48783.67578	35346.94727	45576.46908	57865.79297	13687.51953	224246.4219	27886.828	54496.41016	27307.00781	47772.21094	19412.37207	38769.14844	27656.56087	47373.91914	17057.18359	123622.8359	60488.25	90866.59375	154085.1719	118691.1719	101088.1153	112931.4922	58437.39063	42761.17188	94265.29688	73432.10548	55089.40627	280467.875	51331.18008	27851.68164	42032.57422	33859.57422	177452.6348	49070.21875
A0A024RAV2	27824.81133	24079.61719	68775.94531	24242.96484	31441.26953	28086.50391	40655.30078	21411.15625	33617.50117	35349.89404	19981.88672	34260.26563	38414.38672	29240.17891	30783.11914	36539.64063	57977.04688	28159.69141	14858.89941	30942.95898	24647.88281	36483.29297	29253.55703	33885.39453	29810.35938	68173.0625	18723.28516	34687.37109	50272.48438	39090.03516	28058.0918	19249.89258	29901.88086	24523.43203	20872.54102	33902.57813	43372.71875	31515.70117	31299.87695	34786.16797
A0A024RAX0	41295.19531	41246.64063	83814.24219	40762.14453	47761.73047	38619.77734	40817.00391	74564.49219	19118.45898	26528.61523	31143.72461	12794.28516	54877.91016	20349.7207	18443.46484	5834.194336	26902.58398	34432.18717	16683.8914	4054.886963	17063.94141	26180.37109	28015.49536	36263.00391	17024.45898	14091.18066	38137.84766	26799.94336	41956.41016	26163.82227	30536.1543	29213.2832	31586.76563	51700.97656	55294.84375	41774.90625	41432.71875	24788.87891	24823.64063	26040.11914
A0A024RB87	10077.92676	1473.748535	13535.33496	11071.07227	5918.555258	7994.017822	5907.736328	9791.568359	3691.535645	13025.74902	13592.33301	5449.342285	6589.334961	21778.44922	13080.58105	13217.38477	22872.22266	46769.625	27326.13281	28829.44922	17693.24805	1566.103516	42069.45703	2896.983887	19124.73438	8268.858236	2898.880615	4317.562256	7354.547608	11148.16406	117797.6545	4592.486816	4526.476563	5707.483236	1748.908447	12789.89453	10185.96973	2398.050293	3679.012268	13332.22559
A0A024RC61	10776.62305	11024.15332	12601.53711	13260.65723	18934.24219	11501.57324	13176.32813	8470.292969	9267.547852	10623.45801	8111.634766	18111.33203	9556.012695	12547.91602	9679.880859	11925.96094	12198.91309	7137.807617	10421.22461	10339.44434	10924.24414	15707.03809	9389.094727	8977.037109	12844.4707	9689.3125	17956.0625	6867.109863	10181.74609	12124.7041	12551.71387	10223.18164	10285.96289	14852.44141	7405.790039	10436.93848	23064.69531	12532.57324	12617.73633	8868.973633
A0A024RC65	67376.59375	43338.65234	142189.5156	18135.08398	71050.78906	40013.46484	73064.60938	28030.30859	43596.96875	47419.50781	20173.89453	49049.97266	164009.7656	39824.01172	23322.20898	14983.89453	394087.4688	118753.3984	130785.5	152880.875	35253.54688	39921.80859	64083.78906	37738.38672	317804.9375	22795.49414	43667.09766	34584.22656	288980.5938	55903.95703	39575.42578	60363.39453	35654.09375	208327.6875	45224.71875	28212.2793	247714.4531	48818.18359	27781.71094	31009.28125
A0A024RC87	12389.10661	5950.436646	12152.47461	8548.306641	7834.02645	5070.833496	147633.7344	3118.925252	4814.384277	17222.18945	8685.629883	4687.354492	36128.08374	6338.898926	4574.821289	6939.086426	9339.035156	26015.07031	6136.525879	14236.41504	7816.390625	4487.230957	9933.425781	3846.369644	6050.288086	3030.756836	2846.67627	2202.600342	3826.858643	3869.179102	4872.169434	3835.444336	4000.927735	1250490.188	2820.749512	5245.772461	4276.681152	4875.858398	3784.355225	3958.144928
A0A024RCD0	43456.82813	43631.39453	85021.22786	28849.2207	60853.70703	245988.9375	31997.20703	68240.11171	143598.9531	177340.9375	62010.34448	40067.77734	332111.9063	18480.75391	58044.99219	125766.1719	85930.29688	132677.7188	29872.87891	363922.5	204933.7813	101709.2988	60795.17578	162661.4531	169202.9219	12435.70703	140467.0313	3376.880615	60375.39063	185474.1875	120603.9266	142355.8125	319701.9063	5564.923828	2679.643066	351622.25	108320.3016	51501.13281	78464.48927	405985.7813
A0A024RD39	5188.007324	15450.19238	12077.10156	11511.57422	13699.19434	6597.095703	7535.016602	16597.2793	15497.15625	7449.212402	14053.99902	1643.184692	13954.79492	13590.70508	12032.56152	14227.44336	26323.21875	5448.341797	7803.025391	11359.8252	10899.69629	9481.883789	8041.359375	10230.95898	10694.99902	35854.14063	9864.879883	13637.35547	10935.48828	13549.88379	16011.2373	10570.91113	11663.64844	16077.62109	12712.12402	12894.55078	9344.095703	9511.154297	15718.12891	8712.761719
A0A024RDA6	870.354248	4574.602539	5231.123535	7201.557129	12339.73242	2155.580811	1691.946411	11309.69043	1561.127075	2741.768066	4520.583984	4132.975586	6160.084961	6599.807617	2362.442139	3881.518784	23886.45117	2295.771484	7007.217794	3825.965332	4399.688477	1225.791504	1676.103271	2066.5271	3161.230957	3731.348877	1559.258545	2195.362305	4808.324219	2234.206543	2143.334473	2564.425781	4020.52124	2760.936523	2785.035889	3107.821533	1865.577881	3372.796875	2845.970947	3660.906006
A0A024RDT4	15813.19043	9355.018555	8761.261719	21606.70313	22443.17969	9162.678711	11204.51563	13698.75098	35202.32031	16056.20215	18861.88867	20035.05664	15002.29883	16165.13281	24130.65234	32052.43555	25239.625	56832.09766	34160.99609	43414.07813	14839.13574	14683.41016	14911.14844	12363.41797	25643.7793	21905.91016	17167.06836	13157.90918	18517.53125	14246.49121	14070.01367	14205.95898	9444.016602	11304.39355	21650.35547	17464.49609	13764.17871	16854.9375	10012.04688	9446.383789
A0A024RDY3	3475.768311	11436.72852	9711.549314	4498.351074	9619.660156	7623.203125	9264.148438	9495.022461	8854.563477	7321.179199	12954.13184	10309.62695	6467.583496	6391.26416	10928.95703	6268.359863	6809.058105	4750.678711	4238.584961	11153.09863	6693.810059	10787.90625	4327.827148	9695.616211	9226.057617	9844.135742	9475.598634	8939.466797	6819.991211	11832.26758	6898.518066	6409.383789	6927.281738	4526.343262	10383.91992	7351.437988	7580.987793	12429.32324	12714.71973	6090.029297
A0A068LKQ2	673212.75	801903.1875	529332.6875	952143.5625	1037619.688	731139.0625	808444.1875	692658.5	1140233.375	818618.5625	833592.125	699498.625	1059556.625	1348510.75	742308.6875	507177.2813	357215.6875	721556.4375	629238	447109.0313	555302.875	558686.375	814546.125	1797199.375	338587.7188	973809.875	589460.5625	550009.375	548853.875	792137.375	866364.125	552123.0625	540886.625	1031841	580307.5	1101065.875	775008.1875	691392.8125	470980	1142933.625
A0A068LKQ5	71983.39063	88646.60156	38983.07031	146826.9688	54998.84766	77037.0625	87914.92188	61655.23438	80491.14063	49326.57813	89114.64844	105507.2734	120207.6094	108312.6563	169151.5	34008.89453	58998.18359	45376.35547	100964.7188	51423.71484	98753.07813	103147.9531	117438.8281	102182.3359	40000.98828	95284.25	72876.07031	285608	62384.94922	63886.99219	105836.2813	92793.16406	85774.28906	142824.0313	56770.98438	188204.125	36093.34766	80999.3125	88548.74219	105037.5703
A0A068LKQ8	238068.25	350969.9375	487108.125	203803.375	273634.0625	373283.1563	134626.6875	388532.0625	850691.625	745762.5	313599.1563	296124.1563	755117.375	1043606.875	891443.1875	765396.0625	388177.1875	158479.8438	382435.25	286251.5313	275986.375	844285.3125	1372226.25	178141.3906	1066071.75	270794.5	325611.7813	353778.8125	252255.0313	449478.0313	1060712.25	832055.0625	347773.125	430928.0938	674071.8125	63428.01563	132932.7656	224553.7344	367796.5625	303834.9688
A0A068LKR4	114227.6016	160455.5781	59880.84375	201480.7813	69515.89844	57303.39063	82833.70313	305589.3125	62311.58203	64576.71875	68626.17188	45579.3125	85904.07031	76947.07813	89058.03906	109467.0938	79906.66406	118684.5391	143616.4688	52357.25391	97915.22656	75389.28906	155316.1719	118414.2891	33351.21484	93333.89844	51079.48438	42410.71875	60151.91797	77787.32031	115739.1641	90643.98438	89267.14063	205379.6719	66767.04688	79771.29688	139186.8281	142781.3438	52568.41406	81830.32813
A0A068LKR7	5634824	8859195	1316021.75	8447299	4530868.5	4552899.5	8693314	2945802.25	4709737.5	2123861.5	5245538	6026818.5	7611665.5	2535425.25	8612054	12862720	3923587.25	4899099.5	569566.75	4051887.25	4528440.5	6316328.5	7476900	6701571	5856069	5165314	4637110.5	5961454.5	5265243	5146093.5	6416938.5	7104840	5509765.5	3953994	3504766.75	4913149	3329911.25	6406414.5	3684534.5	5955312
A0A068LN03	75222.58594	80301.23438	85214.07031	92675.94531	80552.90625	91042.17188	113520.6875	209342.0469	77695.03125	120481.6641	81119.51563	64618.22656	82093.64844	55589.66016	56772.10547	67341.46875	141578.625	224916.0625	94624	56274.04688	110121.3047	88358.05469	95935.07031	318917.375	75109.625	171088.8906	44230.11719	140365.8438	51871.46875	62240.60547	127345.0313	52218.58203	73180.09375	211953.8594	80259.60156	74007.48438	115140.9844	61170.63672	49265.15625	232201.5313
A0A068LN07	66224.27344	526515.5625	476710.75	31396.82617	83165.20313	69912.34375	107680.3125	209720.6094	133878.5313	73033.46094	110579.7578	62468.51953	88152.51563	108919.8672	467695.375	92914.20313	145033.7969	9043.261719	51450.44531	248148.2188	990702.125	85650.70313	158975.9531	78476.92188	77875.08594	709426.625	97804.39063	372097.4688	175023.2188	154880.8594	174956.25	89651.28125	125048.5	165067.7031	109395.1094	46795.58203	62108.66016	100651.7656	578338.3125	1168732.625
A0A068LN11	1734431.875	819078.4375	1297681.875	880170.25	628545.25	1229329	426897.9375	522894.9375	1448496.375	730182.125	608407.1875	1039282.688	519907.5938	924843.375	581894.1875	468270.3125	453503.5313	635708.9375	588516.625	432239.9688	731547.1875	775328.9375	779225.6875	884214.375	674478.625	444622.1875	2354971.75	465604.9688	743475.875	1060691.5	1017252.813	309994.375	814255	1103190.875	714634.5	865196.1875	987382.0625	594663.375	437139.1563	1024420.75
A0A068LN17	17836.68555	61140.95703	177558.2813	34492.19531	293469.9375	56237.13672	21898.10938	29623.57813	83085.67188	56349.76172	69249.33594	18776.44727	79586.97656	104859.4297	90420.14844	48527.48438	38785.80469	13382.61328	9188.294922	97132.38281	36735.07422	167894.5313	69626.78125	78167.60156	213342.9844	17783.71875	163033.25	49114.92969	5031.123535	78588.95313	18599.24805	36966.82422	32271.0918	78887.53906	66064.60156	20333.7207	23489.45703	77092.07031	24233.29688	74591.35938
A0A068LRW4	22501.95117	62940.26953	77735.41406	191650.375	131934.9844	75304.5	70116.96875	152522.9844	189340.6094	68461.82031	96987.83594	110743.8281	125705.0391	167664.2969	139400.375	33204.96875	92142.55469	156749.875	134194.2344	41147.94531	89658.03125	60715.67188	159516.0625	59842.5625	60671.22656	209105.4063	127844.1406	48820.60156	232932.8438	112139.5156	121942.0391	131147.9219	91314.46875	59217.10156	46567.53125	171313.75	82129.28125	168688	83686.76563	143837.3594
A0A068LRW6	68868.22656	53919.44531	810930.3125	723010.375	65329.47656	311457.0313	570635.6875	586100.25	508422.125	33784.22266	842605.9375	409947.9375	85104.77344	23848.92969	999108.6875	763917.8125	372671.2813	745273.125	496843.625	488545.2813	376285	593352.9375	330595.9375	36684.00391	29684.46289	536632.875	375353.5313	54171.48438	20747.68359	604124.3125	1418404.875	413420.3438	749433.8125	539379.9375	676227.625	53368.16016	791052.0625	405925.75	397956.125	1256391.25
A0A075B6H7	297713.0313	367942.75	314575.25	694310.1875	338109.0625	436950.2188	336013.125	340364.125	378525.9063	839882.125	371123.3125	434016.6875	411333.0625	483963.25	440706.5625	551930.375	296278.125	326977.0625	461302.75	181126.8125	418826.75	425518.9375	589353.6875	395609	384520.5625	397760	373279	599940.5625	305224.5	522449	501953.9375	557763.9375	354194.5625	845938.5625	272325	291648.9375	449811.125	395278.4688	332873.8125	526168
A0A075B6I0	2168345.25	840878.1875	1178827.75	1034097.375	179256.8125	1025436.938	980458.5625	640992.8125	1190628.25	2409999.25	931128.6875	1371875.25	2934624.75	88179.02344	170360.0938	981991	571982	1010983.375	559031.125	930212.9375	30654.57617	1526932.75	1866024.75	1594066.5	1237589.25	9376626	942973.25	2449487.75	1878221	530689.125	1025386.75	716731.4375	983152.4375	1055558.5	1087944.125	340413.1875	1214849.875	382337.25	347310.0625	1755115
A0A075B6I9	104720.5391	145515.5625	285030	97701.10156	248022.2813	91636.38281	62564.50391	90431.78125	94838.98438	156044.9531	77505.54688	71880.96094	102934.5078	66430.625	111863.8672	146436.9063	60910.32813	89737.27969	73274.58594	69401.86719	98304.1133	87410.47482	94091.14063	72128.64844	79597.75156	104693.0703	93785.53906	58083.63672	99879.07813	148636.4844	106866.2422	106352.3672	95590.14063	84719.40625	87817.98438	82730.01563	126690.7813	227531.5156	69087.9504	201040.0156
A0A075B6J9	184750.875	296857.4688	190523.9844	211568.4063	224594.7344	156028.75	212976.3438	321171.875	179678.9063	143477.2188	250062.1875	263891.1563	346220.5313	143025.6875	216887.4844	96417.3125	182363.4063	209997.125	147562.7813	59109.67969	125449.875	320567.7188	125092.3516	172277.25	331562.6875	383666.4063	150485.5469	138054.5938	204544.8594	450614.9375	199589.9063	178591.9844	183996.1875	184382.8906	65449.82031	248317.5313	174951.1563	154589.0781	132453.8125	224817.4688
A0A075B6K0	22706.57422	19764	29425.0542	61335.82422	15849.25977	23757.40674	10679.90234	37309.90234	42778.99219	36433.46484	22998.27344	32203.71484	24763.80078	25809.90039	42304.0625	2229762.5	20451.7041	16638.76367	60921.94141	18918.7168	32546.25664	87613.89063	44706.95313	62890.64063	57358.05468	32557.19727	29123.90039	43995.66016	62676.6172	57113.54688	47285.14453	41109.53271	28227.26172	37124.25391	33044.60156	60307.77344	36611.85547	57721.85156	26521.89063	35039.83633
A0A075B6K2	1087134.25	28630.47266	48590.56055	81484.85938	214364.0625	49456.20313	49147.58594	21164.12744	28056.16406	1692492.125	423949.9063	16622.39319	740618.75	28406.82202	12084.77838	5756.266602	15620.48926	4326.563477	64169.69922	121039.6406	357356.2188	212895.0625	2817766.75	29585.70117	25058.63477	1319509.25	44036.11328	36711.58203	153990.1094	60479.52734	6874.356445	28406.65866	18692.14087	1916936.125	176969.3281	37094.08399	16741.03711	219825.3125	104546.5005	252394.8594
A0A075B6K5	117709.4375	36196.11719	63429.51953	41854.03906	94728.78906	31061.14844	51777.60156	75317.44531	67006.17188	92322.67969	190729.3438	57342.71875	97513.3125	85383.0625	116403.4375	45231.60156	41721.58594	42228.76953	33455.05078	59676.19531	368487.4375	146454.625	19974.19141	72126.88281	79440.3125	38027.51563	52544.15234	96592.53906	48767.15625	60456.02344	88664.03906	114545.2031	41592.53906	212934.3906	81258.85938	107968.0234	167680.375	101191.0703	41822.57813	81888.5625
A0A075B6Q5	128341.875	246057.0156	168516.3125	200866.1406	107736.7891	149368.9688	102918.1875	131157.1094	126966.3438	110862.3438	119753.375	106618.8125	124906.5	144669.0625	104346.1094	134751.9063	101967.8281	83141.6875	194031.5625	100772.1016	157628.2969	131829.5938	141062.25	284827.25	149534.9375	128497.4688	127618.3281	96850.54688	119502.0938	129591.5625	187020.5938	76993.32031	202118.25	266263.9063	72512.29688	218755.1875	117125.2109	145129.9063	48674.47656	203231.6875
A0A075B6R9	1376220.5	857244.625	640199.5625	1157486.375	1268205.5	596262.6875	1568522.25	951770.625	1059276.625	1399642	484940.2813	1020124.188	962056.4375	1387110.25	776572.5625	5009873	309821.4063	298843.625	989091.5625	293666.0938	468886.25	781606.625	1206215.125	2058830.75	2235711.5	1230756.25	907123.9375	1044132	305995.5	1452036.125	807462.3125	595241.3125	2773601	1308238.875	423645.7813	2286168	2617979.75	339101.5625	305791.9688	3366021.75
A0A075B6S2	35484.48438	6476.387695	64188.02734	71304.125	22565.24333	165275.7188	12150.56475	8543.302538	31044.14648	3436.077148	13043.82605	1292.042358	17166.71448	6287.786133	7469.606445	19818.31055	11313.4137	6397.102051	131974.5	13608.78149	1158.399536	2929.584229	35366.14453	3858.072021	6836.980957	5713.625183	10857.70801	4157.438233	1049.61853	5727.870361	4779.07373	21886.63281	12279.00818	40162.66797	3582.853516	7234.690583	3646.838379	1711.351318	15917.77051	7378.799805
A0A075B6S6	61653.79688	43229.51172	28149.99414	90091.98438	14685.89551	16220.07202	29859.66705	14871.11719	22077.36987	22383.96875	20586.4198	28751.63672	20539.85938	57974.83984	12914.73242	29590.45798	22195.47266	12533.89858	73002.9375	15756.34851	28644.95898	23646.11914	18816.18076	27706.67712	15025.42925	32209.14004	18164.50814	31049.25	14123.60938	47464.14453	25985.73438	26655.07552	37343.83203	65504.89063	99014.50891	54795.2102	42796.24042	18515.20898	55048.14063	40259.96192
A0A075B6S9	42576.95703	93562.52344	55215.03125	24733.70313	36592.07422	41625.30859	83483.125	46244.51953	36174.04688	140918.3125	19065.26172	49038.48438	21303.68555	46648.79688	46575.69531	40454.08203	43618.97656	39943.87891	27294.36914	25189.02344	27015.40625	38578.76563	71859.5625	40488.70313	82577.42969	44990.92188	36640.30859	82517.27344	50937.75781	59440.05469	91358.03906	65806.47656	33185.49609	89384.38281	25803.85547	70533.53906	28020.80664	27284.75977	33222.51973	108774.7891
A0A075B7B6	53345.09375	26176.77148	51491.90234	94226.07813	84833.46094	116970.7656	86377.60938	8474.931641	92985.63281	75091.22656	79117.91406	98519.73438	57852.96875	81028.35938	100158.2734	101668.5391	7919.407227	117249.5	79503.02344	72217.78125	73433.85938	49522.08594	45409.39844	86125.16406	62283.28906	36082.875	110301.2266	102023.8672	57393.28516	55273.40625	94345.64844	84099.95313	75195.40625	35047.80469	62829.93359	100982.1641	187816.5156	89051.30469	129547.5938	72816.71875
A0A075B7B7	18005.56445	14451.74219	26849.21289	23910.16602	14849.59961	13100.15234	35249.55078	10210.8125	16084.10156	23455.38916	30162.7793	16955.18164	44587.14844	29130.0625	5826.640137	33661.20703	9984.009766	26497.85742	12947.86523	23122.01953	19748.79297	17835.5293	17942.98438	16484.39648	23187.25586	19481.02539	20840.96484	35517.72656	23075.88672	26299.80859	18398.62891	17280.58398	19944.59766	17052.96094	25537.45117	19385.23828	23120.8457	21739.44141	20970.83008	43459.38281
A0A075B7B8	86040.8125	38463.07813	55843.46484	94161.46875	97882.96875	55007.35547	65996.71094	76532.46094	71410.10156	51792.75	55885.39844	48385.02344	17560.53125	54961.51172	65025.62109	34362.42578	38070.86719	56857.94531	80978.47656	56506.38672	60324.66406	38205.50391	74737.36719	19403.88672	42592.83203	56441.39844	57176.96094	88588.26563	29690.31445	61680.23828	61533.20703	56293.11328	35279.83594	62126.27344	41493.53516	21027.20313	45212.01172	45763.15234	11743.91113	74735.70313
A0A075B7D0	153509.8906	51891.02344	94582.97656	114239.1797	30739.16797	53019.51563	94633.10156	194034.7813	45714.79297	32553.92969	19979.00977	48540.99219	37341.95703	33817.30078	64321.98047	44493.52344	16090.4834	30472.18359	226605.0313	20915.76953	22996.09961	179792.9063	176702.9844	84133.23438	20689.29297	30948.57422	33036.69531	100916.9453	25078.49609	46257.07422	37618.74219	39589.20313	30902.68359	96816.74219	25042.18164	92345.32813	46015.19531	23767.13477	37323.36719	28942.78711
A0A075B7D4	145342.9688	254400.75	791912.375	305505.6563	382920.1875	316854.25	264494.75	429909.1563	289579.2813	387521.0313	220442.4375	236628.4531	280230.3125	381922.4688	199867.4375	604370.75	323043.0938	233490.3281	118604.9375	145054.4375	209023.0313	250743.5156	353289.8438	244137.125	366174.3125	261026.7656	225697.125	241073.7813	291734.2188	329637.4063	383069.2813	511136.9063	277689	492382.75	153242.1406	291818.9688	312913.5938	206854.6875	180421.6875	341829.1875
A0A075B7D8	129378.5938	94907.92969	7622.680176	82992.41406	149462.3125	98446.32031	180173.2969	100007.3984	244952.5625	108798.3281	165735.5938	47494.48828	183241.2813	100540.6563	113754.293	58711.46875	329483.75	156882.1406	255054.2344	180215.4485	181286.8125	2084.491211	143523.125	250777.5469	201679.7656	280692.625	242499.9688	160960.0781	167137.7516	112316.8672	78214.63281	9475.220703	163992.875	217151.1406	178758.1875	244471.2188	124928.7109	311757.1875	196495.6563	12755.64453
A0A075B7F0	103237.3672	91043.64063	121160.5078	59921.57031	67972.98438	87626.08594	65405.46875	94692.25	100231.2188	158036.6406	93554.6875	91422.99219	116234.5	172309.0625	59825.03906	30848.41016	60941.16797	44744.71875	45834.82422	60423.54297	55165.60156	184707.8438	70106.42969	375141.5938	86025.07031	36767.07813	104414.7188	47306.39063	100010.625	144900.8125	113595.9063	69890.85938	81044.48438	155166.6094	71727.0625	111328.5313	84765.47656	78394.5625	31423.49219	120675.6094
A0A087WSY5	102066.9063	136499	155520.7969	79070.09375	233702.5313	119513.7031	102822.1406	133400.3438	142164.3438	177390.7344	136525.0938	175641.5625	181034.2188	114687.1406	138732.0625	88005.64844	137666.1094	104123.7031	66475.4375	118496.7891	148938.3594	136860.2344	119438.4922	155825.25	140108.2031	178389.6875	185904.8438	116173.6797	172301.9063	234687.75	161855.9844	148888.9219	210381.9531	79623.1875	198228.0469	176405.5313	131236.8125	158719.25	168575.0156	122257.3125
A0A087WSY6	246153.5938	701301.9375	429526.9375	895991.75	858134.5625	528094.75	886132.8125	161446.2031	798694.875	1039004.188	513844.625	650986.8125	455664.25	484319.7188	863648.625	1016594	298997.1875	411932.7188	1011575.875	292492.6563	646002	530435.375	1046526.25	619657.875	309212.3438	401307.5938	550517.5625	1147401.875	495929.5313	618656.8125	644164.5625	1136689.75	550921.375	1164274.75	453135.4375	551755.1875	718321.625	387407.2188	293343.7813	648408.875
A0A087WSZ0	52777.29688	90973.57813	114926.5469	68523.85156	57489.08203	61628.57813	88591.28125	36178.57031	73109.73438	81194.67969	91728.32813	103953.8594	90907.82813	107094.0781	48613.42188	53919.66797	58118.61719	61595.64063	64017.97266	43800.32813	65777.51563	213201.6094	96198.39063	66697.07813	49738.71875	87969.41406	57069.16797	137719.7969	139020.75	114951.3672	132291.9063	37827.44922	253004.3281	545963.4375	76028.83594	57519.16016	75953.42188	204408.3281	58183.36328	122236.2344
A0A087WTK0	11278.71743	10780.93164	8780.050291	9067.557617	976.5804443	9909.015625	5421.025391	12313.99414	11470.37891	10833.8624	12545.0293	13208.35547	8822.489258	11380.80381	14625.68652	5699.800354	10555.6748	4942.750672	7397.638184	10119.46582	4467.880371	11034.68066	8578.362305	9722.941926	10718.66602	11585.13867	8740.125977	8434.898438	4723.655762	13402.65918	3266.384521	17043.32031	458019	6559.706543	5381.362305	9744.268555	5748.152832	13693.66211	7937.94043	6817.981543
A0A087WTY6	14110.72461	9497.289063	20202.21875	7849.330566	49467.01953	10070.15664	6685.933594	15999.00195	10904.62915	15962.28833	8106.259277	8942.407227	14291.51953	10973.54688	9970.870899	9769.731299	14700.86621	11042.21794	10039.2749	5630.037598	11874.61035	5414.805664	9162.679932	7792.159668	6464.242188	6406.850586	8777.417969	7851.179103	10659.84375	9501.276367	8066.931315	9743.804688	10347.18457	4692.098144	7938.505859	7443.370117	8532.655029	5569.979492	10870.83301	6954.639648
A0A087WVK9	32284.70898	45021.54297	29829.87109	37666.69922	49046.59181	29236.23242	38601.42188	23824.19531	13808.92188	25052.47852	39159.87891	38648.13672	31538.28125	12558.6416	34121.66406	49428.84375	36030.04297	26663.63477	25862.70313	26075.06641	29581.375	18416.44141	29503.11328	34868.49219	18858.64844	43508.73047	21012.5957	23456.39844	25566.23047	44142.59766	18163.77344	32216.02734	28399.91211	31553.66172	13395.36133	42132.68359	33988.86719	42353.92969	59307.55859	34177.48047
A0A087WVQ6	26168.33789	26391.06152	26618.71338	38482.12891	21903.2043	51148.03906	27382.34204	40573.35547	7987.891113	21143.20508	20701.62317	172880.5	21639.31966	175096.1094	15583.10059	26595.26953	17113.64404	6739.549316	8263.253906	9035.861328	61793.89844	986.2779541	88052.07031	124883.7656	956174.625	63516.20703	32916.40234	2702.324951	41731.26582	79525.46388	55502.41419	55897.99292	7931.292969	48319.03623	39334.58317	127126.1797	163486.1094	70288.27558	42614.82813	179873.0469
A0A087WX77	14133.125	12585.45508	7915.348633	12999.99023	17120.65234	24992.96484	11913.80566	12919.06738	3278.290771	2684.547852	11063.66089	4344.945313	11864.40918	22736.00781	11518.33105	1953.221191	27229.82617	25294.10938	14006.63379	30473.12305	19157.59375	17412.83984	11854.96094	3142.567871	2362.817871	17312.73828	31924.51953	34134.86719	2224.738525	19539.23267	13718.0293	15382.39746	9507.966504	24445.81445	13729.32715	1003.733765	3156.616699	12489.05664	25689.55469	26777.02148
A0A087WXI5	8761.786133	11881.62793	9094.133424	6139.205566	16398.35547	6460.570313	6188.318945	10303.5166	9911.65088	8284.880028	7405.255371	12073.63184	18549.43359	22267.0918	5337.82373	2388.777832	13061.20058	2201.781006	10561.83789	5569.416894	6923.158203	2395.343506	39979.76172	5271.462891	5143.045898	7846.278417	14099.10352	6949.401366	12109.39551	16117.02051	6586.165284	11128.07031	11688.98145	1836.408569	5877.852539	7542.845703	6264.033691	9561.247363	8892.030568	11215.6748
A0A087X054	14807.74378	4969.310547	4447.28125	4865.415039	13379.75098	14624.35059	7819.698242	4354.953613	4984.458496	3264.127197	13509.5625	7028.768555	9933.472656	23887.50781	3877.964844	9415.615234	4251.001953	4119.191895	8655.645508	12290.1123	6920.338379	2685.87085	20197.67969	3895.29126	25203.80273	3728.810303	7112.396973	3593.411865	6869.725586	10329.00391	6090.405273	7146.513672	8204.925781	40041.16406	3668.30835	4222.25	5138.408203	3466.719482	6375.437012	22837.375
A0A087X0M8	12630.32227	9079.242188	18943.38477	14226.40234	13936.91113	10003.41309	7814.80127	8764.117188	11706.77637	8586.370117	5468.247559	11905.52539	10979.22559	16100.85156	9895.369141	6607.499512	15662.87598	12629.56934	10463.00586	9588.099609	10685.9502	6723.942383	11336.30664	9568.861328	11967.56543	12189.07422	14317.23535	9714.428711	17421.22266	15640.95703	9959.115234	14176.9502	12311.96484	8948.119141	8353.302734	14424.81641	9938.239258	14498.51367	13316.05273	7790.202637
A0A087X0Q4	55877.93359	59567.73047	50272.55469	45413.34766	86767.98438	46055.99609	104996.6328	108516.8125	71486.57813	48020.32422	69028.19531	85135.82813	91828.21875	79199.67188	51456.17188	45024.05859	30933.01172	41364.03125	33631.33984	59687.96094	50314.57813	66237.59375	37013.11719	111915.3984	106775.3125	101253.9219	79606.35156	127599.25	33801.96094	43727.91406	106399.5313	58375.75	38112.65234	74065.28906	58703.89453	61641.72266	41243.20703	50321.25781	29342.68555	63530.22266
A0A087X0S5	5028.586914	9774.222656	10269.32422	8959.023438	18489.47461	10093.66406	6581.228027	8943.879883	7025.143555	6823.696289	12615.84277	7799.975098	21400.86719	28455.46094	10944.21191	4386.098145	12427.24902	6387.795898	4968.438477	4125.946777	7752.604004	6144.174805	4959.021484	8768.518555	6665.035645	9174.982422	8286.924805	5935.74707	8096.601563	7028.814941	4959.688477	10742.76563	8088.558594	6194.21582	10753.21875	6466.210938	8586.041992	7171.072266	9236.478516	9760.561523
A0A087X1J7	251429.3594	322345.6563	113084.0078	198392.5938	195823.1875	252228.9844	205690.0938	237435.3594	229891.8438	259213.5156	266265.4375	258527.875	214016.0313	268007.2813	195895.6094	295672.7188	625102.25	247321.7656	143841.4531	325906.5313	342723.1563	264765.375	300434.375	338547.25	415651.7188	275366.0313	287916.1875	252287.4375	233085.7813	354001.125	417082.125	307365.0938	368697.9375	247198.5938	385764.0313	256914.3281	237012.9375	301294.875	323821.1875	275022.5938
A0A090N7U9	10973.86719	14036.86621	21331.28125	11871.94922	17972.61719	15792.60156	18360.69531	18701.92773	9381.171875	12053.39941	18021.85938	12478.64746	16198.81738	17935.29102	12421.28906	10818.58887	16869.85352	8618.819336	14591.7041	7585.214844	11103.14746	11701.13281	10999.93555	15894.29883	12218.26074	10753.9209	16878.48828	11840.03027	14831.7168	34171.78125	10279.35059	15294.2832	13877.1582	15827.21582	10451.03906	13273.7334	17246.45313	14804.42969	15583.04883	17556.87891
A0A0A0MRJ7	18183.09961	38100.54688	31858.37891	24462.81836	29153.74023	26818.4043	29109.72266	30853.95898	29636.41211	27132.60156	25367.71484	33997.32422	31944.82031	22719.2832	35193.92188	32817.42188	31883.67578	33456.11328	21747.59766	25624.32227	33297.41797	35276.03906	25902.57422	28386.39063	29485.39063	32735.05469	34518.38672	33089.04297	34974.96094	35289.39063	28992.17578	39277.75	37332.6875	22817.67383	33571.45703	44654.09375	30037.41602	38652.8125	44639.97266	31162.79688
A0A0A0MRZ8	61664.01563	269097.5625	343338.5	363898.1875	184789.6563	145607.4688	267834.9063	131527.1094	325297.9063	251942.4844	158094.1406	190161.8281	176413.5156	217905.4531	187430.125	93426.17969	195002.75	104356.7422	212171.5	89547.16406	173033.0313	194611.9063	256128.0469	163973.5938	209858.2656	230572.5469	155037.9375	226915.0469	232250.9063	169319.5469	274775.9063	191071.5156	334362.0625	352079.4063	128956.1719	420814.4375	309034.5	181047.0469	203539.3906	325149.9688
A0A0A0MS07	1546924.875	1487995.25	465117.0313	922920.25	1068429.875	685136.625	691330.9375	493496.4375	1975592	3128512	1253405.25	1064670.75	461334.0313	786019.3125	1564097.5	1656987.125	570085.4375	786234.0625	312453.1563	532501.3125	456901.5313	768722.625	910031.0625	732399.75	782179.4375	273792.125	977919.1875	861881.8125	1235399.875	1198821	976266.5625	1591698.375	596748.6875	2755085.75	802693.4375	854463.375	1207699.25	191868.75	281864.7188	189370.1094
A0A0A0MS14	115119.5	165600.7031	72675.85938	417478.25	83006.52344	142966.9688	110163.4453	106435.2969	143284.4219	152652	118862.4688	102350.4141	161336.5	97391.98438	106497.8047	1023895.125	100369.9531	63072.41406	145918.1875	64449.29688	68904.92188	125632.7813	185366.8906	142152.1563	116137.1094	152750.3125	64647.61719	211342.8906	67707.15625	72039	174415.4375	126484.5	95326.09375	108288.6328	60826.63281	172681.3438	127684.5078	80668.20313	248101.3125	36012.44531
A0A0A0MS15	938037.5625	1366759.875	784724.1875	1265918.5	858559.875	398338.0938	1365302	1379273.625	597697.25	654772	905584.6875	928702.9375	863352.25	1196369	1069208.375	1351568.75	652497.125	1394268.5	1078542.125	1115446.5	582491.5625	899207.6875	1148399.5	865252.25	838916.4375	1492555.625	372181.5313	1863428.5	613828.5	2222139.25	1367966.25	875654	448951.0625	795676.25	726649.9375	1256606.25	1940673.75	585679.8125	983811.25	1747846
A0A0A0MSA7	13383964	19428272	14146043	13353169	20673144	8876735	9640033	14155400	11165414	9048702	9222107	18966686	24600982	12314807	17691402	8436450	18055472	11945640	8383275	12954090	19735940	14124148	10376367	13718678	13349128	13120742	9075637	19234654	15865614	18418756	9544019	10880203	17178250	10981638	11946662	12319231	14831840	15348488	14834190	15886752
A0A0A0MSG9	58561.03516	46962.83984	97008.1875	34225.96094	59734.875	84670.01563	69790.40625	82389.96094	104306.8516	50372.55859	81630.66406	83535.5	80533.6875	59522.33594	62199.46875	69657.4375	68128.74219	51877.98828	36799.27344	66111.39844	73622.07031	88229.49219	51727.98438	79638.875	150784.625	46046.44922	94211.53125	70484.52344	78375.15625	80443.74219	67415.17188	100040.2578	50277.74219	67594.07813	119351.6172	67017.71094	67780	94272.85156	63342.54688	79827.07813
A0A0A0MT36	765032.75	1262250.75	726488.6875	921531.75	134797.6406	1461552.25	217499.2656	2000319.375	458215.7813	550408.375	723733.25	189998.8438	668945.6875	706327.1875	499300.7813	1173300.75	189882.9219	717371.0625	440624.75	180169.2969	1240576.75	295255.5313	490536.0625	299903.625	622013.3125	482572.2813	564722.6875	760629.0625	468406.1563	670817.5	524709.3125	1290096.25	47457.50391	1194319.125	283921.9375	631583.125	1001169.875	563184.6875	1255887.5	763371.75
A0A0A0MT89	230738.4063	450616.2813	169600.2188	432425.4375	137044.4531	461658.4063	436952.9688	305355.0938	227213.5156	506431.2188	341721.4375	594758.875	225365.875	349542.4688	460056.4375	399140.0625	236602.5938	338472.8125	218084.3438	95590.27344	312537.9063	352729.0313	368682.75	402584.5625	8052.563965	124425.2344	257475.4688	562631.625	309235.6563	497827.875	469137.5625	429284.5625	378588.9688	356457.9375	289789.4375	421910.6563	259674.1406	325844.2813	260603.5313	489288.9375
A0A0B4J1R6	6682.572755	3750.947754	3642.536133	13093.5293	5914.351074	8652.798828	5239.609863	8275.458739	25819.79883	10286.97168	15016.11328	16119.95117	6187.275879	9078.425781	25500.53711	17018.87305	30077.07422	68972.83594	23860.71875	27514.39648	17785.66211	9941.441406	17686.99219	3963.021729	24220.52539	10556.40625	2991.189697	4108.446289	9561.076172	6129.908203	3931.674072	5887.356934	2292.906982	4149.272949	3989.029297	11840.14746	9658.354492	12646.54883	4724.621582	4984.785156
A0A0B4J1U7	3361689.5	4430646	504411.5938	1229398.625	511650.1875	2354008	4295573	1290451.625	3372965.5	2036239	551801.5625	422052.875	1544528.25	470298	647900.8125	575398.8125	2279104.75	913579.1875	968624.1875	2676536.5	2336391.5	1666883	499954.2188	3793009.75	678659.5	807630.75	391964	4608034	1024895.875	973613.5625	470241.8438	3504702.5	283601.3438	2113324.75	893619.8125	1859792.375	3189433.25	760328	2643081	451065.125
A0A0B4J1V2	72328.52344	49186.38281	32369.07617	91349.20313	90751.46875	52909.01953	70366.0625	73227.67969	83756.28125	76605.51563	58726.37109	52413.40234	126907.125	75577.17969	76538.38281	95692.60938	63626.94922	39936.00391	133059.7656	29641.71875	58934.30859	137258.3438	82661.29688	51569.44531	80285.5	84217.375	41031.59375	62200.30469	85923.36719	31807.10547	62958.26172	55239.50781	76070.64844	127662.5781	71749.83594	62186.74609	57548.44141	96635.33594	99946.82031	107450.7188
A0A0B4J1V6	31664.50391	24544.83203	12263.83691	52903.54688	19296.75	17331.20691	46541.61328	7570.105469	12640.31738	6344.152832	22783.29297	14403.91406	37595.26953	28447.65234	18546.41113	75520.32031	18689.58252	35533.59375	34832.16016	15494.47949	7085.574707	23594.54883	15432.13418	37176.33203	7568.667969	28465.97217	95540.29688	15867.18652	22015.21094	5480.361816	17343.29102	1082.453857	19491.29102	18569.44141	10811.23486	24363.47266	26139.29102	32599.25586	24786.21094	37538.87891
A0A0B4J1X5	2481891.25	1848412.75	2176458.5	1456205.875	1127594.75	1585249.125	1849833.875	4184389.25	1483250	2044659.25	2311713.25	1826205.375	1871326.75	2351691.5	1931271	1728384.875	1209214.125	1800001.875	1445209.875	1204254.625	2672103.5	1113147.875	2550693	2449376.75	2090499.625	1192086	1275606.875	1250564.125	1746742.75	414380.4375	3161313	1300873.25	1517261	5070096.5	2008048.75	1417012.75	1878638.875	4198760	1018968.813	4028291.5
A0A0B4J1X8	143221.4219	267161.5313	115487.4297	161174.7188	68888.60938	142878.75	145894.7656	273070.1563	134883	256404.0743	95932.92188	170898.0313	167546.0781	250421.5938	398412.25	203166.8281	157554.9532	52227.625	80595.78906	123920.0031	96534.75	186096.6719	279288.0938	207415.2813	173845.5313	219860.7656	277751.875	271501.75	205909.625	471778.7813	414197.1875	133630.8594	116166.8047	192641.2656	145310.334	341337	171432.5938	275367.875	33406.5625	450378.3125
A0A0B4J1Y8	107804.9063	394063.5313	1821.419434	171748.4375	144493.7813	145870.9844	79630.71094	129714.2266	87438.69531	130775.5391	219204.1875	175782.5625	363228.6563	114657.7969	155482.9063	27136.64258	154653.5	88852.72656	132676.5781	58054.31641	112822.1641	156790.8281	5129.52002	174902.1719	209503.1563	76645.32813	51945.90234	195973.6875	93197.98438	191544.7656	169596.1406	86987.625	220086.5469	122415.3281	138217.3594	120952.7031	70810.25	51895.82813	77086.34375	133296.5469
A0A0B4J1Y9	2233441.75	650452.5	3090919.5	373094.9375	1065540.5	1833234.625	898760	511635	730384.125	494771.8125	1842050.5	495422.3125	500758.7188	873284.25	279162.3438	312148.6875	434166.875	609578.4375	2402665.25	389918.0938	637875.875	1419990.75	683459.0625	570442.875	533671.875	408679.875	619787.875	649467.5	416859.375	318761.6563	486560.0313	508776.5625	721097.4375	361313	818180.375	488905.0313	460860.1875	1047549.313	293259	380087.875
A0A0B4J2B5	7236590.5	8375213.5	4928401	7335286.5	2615919.5	7529219.5	7824099.5	6318435	5189002	8796462	6729324	2579243.75	5326810.5	4326189	3342571.5	7415486	6537326	6053505	5134870	2382433.25	6324008.5	6257274.5	8341331.5	7699686	3345486.25	6713014	5369096	6685728.5	3799936.75	4492035	5988843	5645640.5	4951548.5	6656594	2741738.25	8095304	4234005	7148623	4949321.5	11048550
A0A0B4J2B8	86559.65625	78346.32031	38505.74219	106484.875	41749	67804.875	35451.06641	7672.13623	56282.625	58194.55859	146019.9688	91413.375	158562.6563	46023.75	83044.15625	164014.8125	16676.62695	24311.54688	102693.125	38526.85156	91119.70313	47496.69531	60260.71484	63253.77344	25680.05469	47026.26172	81529.125	47263.23047	19745.50781	55692.125	176911.5	88876.74219	140611.7969	35041.22656	48105.75781	54960.80859	20877.4668	118233.4766	26296.87695	42769.95703
A0A0B4J2D9	37269.79688	46176.42969	75623.5625	50403.34766	181750.7344	60198.00781	93851.86719	33803.44922	26713.51758	93662.76563	44879.32813	99160.94531	36067.95703	50814.51563	28850.49805	39705.95313	15206.11719	37883.17578	27682.70703	40085.57031	33633.03516	57804.79297	58209.49609	56020.41406	69089.63281	29056.63867	30566.29297	41744.87891	23573.89258	45352.14063	88503.21875	62935.37109	354504.875	62688.98047	26655.88086	116829.4922	56114.60156	31716.47656	26449.61719	70315.26563
A0A0C4DFP6	39300.70703	33710.10547	23939.4375	25569.51758	32698.42969	25941.97461	13040.31934	36970.79688	28645.43555	29740.79492	14394.50684	23245.74609	17706.37109	33612.71875	16891.15625	41221.01953	41722.65234	18597.14063	20628.16211	18560.66016	33770.25	27465.24023	27277.74805	36810.41016	21876.02148	32998.60938	31156.82813	34949.95703	33922.80469	32860.70703	28322.28516	46038.55859	27425.47852	29791.26953	30275.10938	20280.64258	25814.66016	33588.64063	32406.77148	26139.76367
A0A0C4DGB6	71036.59375	82209.53906	56253.09375	70692.96875	35916.38672	89906.29688	71748.19531	50400.98828	61523.23828	84363.40625	77126.49219	100989.4688	35799.04688	88024.19531	75166.21094	45738.38281	115194.5313	100938.7578	51364.79688	54340.16016	114892.9766	57148.80078	90405.10938	111701.6484	50911.97266	101864.8125	72993.4375	54995.07031	52786.07422	105294.3516	78179	133547.6406	108996.5625	36241.58984	42674.67188	66396.53906	69210.32813	78230.44531	57314.46484	41615.68359
A0A0C4DGZ8	48845.64844	40197.52344	39600.61328	59704.94141	67064.14063	44230.35156	144206.6406	48744.32422	61217.23438	55667.03125	46764.05469	71890.26563	70725.32813	91041.45313	27072.38672	57431.19531	69122.92188	37773.88281	55307.78516	35620.80859	91123.82813	43029.9375	55880.04688	30196.77734	61207.92188	106918.2969	81150.66406	38676.99219	81814.79688	85205.41406	57348.59375	48693.77734	50261.83203	53078.11719	29912.88086	64512.73438	58231.82422	50781.82813	68359.65625	53520.70703
A0A0C4DH24	109451.6719	22704.2832	151010.8125	91745.51563	99180.75781	115183.4766	142529.625	49855.36719	43700.30859	40074.30078	40404.14844	73222.15625	42867.76563	31003.01172	59917.34766	73183.60938	42191.22396	1237.263306	61824.72656	12277.99414	17682.32813	65857.02812	65773.17188	71257.79688	20303.08594	40652.02344	68382.85938	57522.80469	38129.93359	103010.0234	40085.25781	32916.67188	96619.45313	103224.4141	58759.76563	45659.9375	70947.21094	16649.13867	65396.92969	68138.78125
A0A0C4DH25	2338419.25	4131649.5	3873616.5	3691258	3043614.25	3114243.25	2699843.25	3333803.25	3072319	5720552.5	2070431.25	3559650.5	2312028	4196229.5	2740968.25	2530295.75	1513452.875	1949075.125	2851001.5	1051603.5	2533755.75	1643411.625	3773527.25	2908921.25	2239517.75	3897566.25	4710288.5	3188218	4811642	3292920.75	5582576.5	4119530	3023464.5	6476276.5	2125513.5	2858209.5	3167542.25	4133436.75	1553119.125	8423216
A0A0C4DH30	220340.3594	176012.625	202460.8906	40307.9375	71128.32813	25493.75586	41616.16406	256422.7813	26390.32031	53506.625	41251.40234	118463.7031	42831.93359	216848.1094	115386.0234	124122.7266	127285.1094	116420.25	191935.0625	64944.03125	225983.7813	29221.98438	115059.625	80699.64063	27019.30469	37901.50781	42169.44531	92909.57031	66614.84375	69925.25781	37364.80469	52730.70313	164139.0938	215786.7969	28625.98047	87873.00781	32745.1543	1494635.5	60165.57813	556531
A0A0C4DH31	60524.59375	189500.1563	67008.76563	57751.95313	105207.6172	65460.8125	70270.85156	74596.72656	70406.70313	80337.04688	111927.9453	86280.94531	328374.7813	80594.89063	156456.2813	48145.68359	154816.6406	75887.60938	78045.40625	68511.76563	48970.14844	72428.75	93588.89063	144194.0156	77105.53125	49898.375	49843.63281	214363.8125	108611.5703	105845.2266	168460.2656	97164.92188	182470.0625	89246	67060.30469	143611.9531	129168.4297	154731.625	25508.88281	148786.8594
A0A0C4DH32	36688.40625	20387.43359	20003.44922	101315.9297	17250.43945	28501.3125	2267.188721	6934.133789	60885.40234	42918.9375	25942.51367	33886.23047	17597.78906	56194.99609	28726.86133	59455.55469	44189.95703	12962.89453	45302.97656	22702.74023	11899.84668	45857.23438	39863.23828	35314.46094	17741.71094	26848.89453	38443.42188	49925.88672	25004.11914	22538.00586	34922.50781	15568.47559	31576.20898	137345.1719	2077.685791	25665.4668	16313.91406	12333.11035	9864.329102	8733.400391
A0A0C4DH33	19602.32422	34243.5	16481.45703	39624.62891	18029.46094	23641.57422	26503.22656	9196.740234	31300.43555	27023.83789	18599.67773	47641.12891	37122.78125	26160.81445	45998.97656	30548.72266	18283.89648	29905.4043	25737.27344	21905.67773	31718.28711	27241.83984	18425.16406	27830.74023	8920.44043	22901.08203	14134.69922	35020.17969	23633.96289	39608.30859	58061.02344	27671.64844	18995.44531	40218.80469	14638.99512	21940.07031	19667.83203	49008.22266	37018.125	30000.74219
A0A0C4DH35	2943853.25	2256354.5	984901.6875	2411549.75	2192044.5	1645648.375	2507461.5	1781175.375	1411710.75	2390310.75	1960343.25	1379550	2599397	880079.5	1344510.5	1677544.375	1237761.5	1596417.5	1969105.5	1053208.625	1475040.375	3010506.75	2759388.75	2208205.5	1747687	5686972	1417211.625	1998806.625	1163799.5	1164839.125	2564524.5	1417808.125	2495839	3418206.5	1026203.625	2114831.5	1703063.625	1811279.5	747816.0625	4925071
A0A0C4DH36	104358.4375	186036.1406	274205.125	168305.5625	135041.4531	182868.4063	194326	122616.3047	110911.9766	230937.6875	144880.5625	124950.625	170290.5469	153828.2969	166838.9531	191792.4063	125025.3594	167986.9531	142338.6563	76494.98438	123301.2188	191618.4375	159048.4375	161530.9375	300036.6875	167574.5781	144475.5781	162467.1875	100152.8828	140580.9844	127605.3359	121415.7656	87090.10156	354726.4063	95071.94531	217344.0781	125465.2344	162357.2969	100077.1563	165619.7656
A0A0C4DH39	185758.0469	386582.7188	162752.9859	71762.48438	201871.3625	110919.0625	399810.3438	125547.9922	203662.1563	213647.7188	119253.0891	228668.9375	229616.0469	11488.79395	18312.31055	233816.4328	179333.8297	149413.625	108959.0703	188752.1875	154646.625	11975.84961	141021.2195	97392.35156	154204.3625	224845.5	205568.7969	630742.7907	203951.4063	243295.2032	268474.625	210496.5813	327336.0313	134415.625	19675.02539	328175.25	166643.4094	370512.5938	232664.3938	271493.1563
A0A0C4DH67	1031715.75	235793.5469	1602999.625	925118.625	1211833.5	1919142.75	954378	1318872.875	1331271.375	1377138.5	1302568.125	1456119.75	1444434.375	1679575.5	775370	1050826.125	922581.4375	1058033.5	646829.375	799999.3125	1434312.625	748699.6875	1472537.75	1211669.75	816643.9375	1298979.125	1054595.625	994841.9375	892724.125	1110478	2047875.125	1373188.75	1282655.75	999285.8125	869070	1454005.875	946447.6875	1379018.75	1070789	2028391.625
A0A0D9SGG1	17229.10938	16765.32227	41824.30859	19091.34204	29587.25879	17937.11914	25487.25391	48136.23828	25516.06055	16518.75195	21785.03906	28606.97852	36254.46875	53905.17188	16730.53906	25373.41016	19005.77148	20958.9043	18338.97949	24047.60156	10302.96582	33945.97266	15751.46289	49363.77344	41760.09766	26527.06836	44237.83594	31083.70313	34038.01172	24316.25651	24073.08008	16924.85547	20900.77295	38242.45703	35301.87793	20835.62891	18004.98242	26712.7946	21882.97461	24502.46484
A0A0F7G8J1	215498.4063	234125.7344	219069.0625	164245.6563	148314.2813	189364.2656	220878.3281	192493.75	146911.9219	424876.875	276993.5938	368640	212795.3438	251432.8438	364498.3438	144587.9688	226016.7656	261274.375	112768.8672	153503.3906	400865.5313	235827.4063	310363.5	288265.9063	220796.4063	505742	268216.625	476976.5938	366872.75	280701.7188	244793.2188	176709.7031	233271.9219	165262.125	226221.0938	262210.2188	198376.4688	175097.875	199256.75	318910.3125
A0A0F7T737	62986.75	126459.7578	67093.99805	100970.4453	38719.55859	76957.53906	120954.3828	31280.77148	70394.57031	139320.75	109989.0469	143831.0781	338206.25	120972.2344	126932.8984	72930.20469	83734.85156	101669.4844	62792.07031	79715.05469	110776.0313	63966.20703	116836.8672	176382.3906	69562.47656	73476.3125	71032.4375	112223.3281	109061.1484	89775.91642	156655.7969	106713.1141	68173.94063	231474.5469	57616.23438	82391.85156	35827.04688	125083.5078	76203.40625	140583.5938
A0A0F7T891	43940.55078	30230.30469	41360.36573	57021.78125	33722.65625	34269.59961	71718.99219	36059.02344	30587.00781	39435.98828	33606.40234	113249.2734	35626.00781	32651.20313	67283.46875	39558.90586	13240.33984	33104.29102	49340.09766	27953.72188	38897.89844	14898.41895	27640.90039	49126.74219	34893.22656	35154.29639	33676.18116	22464.60308	26535.72481	38928.62109	53725.17188	42626.02344	40559.11719	33185.01953	19608.58984	73128.27344	10135.5625	29657.59414	33755.64974	26452.27305
A0A0F7T8B3	55005.52734	176326.625	72479.92969	90119.4375	59564.29688	33458.12109	94015.21875	64364.05469	75934.07813	166188	57141.08203	135552.9375	136485.3438	75159.99219	51385.26172	42416.14844	74743.66406	56176.88008	67760.82031	30565.12891	64651.42188	44684.33203	59821.08203	177512.3281	70747.91406	53423.81641	52641.14453	78822.25781	47738.35547	63807.64063	150576.5938	48787.14063	51352.54688	123072.5859	75377.32031	63022.78516	104496.6719	56477.75391	34778.42578	114694.3828
A0A0F7T931	752442.75	980444.125	903033	1112047.75	1049024.25	1267848.75	1018566.875	341209.6563	1142072.625	1043131.563	532287.375	767314.5625	774297.3125	432286.1875	736679.4375	496411.2188	323395.5313	629938	938823.75	564173.375	700877.125	321966.9688	1359701.5	499413.125	237637.875	282680.6563	788599.5625	324594.3125	705612.1875	360774.2813	1009462.563	663747.125	677551.1875	1474156	527904.9375	1001497.875	1092608.625	435413.9688	284478.5625	1091635.25
A0A0F7T983	27940.04492	26219.5918	239060.2969	149092.1875	62406.19922	35813.67578	94465.6875	66267.13516	70596.03906	49749.67969	56398.48438	57512.85156	8135.180664	37204.62109	59009.59766	11758.59473	33325.39063	42542.77832	89287.28125	91615.46094	29406.1901	64861.29688	33809.93994	29253.14063	35842.30664	13470.22754	18772.73047	27544.79883	27390.27344	22831.02539	8764.553711	30622.35742	7735.097168	34813.5836	42540.94531	40501.14453	50880.01563	6767.525391	47577.02734	38566.39063
A0A0F7TC28	1072424.25	1583439.75	473844.8438	1529749	1277846.625	1704010	1385803.625	1220217.125	1507481.25	1638664.25	1293713.5	997761.625	1160583	1164865.375	1082734.5	691227.0625	627262.8125	887572.25	622518.0625	723043.625	922990.5	958835.9375	1805471.875	678196.875	570483.625	931331.25	435376	1041886.375	970609.625	974121.25	1474829.25	813847.625	958910.375	2055908.25	710750.75	1339042.25	1348977.125	562076.8125	601338.6875	1343213.75
A0A0F7TD49	47951.27734	31989.02148	16285.60449	64609.59375	29949.77148	74002.54688	90382.92188	61280.72266	25840.92578	45417.6875	62361.02344	24894.25391	53298.95313	97283.57813	26063.37891	84045.53125	31036.0293	45116.62109	53236.44531	31242.28125	19528.42969	19671.28906	40452.4375	33462.35547	29700.66992	48961.17969	33531.5625	34003.65234	25184.72266	42468.61719	27877.49219	24577.53516	33142.72266	180239.5938	30829.28125	38814.46875	49235.16406	69335.17969	14092.72559	31223.60547
A0A0G2JIW1	1013198.537	9712.37744	12135.52051	15213.88867	11182.08838	5741.94873	8528.608521	10843.09668	19409.81055	6548.575684	12221.50391	7848.300293	15237.78743	9732.426515	17402.50781	27676.26953	22860.40625	53075.28906	16551.27344	58199.84375	15572.22656	4969.795898	39279.54297	27722.44922	26435.36328	6874.874023	217457.4219	7477.848875	42814.85547	6417.734375	8352.286946	7752.064453	6882.975749	7746.072998	5458.482666	10103.99316	3244.381836	7992.862793	5411.259521	3522.195801
A0A0G2JRQ6	502417.4375	744930.5625	635770.0625	383066.5313	460897	623865.9375	404034.0938	550505.125	767938.75	734374.875	703427.875	1146499.125	1411877.375	673360.8125	542605.5625	498178.3125	459007.6875	722568.0625	264211.875	215771.9375	509563.7813	370155	572293.75	412858.4063	780233.375	475115.4375	635593.1875	3254443.75	781450.3125	699401.9375	534523.875	375289.5313	444256.4375	583275.75	682702.625	446107.5938	1125300.625	439301.4375	712656.3125	520447.2188
A0A0G2JS06	59171.09766	21567.50195	28267.30664	41157.36719	55144.25391	20759.59375	30599.35156	34604.83984	56259.13281	104132.4766	65976.23438	863.6494751	20869.64063	11393.85742	36348.72266	37161.1875	43707.35274	25557.50195	20425.36914	29998.88555	16707.00488	30911.97852	27918.41406	58056.16016	49059.66406	58855.57422	89813.20313	22069.70768	91004.78125	63356.97656	41312.75	32200.76953	58570.35156	63668.75	45906.19141	329179.4063	27151.92188	55670.48438	12570.90625	48305.08984
A0A0H5AY34	73600.17969	77823.23438	53050.63281	104815.0156	67776.04688	71065.28906	46651.44531	86214.14063	79110.47656	89939.125	68485.10938	93566.09375	134795.4688	89294.70313	78255.64063	46749.21875	91174.0625	65142.36719	62599.23047	58135.92578	76294.35156	104485.1719	84068.44531	88542.67188	83002.47656	73588.30469	87073.35938	65630.07031	70035.92969	72625.22656	86027.39063	76260.48438	87963.70313	74054.38281	59607.79297	86010.40625	95469.39844	106813.5234	62793.45313	87297.875
A0A0J9YX35	294714.75	300819.3125	478730.4688	299704.4688	200073.9063	148027.0938	588539	341400.375	193573.2813	298714.9688	235594.4063	354380.5938	437629.875	292410.625	198694.4219	426475.7813	125383.5703	166883.7656	783744.375	265657.7813	244385.5938	252104.8594	453576.0938	218328.0469	290563.6875	366048.7813	154885.1406	231218.0469	161968.7188	244804.4063	324297.75	168805.4219	238415.8125	547550.25	141264.8594	441098.9375	224974.6563	308451.4063	166369.8594	240953.2344
A0A0J9YXX1	433655.875	528570.5625	298844.25	649063.875	316519.2813	349477.8438	407900.2813	400704.625	432445.4375	705758.9375	657897.625	838435.75	922493.1875	664047.125	463966.875	241951.6094	201243.8438	431560.625	425321.3438	441342.6875	267619.875	427452.5625	435010.375	332772.8438	470347.75	600767.3125	258338.8125	468845.9063	247337.7344	266140.3438	781690.1875	242936.6406	583075.9375	858597.625	343988.3438	455560.4063	347346.0313	515909	238176.7813	413308
A0A0J9YY99	251658.5625	595525.0625	31100.08594	103290.7734	73632.08594	106895.1953	152205.625	100869.0547	79723.03906	198671.0781	90856.69531	171988.1406	90539.20313	76089.75781	150917.2813	102385.7891	43667.84375	142072.1875	94883.29688	87898.97656	73117.34375	97677.61719	101287.1016	88768.33594	40949.19531	142062.9688	38289.96094	269937.0313	49211.99609	71621.67969	134617.9219	471051.5625	35491.17578	118198.2266	127361.0078	50020.91797	219076.8125	54986.83984	158001.1875	111313.5781
A0A0K0K1I0	28555.88477	5896.111816	26795.01898	6493.134277	21332.97815	16663.19303	28313.05469	21147.93555	12786.71777	26818.77197	5597.835938	44184.87109	19015.23828	22124.40039	51411.53516	16182.28144	9602.754591	17211.79102	12004.42969	14728.53516	25890.22461	19717.33398	11849.06445	13132.453	17594.90845	30487.93164	22705.1582	13009.84033	18397.58398	39974.74219	12992.86973	23733.03906	26491.95703	5667.038086	27299.25391	13096.74219	22711.60401	66057.74219	18717.60547	9235.32886
A0A0K0K1J1	93194.04688	146387.0313	149940.25	120110.4844	211253.3281	96189.83594	100064.25	123187.1016	132648.5938	158039.0469	121218.1406	112744.7734	154068.2813	127152.3438	95897.49219	75554.46875	113531.4922	71173.36719	82890.29688	141309.875	157567.2031	87023.125	98225.625	67965.27344	82080.45313	103188.4375	102759.7344	85944.28125	159573.0313	138313.25	110803.5781	83691.96875	106058.7813	52407.53125	101563.9297	103187.4453	119537.6875	105998.3438	116845.5313	90473.50781
A0A0K2BMD8	1805176.25	3156837.25	8047972.5	30227560	3293083.5	14803966	1400817.25	5150648.5	7831861	14974156	17005842	7444537	2192999	26169822	8698865	22317812	11519107	134378992	15564905	85657616	35172384	11331085	28741656	7600359	14996306	669743.125	7337669	1124593.375	3683584.75	6453438	9928459	8281284.5	1837067.625	2786857.75	5959359	5373040.5	8450163	16057990	6780826	6480176
A0A0M3KKW6	62797.22656	72217.4375	74039.46875	177858.2813	173500.0625	183640.1719	57317.46094	163497.7969	176066.1094	74142.4375	106114.6797	130819.1406	90589.32813	82804.78906	99452.49219	41813.50781	110791.3594	65867.99219	71500.5625	55864.30078	159986.5469	153662.0781	61248.34375	97032.92969	312122.0625	82760.07813	176930.0938	86730.23438	69182.45313	156602.0938	79530.34375	169876.6875	44950.875	308763.4688	115749.875	196806.25	191241.8125	160801.2031	417041.4375	204852.5938
A0A0R7FJH5	135265.3281	279754.3094	83003.90625	99581.14063	164930.825	169834.3594	83058.44531	50651.59375	22253.24414	34476.10938	63457.98047	154674.2344	26716.13867	96914.64844	134391.4375	86195.03125	88251.59375	94444.18283	139580.625	47210.90625	113183.75	49838.68359	74496.73438	59936.86719	27316.69922	119420.6484	23186.28711	107935.7969	87069.64844	40362.62109	103068.9688	77780.52344	153187.7188	49758.62109	118627.0469	85652.36094	120422.0625	30048.98828	142346.2656	52893.79688
A0A0S2Z3D5	907178.875	679592.375	899174.625	767058	1388077.25	838216.6875	523316.375	555419.5	561223.625	644608.875	996706.375	613638.5625	489920.0625	618663.5625	3720127	629434.3125	862793	543968.5625	774507.0625	634661.375	762182.375	417141	1443802.375	615401.8125	587803.6875	1224743.875	753297.125	608073.3125	1232195.875	930433.6875	585498.125	793420.625	943245.5	608469.9375	603013	1152691.375	629129.5	1355409.375	960698.75	824987.875
A0A0S2Z3F6	13797.76465	21486.99219	12259.11328	18980.07422	13215.41504	15245.79688	34247.65234	24003.55078	25056.25977	28213.26563	14428.19434	18672.34375	20944.3418	18526.74609	15542.9668	12337.23633	38959.875	12166.37402	20485.82813	10015.30176	10139.01074	15669	9707.017578	30852.17969	18317.95703	22939.9668	26834.41406	14648.03418	25559.89258	20322.5	20281.10938	17834.67383	26066.02344	14506.42578	14302.82324	26390.0957	13528.22461	16541.18359	18301.30664	13187.59863
A0A0S2Z3Y1	60230.14844	82096.29688	65501.58203	64727.87891	85587.80469	74769.99219	121998.5547	83076.50781	64026.26563	67404.73438	49756.04688	51122.24219	94451.78125	51774.73047	57860.17969	50708.63672	111921.1172	56092.54297	54268.92188	49753.17188	65591.69531	56243.42578	68783.75781	86491.02344	64412.90234	104190.7734	55118.14063	92672.89063	82028.75	74547.13281	55807.03516	54128.57031	91970.55469	111188.1641	78644.07031	81284.88281	77785.04688	71675.34375	91027.19531	68941.42188
A0A0S2Z4F1	77866.875	115673.5938	119711.3203	103622.1953	206661.4219	109458.4141	79101.28125	128232.5547	78208.14844	66902.99219	73645.14844	83311.02344	133159.1563	171054.7656	125507.2734	70377.28125	191324.2188	59126.05078	121414.7656	55939.86328	77430.92188	86889.39063	60150.50391	77328.53125	96781.60156	64467.92578	78093.38281	58443.31641	102830.0156	172573.3594	81464.45313	123604.75	94882.57031	98575.21875	104414.1563	76891.74219	59958.84766	67169.57031	88310.69531	81161.14844
A0A0S2Z4I5	120736.6563	145653.6094	104522.125	66857.21094	99960.79688	122895.7344	119504.7969	112700.0156	109751.9766	124786.7344	132925.6406	148773.9219	157134.9219	74606.125	125505.2422	94101.9375	131337.875	66332.29688	73677.32031	73576.5625	88929.9375	122363.3281	88061.73438	128423.8281	119538.7422	138744.3281	142918.125	113375.7813	126076.9453	172624.625	114437.5156	138933.1094	132528.2344	118445.5156	107192.5156	160107.8438	112837.4766	117751.4766	144148.6563	124438.7813
A0A0S2Z4K3	234232.5313	213321.2813	299633.3125	233823.75	221672.3594	165057.7969	214045.625	223674	235112.2344	246244.6719	245262.0781	296436.25	152144.6719	225338.7969	146175.5938	252976.4688	227997.9063	177623.7969	195208.75	178525.1563	289009.6875	208881.0313	128454.7422	237084.7031	265103.4063	331239.25	285287.5625	233926.1094	308078.9375	307565.4375	108391.2813	199860.3594	303053.1875	216153.125	244988.5	211790.7031	235086.2188	150345.4219	314787.1875	224662.7188
A0A0S2Z4Q2	17237.35352	27208.87109	25625.33594	32916.3125	22129.79492	24907.76367	29923.11328	11173.51855	16694.32422	32180.58008	31485.74414	22130.62305	25027.58008	33438.88672	21312.75195	19241.58008	45002.02344	8416.435547	24859.20703	17928.22461	26883.05469	31542.70898	19741.43945	37795.90234	21569.92969	35454.29297	27383.46484	21348.51758	22611.39648	22592.29102	22502.44922	37525.36719	19375.60156	26194.33594	20202.59961	35514.97266	11630.97656	17351.62109	29443.18359	15269.73145
A0A0U1RQI6	285055.5313	223514.4219	299401.6563	223470.5781	306590.9375	194125.0313	237524.7813	256785.0156	333153.2813	296115.75	256635.125	280254.1563	178295.2344	244615.5469	105601.9219	201129.7969	281910.3125	216979.7188	191384.9688	168740	287543.0313	288673.375	102128.5938	221672.7188	318284.4375	358550.0625	307929.1875	226937.4375	392395.75	358861.25	84850.17188	262094.2656	317013.625	183531.7656	312285	250588.8281	260857	129804.0625	342463	228724.1719
A0A0U1RQQ4	18025.75586	16918.39453	26539.4043	22049.3457	31433.37891	21851.71094	9538.526367	17942.76953	39854.42578	24972.33398	13877.31055	21775.43359	22669.80469	19078.04883	16440.1875	16792.5293	20851.21094	10514.04004	17003.57617	21310.64258	19218.19727	18579.5	8100.487305	14348.71484	30197.04297	19369.61914	28419.48828	29378.08984	18330.77734	18133.79102	22508.48828	13352.80371	35362.28906	16774.01563	13674.25879	14287.33398	22421.24609	17281.63477	41055.69922	25166.58398
A0A0U4ERW6	182028.0469	52206.60547	131038.125	298585.5313	76134.45313	167997.25	731747.75	137768.6276	93910.81121	193275.375	311554.125	321718.625	229284.2344	15046.92773	62966.93477	388279.3125	45831.77865	161652.7344	186284.8125	755769.9375	210226.4688	285637.1563	138508.3125	258697.25	36953.02734	380866.875	83376.71875	111302.7656	116508.2188	294389.5313	194524.6094	197731.6563	275746.0313	297087.0625	160951.6656	198518.0156	338613.5625	373307.6875	210784.4031	288679.5938
A0A0X9T0I7	319917.9688	631734.25	282872.8125	372302.875	255783.1563	280715.625	159456.1406	173222.25	372852.5938	454278.4063	169403.7188	356483.9063	247832.7031	490272.4688	642015.625	291954.3438	291826.1875	193162.5313	521514.5625	143817.8125	238118.0313	225472.4688	721051.625	316264.0938	187572.7344	500544.25	229574.1563	590334	178176.0781	374213.6563	487615.5625	163731.4219	140202.5781	556764.875	233741.7031	259135.0781	349555.4063	352618.1875	318897.6875	374136.1563
A0A0X9T7T4	206009.1875	122479.0625	112594.1875	117175.1641	125330.2031	244057.5313	192065.6563	119926.1094	107201.2969	150580.3906	143268.0156	79215.33594	109959.4063	149766	78739.8125	116465.6719	111316.5469	190540	138177.1094	78897.59375	70932.42188	132214.75	171258.5	49101.71484	64835.35547	106921.7891	260724.9844	161748.5156	98325.51563	133368.8438	128529.5547	165084.4063	110684.5469	203699.7969	114141.8516	87350.55469	99713.13281	95416.125	186887.3438	197371.3906
A0A0X9T7V9	2645526.75	7548792	7259694	20381548	8066806	7925198	8635648	9871691	7028567	9979205	5599763.5	7586144	8645566	8390311	13089959	5850364.5	5690718.5	5853781	6512085.5	5476056.5	6015594	7455065	11313265	9845287	5796715.5	6358820	7997561	9298364	8429922	9470019	9496207	6915771	7332737	16509682	5794111	8011746.5	7304666	6317029.5	5128899.5	9197308
A0A0X9T7Y9	26426.68945	42593.45313	32953.35547	54810.89844	25949.35156	25154.55273	50755.26953	38112.75391	33382.29688	58363.85938	89404.25	41989.59609	81243.32031	42099.44141	21645.96875	35996.75391	51770.97364	59263.80078	49754.51563	29743.93945	42728.94453	53817.46875	39253.70313	55894.19922	43525.07813	69595.66406	43644.09375	47564.4375	42423.88828	28309.39258	73355.47656	26878.01563	77243.46875	87235.25781	43060.01953	57606.48047	47455.23438	33290.38281	21656.98047	79951.13281
A0A0X9TD23	414172.7188	617203.9375	1121589.375	714469.9375	880110.875	212958.2813	1002029.188	81251.69531	1137871.125	916564.6875	765035.0625	143679.9688	196115.4375	1498509.125	2140876.5	582901.25	1525821.75	466878.3125	67854.95313	119732	545650.5	286027.3125	706780.875	153723.1094	112186.6953	857506	227698.8906	383418.8438	1333213.75	1814806.25	23200.14453	2066882.25	152535.5781	3520127	129105.7813	301443.4375	156539.3438	172338.5938	1531962.75	298651.625
A0A0X9TD47	51328.42188	318626.9375	168720.5	291353.6875	194778.3594	123197.4922	191249.7188	353137.1563	243162.2813	278152.5313	234769.0938	160025.875	230685.4219	196013.9688	74360.82031	14580.49707	215961.5813	126136.8516	136545.9219	100042.0859	191872.6719	138195.2969	55987.84766	198092.5469	253980.3906	131359	277232.9688	82607.79688	218223.8438	245826.8906	236048.3281	136143.0156	276326.3125	345992	202379.75	202480.6094	281836.125	232638.4219	138063.4688	490583.9063
A0A0X9TD88	246542.9688	303194.2188	429474.3125	337728.0625	386243.125	306148.2188	322062.5	429696.7188	351986.9375	405728.75	667482	456390.4688	690327.3125	553897.375	491751.1563	290066.4063	205276.8281	368730.3125	485133.75	166585.8594	192339.0938	422140.75	623503	291681.8125	278849.375	337600.1875	438096.1563	393963.3125	206995.4531	464863.2813	584817.625	279014.0313	385654.8438	1140111.375	312016.1563	547425.8125	265112.5625	555369.3125	375332.6875	682305.625
A0A0X9USK2	187936.0469	27248.96875	28592.69922	77464.69531	31599.30078	21874.53516	82563.33594	164957.4844	19942.27148	59594.55859	61779.75781	46999.21875	61012.69531	51301.61719	48409.72656	37490.26563	12692.66797	28182.71484	17822.24219	48024.52734	15296.77441	34323.65625	29955.7207	215052.2031	83082.17188	63223.21875	40579.96484	97681.73438	17580.43359	30201.96094	54565.625	35680.66406	65644.33594	90447.40625	21953.60156	49534.14844	42397.52344	41213.28516	109641.0313	69840.82813
A0A0X9USL5	58449.71875	76625.48438	75980.17188	31686.39942	208908.0391	24554.65469	44499.92578	38337.44141	37376.47152	33878.20056	19936.33008	80116.5625	235055.0781	184099.9063	35434.12461	23599.56445	25146.96472	46617.98438	19029.16602	38591.59668	29843.86597	31565.89246	35790.17969	87335.60156	43599.79126	57025.56446	42925.68604	152549.1406	24384.14209	70823.37293	48275.75978	46425.58854	30700.41602	54337.89453	87785.57031	37712.97266	25235.13398	20869.125	33799.71875	74131.90625
A0A0X9UWJ6	66477.98438	90006.23438	66242.71094	96564.85938	139061.5625	52196.80469	68165.25781	31481.71289	29401.70898	94703.0625	60876.42188	114579.4219	50383.26563	95445.04688	95710.76563	262885.1563	132218.0938	22169.49023	111030.4922	61692.85547	64197.44531	51369.19141	83269.79688	87121.10938	53106	75433.60938	31534.60547	39489.03906	34024.97656	61879.72656	116211.0703	35010.60547	58967.02734	91991.58594	22049.8418	77090.34375	101546.7734	49299.50391	32264.16797	83155.92188
A0A0X9UWK7	3553399.25	4275773	4609863.5	2743350	1954120.625	2318661	2516592	2035411.25	3298265.25	5336476	2816209	4605744	4640847	3825855.75	4067676.75	2551974.5	1574014	2585206.5	1473509.375	1862236.25	2134494.5	2952481	3483267	4318036.5	2730060.75	8571002	2195995.5	3075170.25	1908238.875	2260512	3519556.75	3116260.5	2200474.75	5077612.5	1678671.5	3255259.25	2378737	2969687.75	2190748.5	2556689
A0A0X9UWL5	5765955	8763681	4867196.5	8922773	7894898.5	6275172	6685935	6232984.5	9505053	10815322	7006710	3699801	8156626.5	6622827	8149431.5	8357622	3712983	1755611.75	5027869.5	5405705.5	8465722	5370120.5	7542185	7108313.5	5732064	6903262.5	7689769	9267847	7039768	6161721.5	14342324	10391243	7041453.5	10120155	3961018.75	11010843	8805389	9660920	4503750.5	11832561
A0A0X9UWM4	245627.7188	217404.8906	166716.4531	230447.7969	164050.5	160003.5469	159256.5469	217205.1719	206972.375	292240.0625	187725.4688	258205.0469	387433.4688	324764.75	234511.0469	185284.2344	79286.13281	182202.8594	259422.0781	75314.82813	163306.7344	355949.7813	204352	163368.7031	132157.7969	486976.2813	137595.9844	403977.7188	127258.2266	208166.2344	272989.6875	207476.7031	273336.8125	377484.125	123198.9453	239398.2031	92383.33594	174096.3125	75419.13281	216146.7969
A0A0X9V9A2	90414.51563	144959.4375	58458.4375	182608.8125	34798.78516	55985.02344	66099.67188	12138.50977	85460.79688	135262.2188	64236.89844	50607.64844	90556.5625	82817	106072.3281	127470.4219	84086.64063	61092.32813	89668.54688	59778.26172	93015.66406	73624.62402	173245.8125	83124.21875	29464.58594	162963.25	76709.3125	111843.1563	56735.83594	181965.6563	73853	94291.02344	56555.10938	144157.6406	37690.36719	45872.23047	125967.4688	113384.875	16482.92188	135943.4688
A0A0X9V9B3	570008.875	963011.625	1391833.625	559406.375	693410.9375	999392.75	500425.4375	868760.375	439898.9688	1504922.25	575450.875	525016	1119135.375	1057848.875	752686.25	773017.9375	474745.5625	1030397.938	436613.375	469695.125	388999.1563	562376.0625	985506.375	1034709.063	723966.375	827907.9375	868245.125	673030.6875	367702.75	471631.25	1186251.25	799176.625	486489.875	2103837.25	272883.3125	403036.2813	733531.75	622609.0625	1132252.75	1528251.25
A0A0X9V9C4	53993.5	223316.1406	27092.91602	64390.58203	83555.03125	24541.67383	83719.84375	41864.35938	93122.78906	118869.4375	91065.35156	180930	116705.0156	12520.60254	59690.28906	94039.79297	34753.80078	43332.92188	39076.50391	33900.70703	35963.45703	69049.58828	66069.13281	93710.21094	50157.44922	45166.99219	76449.73438	39370.39063	8804.52832	46610.25	152613.6875	11639.47949	53997.51563	137709.8906	24404.82031	82647.0625	58821.44531	74944.60156	18620.66016	67591.81641
A0A0X9V9D6	87336.24219	84838.52344	157073.8906	91816.78125	112038.0156	298184.875	150289.1875	118737.9531	103937.9766	105782.0938	123415.5156	117987.6016	142846.3594	68970.86719	143226.9375	115064.8984	76376.70313	53538.62109	55479.71484	91837.29688	57053.30469	89736.44531	135626.9063	127417.1953	60384.33203	76298.58594	89187.77344	113988.5625	69130.86719	124314.0781	122328.3359	106325.3906	78115.19531	141719.9063	67950.92969	180434.4219	97222.92969	125248.7891	128062.5313	234958.9688
A0A109PP82	128430.9844	117512.4141	274623.3438	199076.5781	149053.6875	145147.0313	169817.6563	101742.6797	137859.6094	141493.7188	175617.0313	159883.8906	135616.1875	157057.9375	126722.4219	181904.875	56304.07813	140956.625	143079.75	66225.24219	114928.4844	382696.375	122478.2891	187964.7188	165621.3594	146450.2031	140320.25	211796	108551.0078	170984.0469	262692.8438	149969.2969	153641.5156	207907.0938	94931.76563	136698.0156	134139.25	99543.85156	73700.89063	202124.5781
A0A109PPC2	228764.7188	148861.9375	248893.7344	125213.8516	266478.4375	161468.75	142364.75	95269.8125	261220.5156	219507.2031	97268.85938	177115.5313	198683.8281	288812.75	111953.4766	146196.6719	84529.39063	94078.17969	134226.25	56378.39844	140594.125	181551.2188	327421.0313	346239.8438	222761.3125	176085.375	145305.5	170932.7344	109066.6797	245868.0313	182968.3594	121627.0391	204793.9375	355972.8125	103778.8828	256352.9219	158372.1875	188010.2188	132975.9219	184727.6875
A0A109PS32	7219790.5	258050.7031	252513.7344	127065.6406	3411912.75	6816834	542071.1875	6537849	348398.125	200488.8125	244026.4688	619755.3125	429590.9688	905710.875	86212.03906	171540.8906	260357.5781	350346	5446208	151149.1875	668282.125	781908.1875	63289.92188	7566884	700630.375	743925.375	2505908.5	609375	304617.75	295462.6875	7256775.5	2722924	349596.5625	5718359.5	2665057.75	1894429.125	3523367.5	571989.125	2767876	539165.625
A0A109PS45	22895.7832	32060.17578	36222.99154	23950.98828	22490.92773	24370.79297	53490.26953	16815.08789	33518.68359	20625.09375	11222.82031	28607.84375	24939.63086	24943.92773	21503.97266	13237.18652	15250.83691	23076.38575	14222.52539	8776.71875	8734.698242	14383.54785	25254.7793	12680.0127	7114.541504	27962.28516	17967.99219	39629.44922	14362.73535	6958.5625	27473.29688	17155.23828	7401.850586	34719.34766	5823.758301	42684.67188	27785.52539	22462.71875	3121.584961	24736.13672
A0A109PS54	206368.0469	184884.3125	569795.3125	289493.5313	233024.2813	478798.1875	191136.6094	189576.25	326942.8125	369711.5625	136094.2969	159333.3125	225828.6719	453025.0313	142809.0625	239243.7969	198362.25	162578.1719	236109.8125	162853.9063	484143.0938	455459.4688	445240.375	327901.0625	537324.9375	369288.4375	345085.9688	228600.3906	169484.8438	120652.4844	265936.3438	273032.875	160986.5	259109.875	253854.875	426005.6875	302960.0938	233534.4219	266555.625	677836.125
A0A109PSY4	515420.25	680341.9375	298252.75	692237.0625	371094.8125	578148.25	481266.5938	422332.3125	1031443.625	632779.0625	505457.1563	654358.9375	429081.0938	563962.1875	566795.5	338498.7813	421747.25	433460.4375	723693.625	347093.375	764628.25	611654.1875	528363.5	1002759.813	321522.6563	1088040.5	598256.875	513588.6875	466517.2188	977823.5625	512686.6563	396451.2188	792790.875	780716.625	330545.5938	489410.2813	486856.5938	386340.8125	387936.125	579611.9375
A0A109PVK5	75635.73438	168779.9219	82850.22656	93808.57031	266956.5313	91254.59375	321780.2813	247045.625	334688.0625	123224.3281	86029.89063	177622.2656	135442.7031	105221.1875	135876.4063	175376.2969	337086.75	268131.3125	102700.9219	91022.94531	95827.60938	195826.125	98823.80469	148105.7656	484891.3125	118287.3281	189017.8125	158244.7969	102732.6094	172081.8281	146030.8906	291035.0313	190392.3594	202298.7656	386811.5	158321.1875	548743.1875	144274.6563	134142.4844	181488.8594
A0A109PW33	64368.34375	69775.46094	18640.85156	22112.33984	62755.51172	18336.32813	41664.94531	7911.429199	22832.00391	25997.45313	21277.58008	19940.49805	47285.74609	40242.53906	23698.85547	9461.904297	12221.26953	13736.25586	26586.72852	7510.071777	25896.48047	63122.56641	28292.47852	36372.97266	65100.71875	36398.83984	43475.54297	51279.01563	4376.796875	14593.52734	26530.18945	8777.814453	32511.47852	64023.3125	31302.98633	38131.25781	16735.24609	24349.17188	15444.88965	16854.03516
A0A109PW74	327378.75	998624.6875	840515.1875	1052258.75	739657.1875	508598.2188	959384.125	840861	714821.1875	768404.625	684224.1875	839185.125	1260725.375	1201018.5	749518	903523.375	725805.0625	690276.3125	761264.375	242091.1406	1051990.375	647447	1061002.125	597814.5	967999.6875	992281.6875	756674.3125	925877.75	651665.375	974831.375	1010202.5	829903.125	696165.5	1875480.375	603597.8125	1095172.75	802988.4375	672151.3125	630438.25	1605730.875
A0A120HF66	51600.83984	303401.9375	163055.7031	286763.5	199034.1406	234427.3906	269566.1875	325045.5938	82412.86719	124511.3359	269461.9063	180667.3594	143602.125	136191.1406	108407.6406	258817.7656	134445.6094	240731.1719	165824.7813	69077.19531	92102.96094	199388.625	318698.125	230997.5625	169401.7188	160860.375	411035.375	185165.6406	115747.8672	226695.3281	457876.3438	52859.13281	169444.1875	138099.4219	124805.3281	110705.0938	325282.3438	183178.1719	89237.75781	233462.3438
A0A125QYY4	5612.945313	38153.07813	46143.52344	17603.76172	29046.41211	12993.66406	18904.49805	10391.1875	32871.84766	18526.69218	16439.07813	18965.4043	28149.78906	30663.3418	9026.139648	15831.73242	8464.691406	12674.51758	10697.9043	21086.53516	8788.084227	47816.21094	21796.27344	13212.96094	31187.27148	23486.63477	34972.96094	16873.78125	15457.61914	64705.59375	30555.74805	7872.548828	13580.18164	61464.21875	13717.79395	11736.42444	11385.24707	23189.04297	15426.18164	33555.85156
A0A125QYY9	1109060.625	1421277	1392623.375	2230439	1699327.75	1391905.125	1502013.25	773613.0625	612828.5625	477107.4063	1133793.625	212417.5781	141780.5625	968509.1875	918536.3125	839235.875	831284.8125	728271	1048530.938	1626644.125	659732.4375	356072.9375	1514142	1080314.25	1005321.125	1566681.25	839855.3125	1180066.875	939943.5625	1511293.75	1811018.75	1062054.25	623853.0625	2013096.125	1115524.625	914075.375	1756659.375	1361232.125	1215644.5	2323410.75
A0A125U0U4	457206.1563	88563.84375	232456.2031	131847.125	115659.2422	159019.3438	202208.6563	131055.1641	157383.125	505071.4688	92407.71875	143379.4531	42798.64063	281593.1875	103838.125	262328.4375	186673.9727	147556.0879	232763.4375	100491.175	69853.74219	385461.8438	113063.1328	433440.9688	119389.9297	159943.4219	428094.2188	201989.5844	85405.89844	407290.5	300979.8125	189438.8906	131033.3281	212217.3438	92554.46875	231424.9844	457487.5625	188402.875	26959.81055	224573.6875
A0A125U0U6	146587.7344	962832.625	550421.875	169862.9063	237617.8125	152771.875	231115.3125	277552.8438	167345.4844	190484.7188	230375.75	162329.2188	247506.7969	295507.3438	101103.0234	223418.1406	96959.85938	174471.9531	109544.4609	110772.4375	133836.875	138915.4063	336637.75	454852.8438	137024.5781	395427.0938	304778.6875	316195.375	84953.36719	286783.3125	136374.0625	122255.2656	213933.5781	201007.2969	117195.6328	258920.3125	135613.25	158769.9063	81037.5	710874.25
A0A125U0U7	71221.45313	47003.42188	86298.9375	55242.85938	37770.41016	144092.0313	76349.1875	59428.33984	21761.91797	134375.375	89444.88281	56047.17969	74935.42188	91722.79688	79820.59375	65545.73438	20245.45117	24300.56836	54835.51172	33713.12109	64677.26563	101618.9297	58634.69531	38654.38281	45039.68359	65989.69531	55889.375	40969.97656	72082.29688	43468.99609	40083.36328	103453.125	71662	68611.50781	28163.85156	82702.41406	49249.53516	67658.1875	48088.17969	99171.625
A0A125U0U8	124907.2813	231385.4688	77244.3125	69744.89063	64139.47656	45372.39063	104331.1328	115065.2188	83240.39063	66939.16406	87699.77344	84204.4375	91885.27344	99092.17969	96052.11719	41523.90234	50226.33203	96190.17969	72147.32031	55066.27344	82131.16406	44618.91016	113243.375	199303	65679.47656	61220.57422	73243.53125	85468.85938	62053.60156	105066.3828	144351.0938	90627.92188	104505.5938	109234.9531	64757.41016	183468.7813	86410.17969	97886.92969	86072.13281	70572.07031
A0A125U0U9	305048.2813	739547.5625	270887.5938	121056.7109	289437.25	240411.0938	289514.8211	367977.3125	237726.5313	441908.5938	356448.9688	108459.1563	343404.3438	502120.4063	332614.125	338601.1563	138279.4375	348289.3125	177243.3906	66308.97656	464362.9375	341892.6875	310339.7813	388049.9688	325634.375	336163.9688	281306.2188	408951.625	348283.5938	183637.5156	361504.1563	301961.3125	309053.8407	581238.5	374273.1875	560317.75	202055	957957.4375	205516.9219	422117.875
A0A125U0V1	583922.3125	337435.5938	585747.625	401897.4063	244316.5625	276105.125	503377.875	373957.3125	256404.4375	1259520	136118.6719	299724.4375	606682.5625	407798.3125	601208	3349833.75	283562.2188	229264.2188	506860.3438	73119.85156	170788.9531	230864.0469	637779.75	553367.875	2538178.25	1142061.125	198247.3125	1266835.5	405513.7188	273213.4063	1890593.375	251955.0313	220831.9375	1304568.75	194143.9063	431003.875	966540.5	983304.4375	270921.625	331275.0313
A0A125U0V2	1422637.875	366799.5938	778150.4375	862594	5220070.5	1117742.125	1940099.5	640924	1198056.625	830263.875	1015713.25	836382.5625	799709.8125	641777.125	1216950.5	2353063	1134352.25	540769.9375	329482.6875	1101269.25	1058842.375	632699.625	1240100.875	1242692	604682.5	641975.125	728011.1875	1382970.125	1950447.25	1072971	968326.5	865973.5	553760.3125	1113693.625	525480.1875	532027.375	888768.5625	964628.5625	830993.375	1027188.688
A0A125U0V4	733065.5	672576.1875	675214.6875	120100.8672	346454.2188	481803.6875	365946.7188	299882.2813	302049.0625	296103.3438	498509.9375	385462.1875	356670.2813	607213.75	228809.8906	402969.6875	234001.875	255544.3281	350300.4688	259703.4375	272605.1875	371502.4375	293427.0625	449802.1563	533325.625	313859	280783.625	549458.3125	769265.4375	193206.7031	113209.4766	129422.7656	283248.7188	1134471.625	383151.0625	390614.4688	310772.625	273454.4375	258043.4844	238312.6563
A0A140T8Y3	35121.71484	15655.81348	9600.646484	16109.8584	15914.73926	19279.27539	8715.897461	16069.88184	16984.78125	17429.48633	14476.29004	15224.50488	14411.69434	18953.34766	13740.7373	6996.871582	19468.76367	15996.07617	15058.04199	13223.35742	16353.31055	14076.55273	18168.79297	17419.96875	14418.42578	22119.4043	16457.17383	18722.68555	19907.2793	15494.03027	14500.03125	20229.98242	15505.44922	11419.21289	13434.33203	18256.32227	9783.504883	16615.26172	13087.94043	8587.615234
A0A140TA29	64850.26172	61202.16406	63537.10156	37517.4082	64931.50391	33192.39453	67813.42969	48928.13151	41363.58057	28798.95313	41081.13145	31778.9292	39899.15625	34236.7418	24277.12109	33953.25781	37208.11524	47180.66836	31726.36309	32319.48242	49582.20859	46578.38047	38531.85	61992.14844	33784.10156	57018.28516	51972.51719	33100.97656	52405.92578	40344.47266	41821.80313	70614.125	41820.37891	72112.65625	43280.31172	50953.63437	72779.90625	56580.04688	42153.61719	43022.725
A0A140VJI7	58974.28516	124605.8125	67587.78906	100817.9063	121801.7188	164308.7188	93887.29688	111393.0391	94571.21094	119943.6563	246169.8281	139550.8906	87127.66406	136398.0156	128547.5938	76421.85156	123723.3047	100799.9531	128232.9688	82218.14063	116829.125	101336.3906	116837.1172	143496.125	101845.2422	91019.22656	113619.3906	108817.1875	114757.5781	99969.82813	170282.7656	74435.92969	108567.5313	82761.51563	327568.4375	101619.5391	103205	112169.375	118814.0547	86669.69531
A0A140VJJ2	89587.8379	214481.7813	268848.7188	9506.71582	51981.29037	3263.203125	90067.06933	18929.03516	45008.69141	246711.3438	217028.2188	204183.6875	233138.5781	83861.35027	123417.6625	89403.96875	174732.4844	28110.98633	150016.3438	17771.24609	101234.375	159411.6719	7680.70459	199173.5938	110097.5094	216433.2813	173485.6734	195234.9219	91329.90233	167320.361	276232.625	133963.9203	170101.5059	362159.325	128596.8125	214896.8438	123050.5851	91075.11719	124673.1406	330153
A0A140VJL9	10867.32373	2812.728516	5718.759277	28632.7793	1859.550537	9872.542969	1365.637085	4158.827148	6694.562012	10294.75098	9594.671875	8757.710938	3482.416016	15552.90527	5872.218262	16152.39355	7680.616699	46348.83984	16457.8125	29511.27539	17768.70117	5979.799805	18975.29688	4065.226563	7933.480957	5170.876953	4981.385254	5356.082031	3501.95874	7281.004883	6447.099121	6849.290527	2016.441528	7794.397461	2926.388428	4586.569824	8673.869141	12843.3916	8183.996094	3991.222168
A0A140VJR2	14363.60254	13117.23633	9764.886719	11361.18848	21567.10742	10605.87402	16158.93262	18635.02148	14665.63672	11226.18359	10129.9707	16356.02148	13757.67578	15786.00586	12504.14063	15734.95117	22523.88672	17958.89258	13683.81055	16303.20605	19742.67578	13792.44043	17259.26758	13709.88379	13794.99414	12130.9248	16750.99805	13313.65723	16955.31641	11860.11621	14586.98047	18991.57813	18651.98047	11031.0625	18053.7168	16720.36328	11936.39258	13694.91113	10242.68164	17655.81641
A0A140VJS3	4583.131348	20615.27734	30510.10547	6657.132324	12903.90156	17765.36328	23868.20508	12825.66895	14653.52661	8357.111328	21631.85547	12377.04329	28976.35221	20762.89648	11258.78906	7886.255371	16859.05371	59473.86328	6290.375488	5291.82959	15266.30676	4326.083008	25505.32544	10551.35254	1057.688965	16480.79492	19773.82227	11807.04761	26029.10547	32628.85938	28596.15039	10728.41406	1563.584106	4903.977295	5198.388184	24518.76953	7079.708496	12165.82812	20393.32031	6446.073242
A0A140VJU8	17575.98828	10828.14648	11876.19141	11845.0752	49331.375	9601.432617	5260.638672	22869.11328	22278.72656	21068.50195	9980.202148	7627.751465	10006.7002	24849.47266	13036.28516	12270.05762	24862.51563	14597.00293	8238.296875	4506.529785	11015.35352	24155.49219	17620.50586	17891.67188	16718.8457	20026.63086	58903.44141	4693.739746	13990.31152	10002.54883	9959.349609	11764.09082	14831.35645	8685.748047	7938.77002	6989.853516	12556.88086	10581.21582	12574.6748	12356.43945
A0A140VK00	566121.6875	833614.125	831259.3125	531177.8125	1890295.875	549363.5625	756281.8125	629700.3125	644031.5625	786022.1875	591293.3125	830451	777514.9375	731025.6875	492153.2813	507103.7188	752799.6875	489239.5938	465934.6875	503199.4375	793488.25	617381.75	343399.875	790879.3125	910637.3125	864731.1875	890630.375	510590.6563	819848.6875	1042940.375	736341.625	875917.9375	1033329.313	314070.5625	516888.5938	794462.875	738303.4375	649845.9375	782192.6875	471267.75
A0A140VK24	113643.8047	117300.4531	123419.8672	72124.78906	80103.21094	103983.3516	77113.02344	107230.2656	107738.2031	156092.1094	77080.85156	111889.2891	121708.8203	54480.71094	110005.2109	63859.35156	75796.65625	65502.07422	49865.03125	49451.17969	80341.76563	124440.125	98521.36719	115996.2109	115283.3984	164295.1563	145495.2031	95557.90625	174203.0781	162939.7656	85577.46094	164370.9063	162020.7656	83977.80469	123898.8594	157238.9375	116426.3359	81948.17969	142960.9063	103860.8047
A0A140VKF3	224154.4844	305497.0313	330675.875	193546.2031	419897.1563	255799.9063	265231.4063	336572.125	277957.875	282790.4375	256517.875	313609.7813	399768.6875	242700.7031	250736.2188	208237.1406	311825.2188	235182.3906	199712.4844	171024.7656	283365.5	229269.5781	233001.2969	281900.125	290041.625	376387.0938	438430.4375	234683.3594	321774.9375	319441.1875	277555.3438	378345.8438	328751.1563	189062.3906	236216.5313	324521.375	264109.3438	232787.1875	326413.0625	231524.75
A0A146E5L3	9054.384376	11015.68945	11198.59072	9952.092773	27154.61133	9693.608398	10524.4375	15165.9082	12482.62695	15931.39355	7779.945313	18082.79102	9908.738281	14479.29785	11389.35059	5171.522461	17538.0293	4382.14209	10698.73984	4980.253906	12483.50977	9330.692383	10099.13281	12330.88477	9502.913086	12504.71289	15132.58887	12856.23633	10472.42969	8490.501953	10693.30664	10455.4707	9245.47793	10550.83008	5563.785156	12015.15723	8080.441895	6755.974609	11503.625	11688.98535
A0A161I202	232175.7344	20924.24414	24010.48047	45370.53516	58012.54688	14143.31055	13363.40625	5128.971191	15597.51172	15502.28418	26666.79883	17938.16016	262083.2344	22931.72461	12611.78027	21794.3457	45448.11328	60947.27344	21992.76563	28127.70898	52080.63281	30591.23242	48784.65625	59708.32031	14456.57227	77488.82031	47091.51563	16702.16406	14431.2998	18430.77344	16544.66992	17698.7793	90618.125	25803.3457	210774.7344	20080.78125	17870.32813	10533.20117	29716.19141	72601.15625
A0A182DWH7	169431.5156	184540.9531	142855.8125	112964.8203	140255.875	150257.125	100027.1406	134944.9531	150170.4688	208110.8438	141685.2031	182714.3594	169786.8438	113445.6875	78483	90386.23438	197535.0938	121592.4375	99427.85156	94809.125	250433.4063	167813.5938	153321.0938	204554.2344	190752	177287.6406	194285.6406	100725.125	118821.8594	223396.1563	172768.2188	143479.8438	190705.8438	135514.625	198037.8125	165680.3438	118054.8438	144220.8125	169625.6094	166082.9219
A0A193CHQ9	2535783.75	3731771.75	2408296.5	2815076.5	1666001	1903811.25	2501580	2191102.25	2400466.75	4209719	2257015.75	1932060.75	2657947	2626190	2328643.75	3819447	1333315.375	2422759.25	1860695.25	2230820	2257940.5	2012690	2378819	2636711.75	2081325.25	2121309.75	1848136.875	3357078.25	1913819.625	2640872	2579247.75	1966440.375	2037712.375	3085783.25	1330533.125	2346863.75	1982520.75	2090225.125	1775978.75	2493614.25
A0A193CHR0	66372.75	71964.625	55757.04688	158164.8438	163730.9531	70465.83594	52078.71484	54904.65625	52339.62109	56139.57031	34115.07813	49517.16797	60949.50391	69043.89844	37582.76172	101393.6641	27687.96875	138388.0625	54261.50391	24058.29297	27383.26172	84595.41406	136852.7188	57256.35938	71404.89844	66885.33594	81546.14844	53354.53516	20775.45898	34110.74219	44333.98047	43316.19141	56777.45703	78618.69531	36639.85156	74254.98438	39932.26563	25868.45313	29541.18945	30605.0957
A0A193CHR3	83930.45313	36406.34766	162647.9531	67683.35156	110244.8438	68233.95313	49427.78125	31330.19141	77693.59375	81650.5	237272.9063	34399.03516	46841.65625	41762.41016	71027.46094	40070.40625	68528.66406	563851.3125	98250.35156	21839.76367	78343.45313	111276.7734	833794.8125	808309.1875	162344.2969	95267.53906	86919.66406	46770.53906	34806.51953	159574.0781	58459.77734	259316.7031	22621.51758	249476.0781	55483.38281	206320.5	97448.21875	35048.69141	52664.57422	119053.8828
A0A193CHR8	93389.20313	32139.99414	180974.6406	107425.0938	63269.56641	69748.40392	86877.16406	117281.5625	95132.11719	19448.46289	95802.375	93257.3125	185378.3125	46767.30469	85085.53906	65257.57813	16482.25195	273065.1563	138291.9375	76348.92969	45532.10547	58388.51953	101771.3281	17408.01953	89937.77344	90716.8125	65475.14453	105174.7109	137637.5469	114231.5156	34030.85938	50252.53906	107564.3266	107633.8594	85513.73438	163042.4688	112269.7422	111962.8281	58263.35938	66347.91406
A0A193CHS1	416935.3125	1590322.75	2076172.5	925799.9375	846946.6875	423380.4063	799911.9375	827355.0625	569184.125	322598.5	742965.125	888814.125	1339460.375	1006520.75	762281.875	366346.4063	373798.5	466403.3125	588393.875	465281.7188	436672.4375	824345.5	618451.25	929157.75	673703.125	386782.3438	480745.9375	802705.4375	799025.5625	721236.4375	771713.875	363180.4688	512447.2813	909824.1875	695463.8125	1028111.688	863029.3125	630517.1875	508233.25	771257.75
A0A1B0GTC6	14082.54199	10948.01953	8868.28125	5180.114258	6443.314941	14156.64648	8780.491334	6675.176758	12075.35352	10574.34473	7449.548828	13304.76172	12088.93457	8447.958008	14618.21289	7618.377806	5880.113281	1109.70874	6786.997119	6906.376281	11112.5293	6543.936035	11324.7627	5912.636719	15466.8584	9907.4375	34756.81641	10341.76184	10970.81152	7807.506836	8864.310547	14917.96582	13647.91309	8496.982178	10175.39453	12804.72656	4978.71875	7464.780762	9791.927734	8019.347168
A0A1B0GUA7	1185870.5	1329261.75	1209859.375	1263721.75	2139717	1005892.25	1591206.125	1507677	1228792.5	1258905.75	1269894.75	1105012.5	1589106	1122648.875	1208220.75	1196795.5	1520201.625	813622.5625	822958.8125	1759695	1334242.25	1193628.875	923701.5	1552326.25	1673326.75	1723003	1278235.75	1236841.25	1745230.375	2030218.375	1012098.375	1702666.75	2242257.5	1195129.25	1340756.5	1306235.75	1343872.75	1330745.5	1834271.125	1239332.125
A0A1B0GV23	1929.733398	10029.76953	18292.6582	12324.93555	20680.33594	3866.455566	8489.615234	15845.69531	4914.80957	11949.17578	11265.11523	6175.804688	12328.49414	14157.02637	10017.96484	17043.08398	14780.58008	13622.20996	8683.208984	10232.39648	6087.033691	8095.254395	6328.575195	8030.030762	3558.79541	10976.4668	5404.034668	13374.5918	9850.157227	5756.525391	7036.494141	5697.200195	13193.19141	14134.41406	7359.92627	12849.31348	6468.385742	9710.271484	10939.7959	7845.146973
A0A1B1CYC5	1018604.325	1031705.675	1238658.8	294085.4375	975744.7375	574024.0625	2016960.875	1141400	2163365	683464.625	1534571.125	1190083	1295918.625	907460.5625	1120754.75	585585.6875	758926.25	733911.6375	848478.0375	865451	1494766.775	1100638.5	773990.3125	1191417.344	1511430.375	1175394.25	969823.375	1063175.2	1374319.25	1649789.125	479162.7813	3044300.25	2388303	1282568.05	1411032	935872.875	1467659.8	19997.99805	3031721.813	816237.375
A0A1C3PH90	766708.6875	1527578.25	1029907.938	161003.7969	9433.162109	1498428.25	1637603.375	1076140.625	1578825.125	707968.4375	508674.9063	1703360.5	1894817.625	1320247.875	1542082.875	750878.6875	164922.4531	231478.0625	148306.4531	144513.2188	260598.5625	269760.5625	266956.7813	1678987.875	190018.5313	923979.0625	1184416.625	1705786.125	1357539.75	1064043.625	619404.9375	1363524.25	1311586.5	2652775.75	1147188.125	1018048.188	869137.8125	1556854.375	1218628.375	398484.7188
A0A1C9J6R0	1267430.375	791265.375	952773.8125	595909.75	323849.4688	677847.9375	444981.8125	842616.5625	689721.6875	2079253.875	560826.0625	713151.5625	596569.875	89657.49219	379025.9688	1094091	797111	469209.5938	580675.0625	351616.9375	753074.8125	462396.8125	2047862.625	495917.2813	670540.375	771317.9375	356759.7813	621493.625	628002.8125	674432.75	641312.5	773326.6875	746075	2269776.75	950385	1277579.625	408238.5	1366098.625	936395.4375	1763169.625
A0A1C9J6R3	446545.875	310491.2813	786617.6875	511505.6563	647468.75	243013.25	600271.875	795422.4375	340760.9063	783867	856129.125	565396.6875	247139.3906	523398.4063	2426777	338358.7188	461266.6875	433804.0938	436900.6563	253429.5313	429454.3438	675891.5625	711896.5	513638.7188	748854.125	307452.125	593187.8125	560267.875	381420.875	489523.8125	722857.25	622889.25	3844893.5	974729.25	522796.125	591100.875	421900.125	516547.5938	492947.4063	909923.5625
A0A1C9J6R5	339897.0938	12814839	9182987	8980379	8453166	12130380	2154518.25	1131163.875	8274605	14088882	9902538	7703724.5	8563171	10179716	5807311	11597892	6593325.5	192568.2188	344262.7813	5875344.5	9992889	344261.4063	13718087	12345219	6331967	11362198	8860950	8115216	366031.2188	6464356.5	1502426.125	6746652.5	8348743	1511164.875	3664514.5	10265620	1116628	11466361	168801.8281	12049238
A0A1C9J6R6	174245.7344	140720.0938	318417.4375	214120.2969	130781.2109	141282.4531	195468.875	154935.8125	102210.7344	93703.44531	157975.875	174101.6563	151832.1094	206531.3125	171459.3281	96582.14844	112524.875	82713.1875	107778.3203	51229.41406	107506.4063	1156202.375	179583.9375	247844.6563	72567.66406	91182.90625	99608.3125	214477.7656	113019.5938	117975.6172	206713.6719	1192311.125	99032.125	257543.375	94004.57813	123175.2969	167057.4063	119064.0469	123944.5625	215008.9844
A0A1C9J6T1	144865.7813	203316.6094	110884.5781	41796.85938	131420.7969	177050.7969	174447.5156	102854.8438	109105.9766	175611.1094	52121.85156	178652	186662.7344	92340.4375	179335.5938	121150.6172	108771.8203	81662.96875	12103.02539	153101.7031	103528.5625	195225.1563	121114.3359	230757.2969	106155.3672	112158.9766	238198.0469	190628.6563	87024.34375	309732.2813	228444.8281	112352.4766	239960.6719	520606.25	93271.69531	203216.4219	161694.7031	169260.2031	62970.74609	251135.0313
A0A1D0BQW3	628.9599609	45903.45313	14265.99707	11650.9043	3620.521729	58274.64063	1953.251953	37141.32813	5555.272143	4586.156738	6868.001953	1909.038086	3533.041504	11170.69629	2768.941406	4107.666992	5298.591797	11089.13281	11260.13477	7567.866211	12945.15027	2729.925049	8924.994141	47342.94141	3975.098633	17011.67969	67884.07813	4335.957031	7182.594238	55114.29297	7024.971599	66357.5	2993.546875	125390.3984	2277.273926	36891.66016	6986.657715	2920.734863	3624.861328	6616.556152
A0A1L2BU33	128208.0391	107583.7891	11585.10547	74409.76563	156844.6094	61373.51953	19706.9082	277733.9063	78553.55391	141476.9531	58591.10156	128139.7891	80342.875	188294.0781	129835.0078	262499.5313	52018.35938	67713.21094	94706.65625	33857.96094	63973.20703	165844.7344	19362.61914	992378.875	106201.1563	220831.8594	96796.78906	162485.9531	80514.17969	136376.5625	331730.5313	238859.5469	60733.30469	144699.6094	210734.4531	11778.44141	93246.41406	35004.38281	126143.0234	98521.32813
A0A1L2BU37	527079.9375	476275.0625	185369.4531	436286.8125	519772.375	698276.0625	443620.5625	583683.6875	633405	642865.375	439817.0625	300745.1563	773203.1875	450286.9375	527570.8125	1183919	275523.9688	304268.8438	701869.25	523841.8125	574591.9375	253728.1406	458019.2813	433597.4063	750012.0625	959494.9375	1054209.25	638765.9375	469733.9688	34210.6875	1180061.625	470547.8125	459305.9063	1599232.625	325391.5313	608989.625	379383.5	576272.625	442227.1875	505633.0625
A0A1L2BU38	163793.1719	221575.3594	228352.0469	196119.4219	138578.8594	156846.0625	191432.2344	146610	167008.7188	187613.6406	79419.73438	154922.9844	137858.4688	192245.6719	134506.9531	96139.02344	90340.29688	99923.57031	121424.1641	74667.75	86692.70313	186074.5625	191060.9375	913669.6875	206817.875	170872.7344	126804.6953	247059.4063	90414.07031	228883.8281	209229.875	108909.3359	137919.4219	672953.3125	94057.13281	294220.1875	143602.9531	125496.6484	109364.8594	115011.7734
A0A1L2BU39	48843.38281	53463.91797	40900.13281	76927.04688	28102.18359	33221.01172	37333.42578	64541.91406	38891.16016	62576.38281	36785.78906	48937.82422	91007.17188	96053.375	97992.36719	27340.59961	28789.24023	32862.85938	46600.37109	25671.3418	39310.54297	32643.41016	44901.44141	22896.16016	25349.26953	23648.79688	16399.25586	118099.4063	27691.77734	17136.78906	59237.59375	30152.47266	42972.58203	118986.6094	17443.33984	55150.55078	16193.47754	41582.13281	12344.98242	43964.82813
A0A1L2BU40	69197.25781	19235.76758	119942.4453	52563.67188	107191.0469	77278.49219	76601.21094	103963.9297	39134.97656	25218.40234	18076.15625	29254.52344	131647.4531	77851.40625	22551.70313	1038742.75	7789.225586	58198.04688	23622.13281	14341.78516	11873.29395	80817.08594	128150.3203	36200.09766	8985.314453	255528.1406	16559.63086	36359.01953	19865.66211	53402.41797	27138.55859	10306.02148	24764.17188	175243.4219	27013.23438	34841.6875	21330.3125	31031.86328	17801.7207	31335
A0A1L2BU42	110017.6172	192266.2188	138489.3125	131911.6875	72211.39063	156479.5	232696.8438	133785.25	65173.41016	76032.28906	119177.2109	69003.57813	245495.0313	74294.24219	154542.8125	34136.51172	88820.21875	80397.46875	36987.91406	62437.84375	102137.0547	65378.16797	83956.50781	224643.9219	62654.11328	112337.3125	36157.80469	262987.5625	54729.66797	62589.14844	92861.82031	154869.5469	64429.64063	231322.2344	105895.5313	104441.9766	107904.875	45774.44922	332590.9688	716008.875
A0A1L2BU44	51068.96094	48922.86719	169083.625	234593.0625	371911.9063	413466.5	227428.75	310667.5313	501968.6563	245845.2031	361653.0313	231417.3281	537716.875	312806.4375	499369.9375	267420.7188	474514.125	46559.10938	219451.9375	168283.7344	372930.1875	356454.1563	475228.625	821847.8125	342447.0625	182885.5	151905.8281	429057.7813	451489.9063	349770.375	54734.95313	366005.0625	233950.5313	361009.0625	306227.4375	344941.8438	112264.9219	403062	216770.5781	315890.875
A0A1L2BU51	16087.00098	19173.60352	14692.14184	18704.88672	30994.23694	16907.53906	15274.54688	24641.40625	21522.03711	12710.24023	11381.95508	12952.93652	14934.58301	34660.80469	15084.65351	13572.87988	4924.834961	13618.47754	12094.69141	14590.29531	17423.38477	14510.11816	9710.927635	11648.81846	23565.42793	11169.07422	9996.269531	11744.57874	16797.44531	13807.78809	13620.59253	10327.15723	15058.31914	9033.926758	10403.40332	12535.18066	12445.21289	20495.67969	15167.68828	23445.74609
A0A1S5UZ07	1013198.537	79696.21875	6465.838379	12235.0918	3552.269531	17235.56641	13729.0752	15077.58203	20717.76953	12166.07031	15420.03223	8004.695313	11048.72852	8211.299805	11251.1709	16204.69824	19409.13281	44271.69922	30644.25391	37593.44141	11862.36816	17108.76758	35108.37109	7187.023926	13852.08301	7667.01123	31523.61523	4966.869629	5398.358398	12245.5918	4811.433105	8284.389648	5115.544922	63233.79688	3017.938965	13452.06738	11254.39453	3976.585938	8818.776367	14195.66309
A0A1S5UZ39	4328657	7709131.5	9887572	45273220	3316513.75	14916392	3326057.5	5613337.5	7476871	16658309	22361304	10948909	4007247.25	24226474	14060363	32002102	14598285	95548016	25174092	70930640	39218500	9245950	37632104	10061817	11443640	2443047.75	6955482.5	2072313.75	4670431.5	10798074	10288075	10606478	3424429	4468060.5	5410081.5	8502997	12557948	18357766	12311700	9395828
A0A1U9WZ84	12132.35547	18535.83594	19230.17188	5157.340332	14446.10293	18207.7832	14640.6832	11654.13086	16475.67578	27631.13672	17150.41211	7565.179688	17669.05469	7283.411621	17987.10742	13590.3435	7826.412109	17590.66992	19240.41016	26363.41602	37138.79688	19761.33398	12910.95898	18509.5918	27575.38281	15171.25977	21205.51563	10120.42578	18161.125	17084.79688	12934.125	14700.9209	21595.91797	16107.10781	26507.77148	22496.16016	24916.5332	41139.18359	24398.23047	15723.94238
A0A1U9X8W4	207465.3594	239791.9844	118100.3594	195511.9531	336435.625	277119.7188	263904.75	389446.8438	364351.9688	275000.375	274196.0625	228937.5469	280870.5313	278664.75	190671.2969	299379.8438	325145	233476.7969	254405.75	215588.8438	263485.375	236135.4531	303630.3125	204359.2813	267137.125	255963.7813	305714.875	217245.0156	282260.3125	275993.3125	267813.375	262895.4688	278767.3438	272004.0938	230928.8594	346640.4375	270914.5625	244131.125	226205.2031	346098.4375
A0A1U9X8Y4	1013198.537	7647.51721	9213.955566	13875.21484	23863.68848	6120.442187	8433.330078	10231.82324	8983.140625	10658.24512	11714.29004	2228.431641	11053.4248	5750.45752	11645.04395	29011.40234	19545.03906	53135.66406	17652.78516	41299.54688	15742.15527	9196.517578	29897.13672	45427.52734	10267.04785	11569.72901	7858.01115	4237.480469	7867.629273	8317.637695	6137.674966	7457.520915	8060.7264	7962.674805	5712.047852	12717.32422	7638.12793	13333.42871	6707.159132	11188.80664
A0A1W2PQB1	26241.14258	31093.43945	34701.8125	45335.02344	29921.84375	28147.07813	58759.19141	26427.44922	23356.15625	23442.14844	17507.72852	36129.55078	64379.97656	34763.77344	21214.82813	51149.25	36498.1875	28646.42969	19881.14648	17770.72656	14422.89355	35671.44531	18451.93945	33997.77734	16833.69531	35736.44922	24317.50391	24835.82227	20027.64453	23187.46484	19301.62891	17836.06641	34914.74219	41304.66406	17472.68555	59594.8125	29360.49023	21015.02148	29533.26758	29063.39453
A0A1W6IYI5	371110.125	486307.625	436838.7813	420280.125	296657.7813	344462.375	812157.375	353643.7188	250000.625	362183.3125	431927.9375	294140.7188	235785.5938	349072.7188	428071.3125	517683.9688	253273.7031	282323.25	306774.9375	225470.0313	189935.9063	284585.0938	376677.4375	521027.7813	326607.2813	377008.7813	393386.4688	637562.6875	185320.375	367866.5625	354285.5313	243642.6875	285387.5	966226.875	354936.1875	361757.4063	408295.5313	249531.0938	170420.8125	511655.2813
A0A1W6IYI6	665822.9375	379552	1090114.25	586378.5	692612.8125	320655.2188	334994.3438	426271.3125	463561.1563	866523.5625	707155.9375	645824.25	452185.125	601604.8125	289044.75	464714.1875	276751.8438	431884.8125	295501.0938	2967803.5	420082.6563	694509.75	561005.3125	496588.0938	365219.125	1830666.875	357324.3125	1219858.25	630622.5625	255894.5156	607141.5625	734509	225383.6406	1558496.375	584725.5625	610908	364530.2813	547960.375	418399.375	958213.25
A0A1W6IYI8	366188.125	257188.625	423670.3438	706292.875	507991.5	837686.0625	705714.25	1104244.25	1889709.5	1130261.25	420472.0625	464164.7813	717014.6875	724718.125	313954.5625	315761	423305.1563	312493.3438	214862.1094	99931.24219	187478.9375	536830.125	1559859.75	1135994.25	623316.4375	453867.75	547283.8125	300291.25	519509.4063	829378.625	638349.5625	577088.1875	483733.8438	571815.8125	327277.375	855986.5625	267131.6563	243707.4219	108947.9375	1074985.625
A0A1W6IYI9	447806.1875	100125.2578	94759.67188	502842.5938	237372.4375	147325.2031	727007.125	114132.4219	111588.5469	1353009.875	765191.375	196836.2344	349059.75	90988.375	94844.65625	503413.3125	503157.8125	360114.1875	152920	65572.29688	286827.4375	872361.125	334116.375	153722.5938	168224	76563.98438	45804.61328	83699.17188	85807.20313	319544.4063	80777.64844	320478.1563	137195.3594	436584.9688	782629.3125	64186.61328	67157.29688	103237.3438	116902.9375	79555.92188
A0A1W6IYJ0	513142.9375	378791.9375	90195.32031	184205.375	458313.7188	533375	370224.125	425831.3438	301673.8438	550053.5625	259363.3281	161647.4063	734884.8125	588942.375	592486.125	446052.375	373313.8125	462762.9063	273390.0938	469756.9688	620852.125	630209.125	548041.125	1302454.75	200472.7031	249637.125	385408.3125	308416.3125	387697.6875	455795.8438	554649.25	333279.6563	151090.25	557353.625	264985.2813	400151.375	402216.5313	266064.5938	258254.5781	402585.3438
A0A1W6IYJ1	152599.8906	432365.25	130461.5313	429602.625	614095.375	190319.8906	244722.4844	203709.125	747500.5625	259089	167029.8594	159221.375	191289.0156	222602.125	207430.7813	325674.5625	293453.9375	204122.4375	268270.0313	184784.125	188290.625	288093.0313	206847.0469	153253.3281	134323.3906	130642.1875	459856.7813	514514.5938	160011.1563	374497.5938	211333.75	209077.2031	164381.7813	215969.25	196886.5	78198.69531	44091.89453	386705.9063	146517.0469	215383.7969
A0A1W6IYJ2	25335.19922	143548.5313	39948.17188	41292.73047	20453.16211	20775.68359	12980.28906	68032.17969	5349.598633	30140.9668	9796.078125	18694.54688	73734.95313	49765.13281	20363.76172	12343.85938	39885.62891	14094.30469	63190.33984	43176.34277	36851.37109	24641.625	8509.135742	44245.08203	12778.87988	28196.9375	31009.47461	33637.5	33250.57422	20556.72266	80183.03125	22404.14258	48133.71875	51181.36719	45914.19531	56040.84375	22510.90039	37056.32422	25964.57617	35587.82813
A0A1W6IYJ4	20313.74023	35573.40625	14993.61719	35852.57031	21585.12109	31526.40625	56348.30078	18147.19531	42552.32422	32164.93359	17543.36133	11191.23242	111766.8203	70216.67969	89205.21875	24052.80078	8742.817383	26217.61914	32378.44727	47467.33203	11988.75293	27846.58789	27582.48438	50031.49609	16431.80078	32559.94727	12990.73633	40301.79688	46681.30859	29988.11328	30319.77734	16624.08203	49422.22266	128511.1406	15234.29395	63231.77344	48460.83984	37777.00391	14338.44922	96946.64844
A0A1W6IYJ6	820497.0625	557588.6875	2886262.25	1281997.625	2107873.25	1500200.125	1258126.625	1946726.875	1767459	2062607.125	2112926	1143527.125	2179848.25	2074651.875	2985664.5	1529780.75	992869.25	1697602.875	832028.75	1231503.75	2367113.75	1463765.375	1068249.625	2924925.5	2873874.5	966665.9375	2021537.125	462828.875	2039738.125	696132.125	936847.4375	2203035	1801046.875	3966645.25	620869.1875	1628141.375	377889.875	1448021	1026612.813	1725061.375
A0A1W6IYJ7	404295.9907	388072.8969	709075.5	323431.3547	313539.1563	572618.5	573167.175	282192.0906	124506.0625	194653.8438	148064.375	94690.89844	290393.875	579997.625	303664.7656	846995.8719	215560.4219	453564.8125	119977.1563	173679.3485	150677.375	201449.9219	888977.125	59351.17188	61310.08348	62490.83594	531720.875	283952.4375	131953.5469	63724.65625	90239.89063	499584.6875	105549.1641	119082.0043	74392.3588	149020.5001	7750.165285	84934.58985	32263.89673	89957.28955
A0A1W6IYJ8	362515.0938	168821.875	46312.32031	67277.26563	85266.58594	186704.1719	148763.5156	202275.9063	61616.50781	96989.35156	89593.61719	113456.7969	187384.4219	77150.50781	101881.2656	80140.89844	109777.8984	124080.7266	244537.8438	42710.99609	145636.9688	97253.73438	123956.3516	144930.875	128000.8594	132338.625	101396.8672	207995.2813	45629.87891	115259.2344	262852.9688	112817.1875	73763.36719	295609.7188	149714.7031	88557.57813	58169.63672	225255.0625	126568.3672	363140.5
A0A1W6IYJ9	117577.75	144018.4531	53319.63672	66408.03906	55361.24609	60871.78906	34195.00781	75605.32813	131147.6875	128131.625	92352.47656	115951.8203	34577.12891	81921	38350.15625	63898.5	167836.3906	21144.32617	36073.28125	163761.3125	14809.19922	45664.46875	45400.31641	144311.1563	52215.73047	154114.0469	61745.48438	80161.91406	131934.4219	42560.95703	49929.94141	35765.00391	74875.67188	193854.4844	50536.76172	73058.0625	58965.07813	62642.75781	34994.23047	51291.38281
A0A1W6IYK2	227176.7344	499280.9375	164166.8281	76261.14844	102438.3281	263519.5313	150699.6875	527250.875	122791.1484	150636.25	110306.0078	179028.8906	122748.2969	165817.8125	98690.99219	593638.125	100719.0469	88486.5625	93061.65625	429402.9375	82957.02344	64562.875	171137.0625	167568.7656	361810.4375	136974.1406	337727.875	99208.45313	51812.47266	146942.0938	171646.0313	111410.6719	34573.6875	112670.1953	67829.19531	175966.9844	128285.8359	79781.72656	89040.50781	1289033.125
A0A1W6IYK4	575218.375	103031.2109	826519.3125	86085.64063	104206.375	77080.17969	2068141.125	1936293.5	129394.8672	115497.5469	49397.58594	94571.01563	85090.17188	2236112.75	87663.03125	160434.4531	1185523.125	82459.13281	85842.57813	55323.76563	17580.55078	81666.67188	124957.1563	78340.45313	671602.0625	98583.02344	1007526.188	134189.6406	1281748.375	86383.63281	2123799.5	48984.77344	87385.67188	152078.8906	60495.40625	125516.5938	75805.66406	77114.09375	1257275.25	2750763
A0A1W6IYK6	667840.625	533012.625	1285867.625	191742.9063	527548.5	364748.375	163089.0156	153677.375	52296.08594	243647.2344	75858.96875	362792.625	133239.5938	138772.0313	101145.1719	208321.3125	163214.7969	222706.0313	382754.2188	87949.91406	80488.64844	63041.87109	188441.9688	111080.3594	1221103.25	176097.3438	106751.0078	171313.5156	52672.48047	57849.55859	311734.8125	62591.41406	114955.2969	112552.6719	123768.5625	58690.35938	73109.40625	57435.00391	95244.80469	1083465.625
A0A1W6IYK8	35486.59766	30787.55469	44621.92969	49005.18359	16603.17773	43299.99219	117720.9219	20597.8125	38494.24609	23953.65234	21437.51563	53807.82813	18091.57813	47520.79688	24020.92969	32782.78906	31337.10352	36184.9375	26948.27148	21934.70313	23786.4668	56742.5	18476.74609	47448.98828	28176.76807	40699.71094	29119.33398	10376.125	13893.43164	25821.85547	18275.05469	45044.46875	85989.17188	1516360.5	9110.77059	104865.8906	20178.41406	31370.76758	52840.39844	23083.68555
A0A1W6IYL8	251633.8281	52521.16406	1285248.375	83652.125	258830.5781	531406.125	109837.8516	115187.0781	130515.6797	120509.8438	80502.63281	65039.36328	35432.73047	91481.9375	46725.60938	47372.69141	30084.6543	21446.75391	111512.0547	51883.82539	36250.36328	160532.6563	56835.66797	105968.0391	73752.8125	123471.5	64094.51563	204322.0938	22077.52539	49472.47266	64063.43359	94143.35938	100044.2734	89939.76563	20194.21875	121816.2344	74104.50781	189683.6406	66300.20997	84531.70313
A0A1Z1VXF2	23003.0625	43152.92188	56527.08594	47736.91797	107148.3281	46406.17188	39672.84766	52991.50781	54321.28125	56101.10938	44955.08594	47595.40234	65042.24219	47610.30859	32820.58594	38722.71875	58658.48047	27806.64258	33581.63672	46077.73438	50783.13672	32948.77734	33230.55469	51176.57813	46027.24219	51005.79688	58531.84766	27696.45898	51174.72266	44583.28125	40570.79688	55235.20313	50473.39844	39940.87891	43516.64453	56018.125	37410.82422	39243.16406	44191.02344	33780.74219
A0A248RGE3	5373.118652	11292.91797	17216.52148	48952.27734	14217.36523	23171.40234	7355.420898	12140.375	22383.51758	21451.49023	17811.02148	15809.25586	8173.28125	45226.61719	35441.15625	41273.69141	23581.23047	94970.55469	48997.16406	54757.74219	31191.5957	16701.94141	41959.36719	13152.06934	17117.98438	15302.2002	11664.27148	5019.345703	10204.20898	14394.65039	16559.75977	19152.27344	12031.0918	6665.363281	6746.229492	16763.39844	15265.15039	25271.36133	14318.34082	14542.33887
A0A286YES1	9590739	11477590	22564324	5081359.5	6936029.5	3252437.75	7922260	5756635.5	8214380	9362681	11821000	17072070	11326239	16962264	6933900	2288216.25	6875577.5	4868686	2915837.5	6887677	9575234	3950458.5	6763468.5	15715669	7509082.5	2363239	6112161	10069645	12636053	12905083	10688856	5337918.5	3287799.5	10785934	9748335	13981341	6559843.5	6806511.5	5251239	3114589
A0A286YEY4	40602480	37558360	37998736	24445242	22013212	21626726	31237372	25052082	25748012	47990192	24723786	27828890	23486556	28766938	30320034	33997652	15078449	19825630	18977228	15143484	25476346	22765526	30418244	27633518	25396160	33213660	26200952	43517216	24630678	25358642	25524118	20600036	25839182	42200036	16028131	24253040	21655654	30959600	18059328	37028120
A0A2Q2TTZ9	1632471.25	1939424.875	1632283.25	2470307	2071531.625	1575178	2863459.25	1111455.875	1537753.5	2163282.25	1510914.375	2387709.75	1872249	5167698	1700374.625	883147	1158392.5	1091160.25	1374925.125	1035021	915112.5625	1281669.5	2152250.25	2991207	1174600.25	1536573.25	1041103.375	4213434	1153048.375	2067735.75	2923520.75	1175255.625	1382689.125	3934802	1167049.25	1585818.375	1947553.5	995605.125	960280	2709553
A0A2R8Y430	8089.797547	4541.302734	2324.64917	6611.394531	5456.197754	9569.541582	3276.951416	4728.447266	5102.199707	5377.857422	4904.126953	4175.160767	3628.219727	2733.239258	5757.867187	7014.054688	5475.793945	16181.33398	7070.681152	14804.81641	4784.656738	4269.611328	7792.103027	843.4951782	6375.239453	3859.139679	3162.95459	2202.600342	4224.381348	4267.575684	5718.388672	5645.851563	4148.729899	3160.703613	5352.162598	4938.23584	4405.009766	5707.280273	2048.959717	1815.225464
A0A2R8Y7X9	22552.43359	50937.07813	52204.6875	98575.74219	40357.28906	66226.92969	337960.375	72804.15625	30399.34766	61253.00781	66241.96875	96623.41406	64922.58594	92649.28125	35146.58203	116955.9141	62199.99219	182473.2031	124995.2422	63572.57422	116814.7813	41505.89844	670049.5	64601.72266	93703.5625	54427.89844	55321.89453	28646.92188	55116.71094	65721.25	56229.73828	46168.92578	28847.36719	48242.37891	38084.46094	92300.0625	67777.65625	112033.5625	50910.35156	36531.61328
A0A2S1ZAU6	99679.35938	46602.88281	39753.79297	33223.8125	37425.89844	78587.19531	57527.26953	48653.19141	80734.125	54090.45313	25481.66602	109215.8906	55746.42969	107355.3594	24099.32031	94853.48438	74947.96875	44035.22266	26573.37305	27616.9043	132996.9375	95789.03125	46014.35156	58221.59375	68543.67969	100262.625	72649.67969	36370.55078	74243.52344	48915.71094	108314.0625	49130.64063	139024.8125	160850.9844	46839.54688	132172.8281	96974.4375	112794.9922	30041.91211	28220.84375
A0A2U3TZL5	14950.46094	3364.778564	12540.11523	12175.95996	11755.32422	4949.964355	2923.368164	3781.139465	6963.086914	4548.664063	6544.685059	1004.523743	6380.492188	36318.36719	6288.931641	5904.317291	5896.355957	8129.578125	15349.98633	3383.32251	5338.041992	61463.72558	18193.28711	5740.36969	5284.841431	6905.976156	3591.637939	20359.7691	5213.393555	14440.07119	5902.617676	4285.104492	5061.970215	7671.502441	2886.51123	5733.758504	4187.976899	2959.239258	4795.164892	823716.603
A0A2U8J8F7	119081.2266	47473.33203	79039.03125	126468.3516	38486.3125	17020.08398	83289.875	44294.46094	77873.02344	74482.89844	71679.15625	33155.75391	54157.69141	72235.77344	132490.4844	46238.47656	143706.1875	63052.99609	26526.36523	47535.46484	58672.26172	58923.92188	79571.77344	69479.84375	158167.6609	70239.95313	50272.74609	112350.2578	72012.82813	69323.84375	50149.0625	58570.07422	38446.25781	115008.1484	21738.29297	63069.17969	52820.60156	50727.67188	42003.39063	66257.72656
A0A2U8J8G7	71680.04688	45601.44922	83717.05469	61232.67969	14924.4082	65429.80469	56105.21094	31967.61523	82243.97656	44104.36328	53207.14063	46307.72266	75862.05469	110526.25	42603.83203	29269.70703	23474.39844	30948.7832	25010.47852	46868.02344	120428.7031	33924.17578	101500.4375	61451.06641	56404.58203	49116.77734	63242.63281	80864.09375	57725.32031	23247.44141	54582.10547	87681.14844	52742.29297	48371.77344	60726.79688	61991.72656	81669.04688	44991.15234	30716.5332	88982.64063
A0A2U8J8H2	32077.2793	60384.19141	15828.98047	69991.60938	32379.89453	29830.66992	67862.84375	46268.9375	24328.52734	31685.10352	44024.33984	28447.57031	49913.28516	27185.03906	24456.01367	29032.73242	41962.39795	50741.78906	43570.60156	28269.73242	25411.31836	22985.80469	36174.15625	60487.17969	35032.39844	34194.42188	26506.65234	30696.87305	36597.04297	55733.14844	31357.98438	32192.07031	26386.73828	47076.35938	23130.81836	44685.77344	123466.5234	30789.09961	48445.08203	86383.80469
A0A2U8J8H9	133055.9375	966861.25	87375.1875	135260.875	92051.70313	199096.2813	144485.25	100421.4609	89921.0625	95676.45313	50998.41406	83844.17969	73202.95313	123979.5547	120712.1875	26034.78711	66982.80469	79667.33594	90067.55469	77618.41406	53915.66016	68857.99219	110444.875	74637.79688	81610.91406	138464.5469	102470.7109	129832.4453	75899.75	73157.38281	150133.625	133074.875	52006.57813	188864.75	90725.02344	481006.6563	107602.2188	97331.98438	84869.17188	111410.625
A0A2U8J8I9	211214.0469	379192.4375	397416.0313	187443.8438	160752.8125	199414.6719	494906.0313	221421.4375	451937.8125	335549.4063	165689.8125	399165.8125	264311.6563	259247.5	173803.6563	156731.6719	54518.49609	37926.61719	137036.1563	463958.5	195081.8125	233646.8438	321260.2188	503245	523308.5625	404320.0313	171348.25	207353.3125	247174.1563	223796.0469	343675.2188	157699.0938	97178.69531	3558663	173226.0625	514095.5313	180972.5156	255202.1719	69891.10938	249202.8906
A0A2U8J8J0	10889.50293	21155.97461	20636.86491	22964.34375	53973.42774	6210.947754	4962.144531	47641.65234	18198.94006	56430.81641	28100.45605	22426.82617	25940.10605	31192.50928	13282.70435	38901.29941	51501.96484	19806.31445	12443.79297	8755.167969	9257.037923	1694.683838	42562.66406	11488.70117	5902.867838	26332.26563	28009.32031	7749.481444	18059.26172	2544.202393	34913.50472	8062.237914	16566.12012	2033.264526	38155.07349	41170.09766	75419.99219	36161.24609	689.1189575	11877.27705
A0A2U8J8J4	258159.9688	309665.1875	171864.8438	264435.375	78559.91406	195816.9375	215889.6563	231738.625	214525.5938	509310.6875	182023.5313	267450.75	264699.4375	222203.4375	274019.5313	136960.0625	122040.1406	75300.07813	145760.2969	136650.8906	76985.78906	167318.6875	119447.1797	304860.9375	170475.3438	210136.7813	115299.1406	135045.5781	152089.9375	123021.7891	367180.125	68606.75781	197701.2813	406850.0625	116582.4453	187985.7031	115266.7656	88088.61719	91313.10938	163184.5938
A0A2U8J8J6	738069.8125	811471.5	602306.5	952206.875	528531.0625	673067.75	669155.375	613371.5	886849.625	1379099.5	1162086.875	1579535.5	1811198.75	1192002.625	794589.875	401276.7188	323154.8125	660470.8125	581944.1875	885908.625	490020.9063	633335.5625	706356.6875	440351.1563	594462.625	1156806.75	452454.8438	646619.25	378443.3438	392080.4063	1677862.625	370491.875	1172672.375	1542184	582177.75	799345.875	630729.5	852545.75	320110.3125	397706.7188
A0A2U8J8K0	40184.64844	65434.07813	43352.05469	49335.09375	58013.67188	44443.6875	28238.35156	18808.94531	33576.19531	55762.21875	101618.9609	33541.17578	55475.14844	43313.81543	124559.6641	45552.70703	42255.02344	31124.98242	29879.55664	29705.16797	19943.07031	69784.32031	46035.70313	54292.33984	42152.65625	28999.30859	63727.76563	49180.18359	40154.10156	40479.54688	78859.8125	63023.03906	48976.42578	61092.5	51352.91797	32488.98047	29417.58789	11792.37305	100426.4141	70098.92188
A0A2U8J8K4	208946.5469	76867.875	132389.7813	173874.2031	122927.0156	228957.0625	130711.75	173948.8281	181472.8125	109952.5625	181885.5469	206175.9844	119677.0313	186219.4844	158375.6563	157136.875	80322.20313	98356.28125	127280.6953	145876.2656	152323.6875	109095.9609	112239.1563	114008.1719	140881.4844	112504.6719	106802.8125	183119.9063	104275.1953	203438.7656	163586.0938	65356.875	145470.8125	241611.0156	140318.75	180479.9688	226510.0625	163731.8125	169777.8594	149185.4063
A0A2U8J8K7	6828.243164	20356.81275	13888.40723	13808.66211	9790.838338	927.8210449	18579.9082	10376.3114	12409.04004	28284.64649	33387.94531	12983.9625	20777.37109	13102.36304	6059.515625	61010.07422	25622.30664	26238.2002	12635.1333	22334.41406	21916.52148	13202.86719	5298.520508	5634.721191	8722.177343	30772.91797	4973.309082	9969.723512	11699.54004	12085.10215	11348.08203	6969.850586	9089.609572	15991.78027	8141.572266	10741.45898	15086.04688	8332.398046	3770.806641	14697.35352
A0A2U8J8K8	88334.71875	128588.1328	117324.4688	254316.5938	105937.1953	91152.24219	78473.1875	63144.16797	41564.58984	109669.8594	85582.78906	123798.5078	56010.20703	137583.25	99414.79688	203144.1875	68725.64844	42608.23047	156460.7031	75058.875	77690.03125	50547.42188	183840.0156	145997.0469	77099.42188	137212.375	139774.4375	113198.5313	106585.6875	111110.0469	202461.6563	35368.92578	48722.89844	238130.8594	225212.125	88366.95313	132364.9375	113071.7422	135937.7813	179970.4531
A0A2U8J8K9	268463.7813	431625.4063	193512.4844	474296.125	766331.6875	521368.375	444201.9375	386016.0938	473399.125	453845.7188	307107.7813	230490.9688	498833.9688	428743.5	361757.3125	369223.4688	239174.0313	277257.125	226561.8906	209458.6094	245657.9063	264673.875	296158.875	316190.2813	291526.1875	303649.2188	332353.875	625701.9375	284604	208754.0156	406312.6875	332505.625	211482.8438	958285.625	476761.8438	359481.2813	262585.75	347836.7188	287134.7813	575366.8125
A0A2U8J8L9	99965.85938	156891.4531	167216.8281	97828.58594	164980.5313	65997.46875	161739.7656	149839.7813	72334.55469	152466.2969	102240.5234	152833.6719	158643.5313	152716.5156	99481.25	87811.91406	60619.34766	72198.27344	72803.99219	93211.72656	103905.1641	73046.72656	95181.84375	99327.79688	108428.4297	221986.625	44004.14453	206840	75564.625	84090.20313	139187.6094	106430.7422	84789.91406	195666.8594	102929.3281	165975.5781	189508.3906	139031	53363.51172	152244.2344
A0A2U8J8M3	33371.51172	43688.59766	52064.49219	22187.31836	15626.75586	19564.76563	30945.08203	25353.60938	37471.28125	21266.64648	52038.125	21651.28516	23202.24023	19842.65625	46864.03906	23553.87305	51685.09766	32949.47266	15555.39844	36748.42969	37011.66016	62291.81641	36852.25	82769.52344	18053.22852	38595.66406	32082.23633	40686.33984	37301.38281	29252.9668	20064.94141	35218.12891	16835.92969	40927.24219	72816.30469	22906.09375	27734.95508	23694.00781	21760.98047	31439.43555
A0A2U8J8N0	29649.13477	10771.95996	19419.67578	11402.60352	82159.70313	13537.39258	27663.20508	14822.70996	41280.74219	21489.98486	18502.63672	24834.62109	9607.027344	20054.31445	51858.28906	8025.309082	16346.44043	83529.17969	16399.86133	23854.01579	12824.85059	90312.75	18313.58008	74754.08594	8765.930744	35157.20703	11358.23145	33432.28516	14260.29395	22105.24414	13330.28125	32216.00977	5961.696777	7933.884766	6689.895508	8827.175781	11852.71973	12110.22046	11290.72949	20199.37891
A0A2U8J8N6	146512.9688	22241.01172	125106.8281	47777.32031	36528.00391	150691.1094	53941.24609	10381.50586	84986.15625	109302.8516	41182.87891	80257.41406	40404.42188	66466.26563	111993	79001.32031	11454.10059	37762.97266	65310.84766	28614.51953	84298.49219	9766.910156	66992.10156	25551.24609	68108.78125	69025.82031	43750.10547	85592.66406	47022.86719	339190.0313	110340.5234	114318.2031	35405.375	211169.3438	91622.73438	31849.24805	92753.25	41219.67578	78835.96875	74057.92188
A0A2U8J8N7	497398.2188	528100.1875	409008.3438	16952.03125	226780.25	458028.9688	229522.7813	430186.875	323394.7813	919282.875	404305.0938	557029.6875	675684.1875	473677.5313	298453.0313	265885.6875	225047.5156	460398.6875	368847.3125	431504.0938	337508.8438	363746.2813	493078.75	44697.31641	381019.25	449273.7188	327536.5313	276962.4375	264156.7813	275024.1563	1108318.25	275610.0313	426802.6875	69099.85156	395235.1875	561873.0625	249820.5938	100349.0625	21448.08984	164754.6719
A0A2U8J8P3	353861.4688	119430.1719	24857.125	35470.67188	89251.54688	32572.39063	236035.5156	70363.28125	96416.8125	227797.75	50091.39063	11095.45117	69972.17969	103756.2813	129505.8047	7070463.5	46107.25781	410902.5	118120.9766	297611.2188	94975.57031	59538.58594	817257.625	93999.35938	72765.58594	60009.46484	55663.33984	89734.9375	43297.94141	45430.48828	105189.0625	61123.76172	45641.86719	151023.125	43388.59375	33508.41406	26260.12695	128285.4844	108415.9453	122543.7031
A0A2U8J8P8	98831.25781	75110.21094	34297.45313	89645.48438	88301.17188	179601.1094	241033	57667.15625	139733.3125	83021.14063	79783.32813	89429.14063	69648.48438	156655.7656	81041.59375	96527.98438	328081.25	78319.48438	81599.90625	393137.0313	132965.4688	105323.6797	101012.9844	164513.1406	48234.66797	95472.77344	143215.0313	83616.17188	94131.08594	86160.375	85143.61719	64578.90625	79996.03125	157247.4844	67486.23438	68616.41406	309506.25	139652.6406	87926.86719	93479.51563
A0A2U8J8Q0	121998.5625	97045.14063	56365.58594	126208.6797	220189.8281	90540.5625	125771.2344	59169.12109	92361.4375	115495.6719	81090.4375	47441.43359	76660.09375	101540.0469	55334.71094	30216.77734	97009.67775	51160.24219	22462.85938	108084.5313	85111.68115	53855.82031	35108.85156	170077.9063	84675.96777	56313.27344	71765.11848	49398.61328	71042.66406	82026.48438	83255.0625	89221.46094	78573.3125	78032.34375	45396.51302	87859.71094	72012.04688	36377.67188	56576.56641	263697.4063
A0A2U8J8Q1	102843.4609	247784.7031	113859.4063	234308.7969	9338.529297	60737.28516	156136.6719	41961	175820.0625	90730.92189	81746.27441	55531.76172	88097.71094	62453.14453	74661.75899	66614.62245	53427.58594	89894.5	324742.375	89682.71875	110504.7031	168598.3125	116943.2656	90735.23438	56587.26888	196836	47470.86719	470661.3125	30696.52344	62879.13281	115767.5703	62739.33203	45381.73828	183878.9375	91562.24219	110863.4375	80219.42188	67950.57539	282248.4063	30221.67578
A0A2U8J8Q6	1674959.25	2481403.25	1443076.5	2426459	4645148	1438997	2522261.5	2154461	1861845.375	1810145.5	1436883.625	1583252.375	2069688	2648915	2078683	1560941.75	1373328.75	1962544.875	1438978.875	1126974.375	1127558.125	1585599.375	2268316.5	2161388.25	1444517	2498303.75	1928705.875	3563965.75	1183230.5	1901765.125	2068695.375	1940496.375	991439.75	3551768.5	1292646.625	1667726.25	1462854.25	2250798.75	2087080.875	2179359.25
A0A2U8J8R6	120618.4219	196287.6875	138521.0938	52088.31641	66064.35938	87298.00781	80929.91406	117224.7031	147284.4844	157020.6406	144800.5625	70487.66406	181060.5156	40924.09766	69748.0625	55004.17969	94722.14844	70219.60156	69370.13281	43146.89063	90262.30469	88110.5625	52361.02344	196711.0156	37158.93359	57734.66016	45681.53125	179031.2656	63084.1875	44209.67969	45881.28125	48102.54688	74163.66406	44338.73438	49278.83203	96328	116715.9453	98826.67188	64142.07422	54661.48828
A0A2U8J8R8	3887732.25	3994945	1198381	1683437.25	1286788.125	2621321.25	5085569.5	1880420.375	3996512	2885938.75	2663846.25	3241181	2932104.25	1632382	2697867	1139653.75	2743360.75	1269981.25	1601277.5	4032625.5	1898987.75	1703107.375	1932890.625	4387928.5	2131160.5	1807158.75	1593606.375	6267950.5	2201305.75	3498955.75	3226444	4906167.5	2162851.5	2658727	1932995.125	3108343	4333083	2486041.5	3055027.75	2498527
A0A2U8J8T2	8494.255859	16623.75195	10563.02539	12145.46582	5449.39209	9019.109375	9895.983398	6157.056641	7625.098145	19656.62305	9436.845703	6332.80127	13513.20215	12927.3125	11982.67383	4938.806152	13669.975	8651.694336	9996.835938	6430.312012	6219.022949	3741.662842	4293.17041	9738.05957	9127.564453	13622.55664	7619.393066	11342.76953	7384.484497	11957.68359	5680.382324	4701.123047	11001.03584	14102.16113	3899.835449	14512.9834	9766.102539	13636.21484	10635.43828	7839.893555
A0A2U8J8T6	66561.23438	79028.19531	30317.66016	71455.8125	24093.39258	45720.57422	50419.25	64590.78125	59843.75781	82591.58594	37139.91406	109505.2266	96493.48438	84621.29688	90639.30469	49417.20313	38049.42969	38953.25391	57419.94531	34709.66406	39181.58594	77627.21875	93849.01563	22412.38281	58146.83594	39318.78516	23116.92773	64097.64063	39936.71484	51444.09766	83484.11719	38461.47656	65266.74219	87868.42188	35105.91406	52405.17969	54242.79297	39105.42188	19855.86914	69739.60156
A0A2U8J8U9	11165.8877	9805.689453	15419.41895	3351.336182	209593.7656	39415.4375	4086.57251	6270.723633	2896.063477	12773.05957	14589.72784	1584.322021	2974.09082	24405.98047	3523.438477	15422.52637	6084.923828	7027.567871	6297.071289	13177.36719	15714.46289	22318.91602	11207.38672	5115.697754	7029.925293	42519.85547	5360.129883	48588.24609	20878.20117	8098.165039	7925.960938	12713.50977	11723.97266	18789.72266	44529.34766	1518.585571	7366.024414	20446.31641	5093.2854	16795.4082
A0A2U8J8W0	203708.7813	251775.4688	211686.7969	178224.8281	166829.9375	328577.125	164530.7031	112407.9297	127380.8594	305080.75	176938.4063	142058.3281	157559.7969	182668.8438	212405.2969	190698.8906	111677.5547	148317.5156	163935.3594	104249.5703	130638.6484	111705.0469	265157.8438	221826.2969	170859.7344	240416.2344	148626.5313	164899.7813	183720.4063	170484.5	237470.2031	189466.1094	206576.7188	258971.8438	129904.7813	234613.375	179945.8438	190836.8281	117230.0859	402157.6875
A0A2U8J8W3	987092.75	743022.6875	741624.375	948580.9375	660019.125	739832.9375	1010055.125	670289.75	317535.0313	738887.5	590135.375	254114.8906	581412.25	1193946	737071.0625	530235.875	547108.625	855160.625	750726.125	840725.1875	360606.375	1440984.25	1015016.188	1195306.375	599019.6875	691999.375	592393.625	980034.5625	225386.25	1035647.875	771663	1179478.25	248744	715611.9375	293635.625	818251.25	445743.0938	486371.5625	831677.0625	467911.3125
A0A2U8J8W9	351068	275718.3125	19039.2749	156038.2656	28517.21875	67750.29688	39952.125	47246.33594	66358.27344	50119.65234	120619.7031	40779.93359	18794.64844	11809.88672	169344.0156	51956.21875	171896.0469	21510.2793	53440.49219	85899.44531	40271.09766	80544.96875	106502.6484	89017.78906	258145.9531	45991.73828	15719.13788	75042.99219	21101.02148	71734.63281	30880.60156	36315.64453	57364.33984	28509.36719	133289.4219	419310.9063	25963.99805	27430.44141	36540.375	25671.94141
A0A2U8J8X2	2599485.25	5914118.5	2936309.25	4129657.25	2919068.75	5659119.5	2723838.5	3383979	4724422.5	2888502	3122604.25	2778084.75	3564363.25	3308752.25	3694556.75	2252659.75	2275985.75	2095282.625	2616022.75	1989193.5	2435072	2217045.75	3883392.5	3414617.25	1404832	3153875.75	2308624.5	3333734.75	2289846	2518913	5182352	3388245.25	2216312.5	4864539	2848697.25	4592414.5	2836452	2720849.5	2024193.125	3685394.25
A0A2U8J8X5	251551.8438	462125.625	186341.5313	166582.2969	212246.5156	107113	96975.32031	244222.6875	175098.1875	253908.2813	148096.3125	63160.61719	176583.4844	325127	204342.9063	179589.6719	193461.4844	218617.8125	121137.7656	21906.12109	293546.75	220471.4219	240247.9219	246335.4531	185961.9375	116709.25	189827.8281	256128.9531	215692.625	270147.375	162145.5	353887.1875	195627.875	243712.9063	240455.0156	344504.25	252210.4375	107453.4453	38464.02344	125685.25
A0A2U8J8X6	184684.9375	453531.125	191956.75	240713.7656	141606.5625	222456.3281	193812.5625	205744.2344	202624.25	244956.625	238090.6094	160536.4219	286933.75	293089.1875	357707.3438	282442.7188	182699.1875	220144.5313	213458.9375	101452.8828	172964.1875	228904.3438	297520.1563	174254.9219	158904.6719	256933.8438	247838.3594	150942.7188	110274.3281	214261.9844	280570.75	242826.4844	170797.2813	309033.875	137356.2813	249018.375	165680.2188	232280	270054.25	243165.9375
A0A2U8J8X8	132322.0938	118314.4375	153968.4688	104630.2969	119786.3125	169118.3125	128835.2422	76016.66406	128668.3594	157613.1719	120026.5156	191710.4844	128855.4297	131260.1719	137018.1094	126480.4453	117887.8438	112498.7344	117003.9453	78791.39844	109789.875	114247.7813	100057.1094	117280.6641	72696.98438	113118.6172	68112.32031	81675.53906	127440.1563	72955.375	118602.1719	137498.0156	119210.5625	119948.5547	86948.21875	142700.875	140516.875	131825.2813	102275.0938	187688.1563
A0A2U8J8Y0	2343500.75	142899.7813	1986490.75	314542.3438	1435358.125	3114393	3457803	144268.5156	2646288.25	2319250	3118586.25	2596922.75	3183010.5	2305108.5	175136.3906	1087112.875	1580648.375	1506195.875	2355054.75	2135176.75	2103049	166503.7344	2519443.75	261403.6719	963461.6875	1914421.125	208879.6563	1872767.5	1767437.5	143276.4219	3024204	1974610.375	2918005	3537166.5	1406776.375	255180	2427230.75	120002.5156	1196758.625	3114002
A0A2U8J8Y2	101563.2578	2133752.25	1507355.75	1136504	1263821.75	1074312.75	1413252.625	119372.0938	479644.3438	1142399.25	826911.9375	1482878.125	178416.0938	1292480.5	91735.10938	1482630.75	764393.6875	845385.1875	104683.0938	826763.1875	72407.10156	953135.3125	1260895.625	1768099.875	793640.1875	1855455.375	988247.4375	149804.7969	833135.6875	917465.9375	1061562.75	81212.85938	868630.25	2521880.75	1072591.625	162399.7344	123118.0469	141170.25	560833.1875	1412473.5
A0A2U8J8Y4	658535.5	1040726.625	994440.5	640829.8125	938550.1875	1099372.75	1145616.5	1054700.375	784789.6875	1230243	879802.25	1390470.875	1152284.75	1245602.625	843009.125	1001125.938	697202.3125	1370441.875	522933.625	914751.8125	1129589	1165527.75	1343979.75	1082017.75	1447095.875	744232.375	1320618.5	749961.0625	942617.0625	744328.125	1056753	707878.125	901141.6875	1998211.5	692554.75	1075753.75	1190500.875	971887.75	608040.375	1188680.625
A0A2U8J8Y8	71792.54688	108734.875	44589.125	148373.2344	110110.375	202178.3281	118288.5938	73261.08594	94164.26563	77470.96875	92694.19531	137771.2344	63314.73828	114062.3359	134057.4688	88613.60156	43343.25781	54457.82813	92177.21875	41358.86328	52568.64063	58455.46875	163797.0469	104015.0469	63063.66406	112058.1094	137280.0156	94969.95313	51105.58984	82383.28906	93957.75	95986.46094	74409.70313	217606.1563	62816.64844	97178.84375	84862.53906	120500.0469	70318.91406	130126.1875
A0A2U8J8Z1	95659.70313	176550.5156	90942.38281	65154.39063	72925.14063	230556.3281	290647.2188	133605.0469	13751.9834	131694.4531	94575.30469	150447.7344	130884.8516	248502.6875	154718.4844	25227.78125	99875.5625	64097.44531	78393.71094	66490.5625	59747.88672	33877.28906	242416.5781	51252.12891	46396.86719	86662.36719	40864.55078	82854.32813	100304.8125	49887.15234	42827.89453	113643.4375	71791.57031	412838.0938	72460.89063	190635.0625	51425.13281	182763.5781	22523.46875	92255.79688
A0A2U8J8Z2	11070.54395	4885.350505	14280.26563	8762.993134	10854.2041	4118.501953	15543.26172	4922.321826	5396.266236	7732.303386	37336.98438	9650.498534	8638.438416	20248.16016	11248.30176	22437.51172	3465.034424	13181.08008	10990.25439	6660.358155	10237.41367	23776.39258	5921.987793	9391.815797	14649.6748	3578.419434	2908.663574	7478.498535	6065.403809	8591.251953	9127.106445	8278.478393	5391.493652	20269.26367	7855.635742	11856.53353	10811.53809	21678.5957	8648.228029	15664.14746
A0A2U8J8Z4	210931.9219	187711.3281	123187.6563	234466.9063	121233.6641	142554.5	160159.6719	173808.4219	100270.8438	213639.9063	141665.4844	149354.9531	137523.7188	380198.0938	170146.5781	170128.9844	566261.5	149489.0938	203792.3125	126345.5078	117891.0234	108107.625	229545.6406	184708.8906	84867.64063	162525.0625	110288.0938	203159.4688	110874.6719	260725.9219	136527.6875	199393.8281	70121.28125	360183.5313	94425.85938	91106.75	165058.4531	160375.1406	106932.5938	242574.25
A0A2U8J8Z6	167509.875	130452.6953	101923.3438	44950.53516	197768.2656	124968.7031	84746.42969	651236.5625	104781.4844	96999.38281	107110.75	116448.5	155150.7188	204197.1563	79062.75	109972.0703	38889.18359	40546.875	292669.5625	47249.26953	232459.2813	79263.21875	76975.52344	158727.6563	123349.3828	107256.2031	105499.4922	111141.4688	74243.03125	107524.9141	109510.2031	133532.5156	244669.9688	188959.8438	302393.6875	114856.25	167013.2344	151306.8906	343300.6875	145674.375
A0A2U8J8Z9	32382.77344	100117.2266	88755.71875	77879.70313	76420.57031	129553.2813	149957.7188	97222.67969	54877.79297	357895.75	18403.72656	65945.1875	206197	105823.5859	376022.6563	292459.6563	35168.23047	19453.10938	119154.6094	22074.00977	162620.2969	55439.42188	16291.13184	157487.625	119082.1875	64449.80859	149926.3281	359274.9688	6385.21875	167388.5	93757.36719	212096.2031	120630.7109	70941.1875	35225.89844	113335.6797	20335.98633	112039.2813	52675.02344	58418.03125
A0A2U8J906	103011.7734	30797.89014	33426.83789	33253.58984	76679.4375	35076.82617	57542.23438	64033.68359	21882.36133	30168.97119	56628.29297	43335.30683	40869.38106	13711.75879	30789.47827	275189.1875	7005.15625	42495.55078	32584.62158	30492.09342	110305.0469	31385.43555	9067.802734	4501.624512	11060.2207	120076.3047	22490.28662	70852.5	24378.91357	6778.317383	217204.8594	229231.5313	61674.26695	38978.49219	54018.13281	27592.12305	40043.01172	22540.21289	10762.12988	144829.25
A0A2U8J910	153522.5	161677.0781	19039.2749	34693.04297	14926.15283	49064.60547	11080.06348	17017.41211	48681.42188	36327.29688	16004.81602	10470.13495	42388.10938	10341.81152	3110.883301	27799.22607	94873.63281	81987.97031	14860.28711	99137.38281	103124.9609	35221.96875	134154.1891	15491.61719	88776.38945	176088.1078	73441.02578	113405.3281	79426.49219	110450.0234	95780.57461	164220.6719	79941.55392	62215.72266	15057.94922	166851.0313	127920.8438	79965.06016	52883.48438	16478.63867
A0A2U8J914	61272.44531	84360.78125	316760.3438	113780.4609	40141.07422	47897.66406	46274.73828	117092.3672	102427.0234	39343.76172	42081.24609	42079.28125	55402.78516	28541.13477	83918.88281	35826.75	47045.30469	26495.88086	107883.1016	42848.23047	25600.60742	49357.98828	62476.59375	45663.5625	37802.44531	54585.82813	35011.08984	41797.50391	90425.73438	51488.37109	57500.06641	79230.26563	19937.96484	152436.0156	37533.76953	57901.25391	49633.25781	46103.74609	31003.17578	76694.67969
A0A2U8J915	89275.14063	82823.8125	74632.21746	86606.36719	66513.25781	43707.75	251893.3594	99216.85156	48323.00781	118918.4375	64843.89453	75516.32813	103020.3672	106866.4219	70971.21094	79602.97656	45944.13281	53721.17969	72951.8125	51681.16406	34383.94531	99903.28125	190774.4531	62216.58984	16196.3877	84519.20313	73224.77344	107722.9609	57312.53906	166006.6094	101990.4219	53589.9375	53584.09375	153561.3438	56096.34766	47476.26172	53968.17188	149740.625	52040.71523	145553.1719
A0A2U8J920	52839.71094	60770.54004	48267.65234	76665.82031	51038.72656	106385.8984	52411.64453	42710.20703	62958.77344	84583.66406	127498.5469	44718.53906	50162.89063	62404.54297	38358.41016	35257.83594	61257.75392	71161.5052	51709.00235	63417.38281	26350.60742	32886.11719	55530.03125	67454.17969	92903.21094	54383.17969	73197.14844	67155.21094	60410.26563	61741.09766	101062.2422	69266.04688	76802.65625	55695.14063	60615.78906	41880.38281	85142.09375	52277.01563	36525.63281	122334.8359
A0A2U8J921	315225.2188	363537.5	330927.875	413103.0625	242621.3438	359615.5625	358848.2188	281453.9063	394633.2813	274838.0938	421072.2813	130234.1953	369765.4375	311154.1875	292106.1875	175362.5469	235194.1875	212987.4219	354132.25	401558.75	214995.625	233288.5469	369335.75	342823.4688	177552.8594	205104.3438	283045.75	235922.8438	232699.5938	257851.6406	328505.6875	322376.6563	240983.5625	629476.75	186272.9844	326304.8125	307664.0625	313862.625	204751.2344	420704.9375
A0A2U8J926	214482.125	195537.0938	128958.1953	49686.02344	72679.1875	85539.05469	63533.30859	118667.9375	39818.33594	55333.12109	53152.67188	145770.6563	39145.67188	165198.875	132653.6719	276626.6875	32076.95117	104818.625	146656.1719	126197.3438	130621.1875	192549.6875	124319.0703	43199.90234	104431.9063	72998.84375	81524.50781	67853.92188	87842.08594	95448.75	46920.9375	76942.60156	136658.5	282050.7813	93296.97656	54359.05859	46629.67969	156338.3125	296230.6563	64519.91016
A0A2U8J930	13548.22233	48042.47266	5060.606445	20740.25293	20276.86279	15842.90796	23378.40234	36724.77734	47357.82031	22506.68359	31089.97656	10393.95898	41780.64063	36627.48438	18075.91836	13467.50391	18166.85333	11872.06543	5082.066895	13330.54492	29518.74805	14397.44629	26789.21094	15456.71289	6209.908691	17531.73867	11379.33594	11277.64551	3808.030273	12037.34902	12195.77637	19232.14453	23867.86328	27100.49414	13471.42969	19172.96484	14239.12285	4492.63623	15023.61621	24170.24609
A0A2U8J931	17414.61328	116971.7813	46597.59336	25651.82617	21991.87305	25702.34961	45780.50086	31409.09766	30836.91797	38973.54297	31525.6875	60382.41797	44005.82813	110387.5313	70896.34375	42209.84375	41177.04834	31919.01172	16754.58594	32384.35742	64579.98126	39349.80469	14824.44434	66437.61719	83559.28906	38978.32813	50758.57715	31690.75586	102381.3984	72307.83594	29730.41211	17462.82617	61996.44141	43388.28125	15942.78711	28472.20313	75154.07031	26931.11133	18505.07813	79943.39844
A0A2U8J932	24048.78516	35089.89453	37385.20573	25961.49414	22648.12109	13225.12988	48582.75	20097.78906	29569.44336	21953.09375	19260.93223	21261.5	33356.15625	22270.28106	18552.06035	27614.2771	11340.71875	30282.86182	22548.43555	19857.40078	20011.64102	17409.59375	6345.456055	29012.81836	21968.24585	50406.74609	26894.54981	28617.43555	46512.23438	26668.14185	11991.99121	24707.10547	25319.9751	38796.02344	15511.59277	56536.625	53415.24219	2699.734619	28459.61797	8126.419434
A0A2U8J933	311372.5313	77993.0625	62626.19141	99798.05469	110813.5156	121514.3906	58145.54688	311692.7813	196524.4844	104906.2109	46192.77344	71139.77344	117970.6484	148410.5781	144556.0781	132066.375	135993.5313	62109.18359	130679.1484	50448.30469	32336.1875	23601.17383	117092.0547	127515.125	154145.7188	66216.80469	142842.4688	107414.9531	109579.5547	72247.44531	356402.4688	323191.4688	46058.33203	197751.3594	163353.5156	101745.6641	203856.8594	106443.6094	62060.50391	106521.0781
A0A2U8J934	198909.1875	26638.55664	44351.60938	43777.30469	242321.6719	44739.30078	1851.678345	162902.7969	193918.75	31460.59961	41398.57031	40760.80078	31582.42562	21112.79492	34020.66797	6163.155273	23289.71484	277266	4263.41748	17821.84766	21719.90625	13654.98438	39988.33594	8531.105469	29973.82617	40663.92578	295878.0625	30014.89453	23972.08333	41287.87109	261976.0313	17272.07813	45839.56641	45249.13281	152637.8125	22705.94922	439077.375	30819.83984	11788.73047	64719.75781
A0A2U8J936	1621249.25	2403677.75	16148667	1654545.875	1279725.625	1596854.25	1491981.875	1424615.875	1260010.75	14812601	1389562.5	1553501.875	2104600.75	1757464	1661968.625	2164329	2456347	1246974.375	1325880.25	646198.125	8412154	1430377.25	2354784.75	14777548	1264223.125	8734071	9580337	1774109.625	1166236.5	1116547.875	2241536.75	1956814.875	1637546.125	2979679.25	6976041.5	1934845.5	1107329.125	9633415	5267591.5	3250439.75
A0A2U8J937	107323.8828	95618.89844	66995.98438	336934.9063	208478.9844	108488.6953	131071.5	153894.5469	100050.625	92545.3125	88393.24219	200845.4531	86596.74219	135894.3438	193869.3281	80591.29688	125227.9688	63683.71875	236805.2813	55970.30078	111855.6016	164448.3906	135463.6875	112958.3281	63690.34375	118889.2109	80636.0625	108357.9688	101452.3125	93952.72656	344523.2188	141501.2813	173991.5781	96277.91406	119232.0078	168562.2656	71154.75781	86875.46875	70094.07031	97997.76563
A0A2U8J939	644972.375	1370925	1443387.5	418919.2813	806750.1875	676849.0625	1168898.75	953649.125	907360	1580337.25	1057056.375	1013782.063	1657226.875	859704.1875	818637	579861.0625	418144	588977.3125	307546.0625	472217.5	609337.5625	773482.0625	1426520.625	828641.5	1530286	557769.3125	670484.1875	830588	639468.6875	281799.6563	1351254.75	551140.0625	586395.5625	2960650.75	816167	1255816.25	1371886.875	557158	534707.625	1259461.5
A0A2U8J940	15208.39486	23974.3418	14530.42122	20612.73633	34347.54844	47581.70703	32535.16406	26656.42236	19950.81836	5890.281738	7909.687988	8184.185547	16208.38184	23316.94453	32465.32227	24830.38359	29160.50664	8928.336914	21047.91992	14163.57129	24739.51758	13758.88691	9909.762695	7829.192058	16863.42188	28579.31641	22396.32161	379249.0313	16298.31748	39698.70313	42227.64844	25731.47656	26709.37695	85547.71875	13081.2666	36676.57813	23561.84961	14581.79004	27803.03516	24905.40234
A0A2U8J942	346876.5	788623.9375	140382.6406	791084.5	732381.1875	919395.0625	313826.6875	555766.125	321815.2188	324835.4063	364736.9063	253645.1094	210042.8438	512941.0313	323147.0625	99455.80469	405254.6875	180735.6719	192144.875	731840.9375	407779.25	274970.0313	363980.3438	501827.3438	475819.2188	313250.1875	374970.0313	952967.5625	187172.9219	531238.5625	336813	313884.2188	278467.375	234104.2969	120436.4297	110572.0469	337058.6875	434843	549006.3125	467294.5313
A0A2U8J944	61262.52344	58641.33594	69843.98438	84446.24219	608639.6875	104121.4531	57748.3125	531014.5	572360.5625	93706.74219	36136.69141	71648.17969	123131.7266	47793.55469	68966.39844	51266.10156	56098.33203	35393.53906	92175.96875	43949.3125	30332.76367	40078.61719	38209.75	46676.28906	61101.39063	80944.79688	465876.7188	70380.70313	32844.48828	266358.5313	414411.5	388475.7813	43626.25	198397.4531	305950.3125	418446.2188	646674.0625	132687.8438	277987.7188	163666.8281
A0A2U8J945	23669.82227	180570.5781	10886.47461	194073.5313	98689.05469	50065.5	55677.21563	48178.64063	32493.36914	63811.50391	47119.72656	19749.20508	65954.57657	70018.03125	26832.75	182265.9844	33581.74609	93940.03906	14397.30664	41309.26953	86889.15772	60514.53125	89002.74219	78430.54688	41705.95313	57686.36328	59668.10938	85118.92969	47509.08594	68686.75	72438.5625	84124.03907	54647.15586	24721.69727	64688.15234	83831.16406	192992.4844	14603.74316	33891.23438	65124.49089
A0A2U8J946	117340.7813	76143.23438	141061.5938	81618.82813	84711.39063	115085.5	90088.11719	133384.6563	99634.63281	145022.7188	175828.3125	86696.21875	132642.9844	221888.7656	74052.3125	94023.35156	143668.375	179578.5781	110540.7813	80750.03906	160350.2813	58452.57422	113311.1016	264013.125	89118.80469	184664.8125	72361.76563	193732.5	70676.94531	83767.3125	239882.5938	132833.0938	107397.0391	147734.8125	141377.8438	83453.46875	75697.05469	149274.9375	170183.8594	315452.9063
A0A2U8J947	56201.66406	131042.5859	100724.7344	109511.5938	87937.59375	43498.76953	47900.68359	62416.78516	38992.56641	65353.13281	39553.5625	28895.02539	69771.52344	53408.5625	35219.69141	49633.33594	46429.20703	53726.66016	99603.78125	67683.53906	35390.5625	39121.69922	61160.03125	16429.31445	35617.97656	138068.125	46724.21484	68266.89063	124915.5938	215488.4375	156725.8125	28848.81055	34275.66406	133576.8906	68050.08594	107342.9297	92205	55401.02734	10870.48438	48662.76172
A0A2U8J953	41817.59766	167196.4219	165344.2969	107383.1484	82604.53125	147249.9375	127994.5391	152600.3594	77506.92969	214923.0469	13476.07031	89317.16406	118912.7344	172185.1406	113039.4922	9619.305664	52700.64063	64311.52734	36782.93359	64141.09375	89899.89844	98435.75	362584.0938	126230.8438	128797.7813	102201.6953	111096.9141	134164.8438	87971.35156	116979.0625	45165.18359	93728.39063	47814.62891	225699.7344	72954.52344	144188.3281	106138.5625	58019.5	38725.24609	377360.9688
A0A2U8J954	382686.875	708508.875	310852.25	523269.5	326181.75	383516.125	399343.8438	475032.7188	324040.8125	609472.9375	241074.75	507065.5625	306485.375	370287.4688	463778.1875	456155.875	223765.7188	369978.1875	529536.6875	359713.9375	480583	512758.5625	589521.375	348352.5625	234651.9844	393623.6875	187716.3281	428172.25	168859.2656	548560.5	529211.9375	466121.75	163372.5469	873901.375	292274.25	492790	414650.3438	437059.6875	227603.9375	945019.25
A0A2U8J955	32112.66016	31153.14102	30197.30469	57434.99208	25108.94922	144824.6094	23499.78613	22957.66172	29543.69336	12977.73291	77522.55469	20225.89648	36506.29785	64577.80235	40847.4834	75363.94531	9314.996094	13529.56445	31992.67383	10384.94141	17313.71035	6062.31123	21180.31641	148590.7813	26778.74609	15070.44727	217457.4219	27268.23438	4995.292969	16291.26563	83063.49219	18267.24609	6962.718587	67001.54688	148191.5313	15733.96582	16777.06641	10402.75024	931879.8063	10046.00195
A0A2U8J959	513968.7188	573265.75	425140.0313	528375.125	186024.9531	374074.25	261264.4219	342740.9375	273406.6563	312887.9063	224804.9531	301765.9688	347647.2188	321823.4375	461965.4375	1838298.5	130247.1406	267867.375	219036.5313	209645.9688	383639.4688	223790.375	435178.6875	199852.3125	292086.0313	378871.9375	324357.3125	287711.3125	338454.8438	213696.3906	526212.375	313583.2188	352917.4375	439915.875	292503.9063	320789.1875	240416.5156	273472.0938	165683.5469	584664.6875
A0A2U8J960	112965.5469	26689.32031	118007.5703	20111.47852	38866.72266	52615.21094	16341.94141	45178.39063	30482.16406	31814.46875	28813.89844	16686.67188	134902.2656	44255.71875	16145.33301	114943.8828	14634.8457	14276.90234	18442.875	18253.64453	20415.10547	76030.91406	50768.11719	26584.82813	57464.5625	498178.8125	60744.10156	86549.21094	108363.8594	34685.74219	19040.37305	146556.4531	66629.01563	45022.29297	19642.48242	149172.75	31635.56836	38205.5625	19075.01758	52930.14844
A0A2U8J961	38224.60156	18747.51758	24172.46979	48937.00391	9528.169922	7100.935059	28583.30469	25591.77979	26652.09147	34114.07813	28487.95313	31999.91162	49315.51172	22270.17188	9798.299805	8944.137695	130792.8828	12784.94043	78789.95313	15658.64331	59564.64844	22877.08398	29894.11133	24821.41602	18216.77559	39237.61719	70965.6745	3423.191162	4872.202148	25519.30171	66279.33594	41749.64844	24729.4207	41848.70703	4237.273438	29855.69795	14624.47558	31589.58203	20059.53308	13391.51172
A0A2U8J965	507514.0625	572333.6875	1227682.125	651281.5625	1223089.875	648598.875	1386066.375	1103371.875	1390322.625	372716.625	650872	947629.3125	679904.6875	1117462.5	443806.0313	631616.3125	1037461.875	772048.125	1026577	629643.4375	930143.1875	452039.4375	1612423	1220162.625	273541.4063	362016.875	998947	427353.375	929302.875	446001.875	575957.375	507031.5	1062562.25	1823989	649793.375	1243075.375	1326874	485971.8125	384100.0313	1292340.5
A0A2U8J966	7385.364746	38790.24219	11884.0765	44097.19922	17111.26563	8150.45752	19350.73767	9695.049805	7010.845338	18977.66675	34632.72266	18193.26392	29130.20411	19229.98291	28399.0293	18757.18677	5679.23584	39297.93164	9146.550781	24783.85352	10992.54004	9574.423828	10326.97168	14290.84766	20895.42468	24191.57422	14539.4515	10768.49707	16247.06055	13544.18231	26345.06445	36989.30078	43167.36719	48835.56641	22453.03711	23269.29492	12779.31055	15164.83652	16707.19727	15870.73218
A0A2U8J968	5236.726563	8986.985352	4151.907227	5254.493164	7700.981934	59234.36719	9758.582031	10729.85059	66319.86719	13019.41113	66737.69531	12423.38965	64099.82031	72531.33594	4098.914551	4566.125	3236.842773	12650.99975	7511.306641	14431.16821	8289.140625	32874.64844	6416.776367	10889.78906	7390.355469	4893.653809	54360.30078	8298.84375	5959.050293	11351.38477	57332.63672	5468.518066	10080.16797	127647.0391	3631.140137	18612.48242	6821.650879	82412.51563	46008.74609	9344.736328
A0A2U8J969	18389.06445	21065.09375	35135.90234	21586.35742	8172.458984	30545.57813	34914.33984	10761.83398	36509.01953	14439.37695	25836.58594	19301.16992	26005.43685	15647.1377	19845.74023	6217.956055	9973.912109	29638.33626	5995.773926	11688.83203	6656.003418	14468.19336	17994.24609	15958.20898	7345.716309	23664.39648	10165.92871	13646.76563	19748.17383	30461.45898	19686.70313	25949.75977	23538.57227	46375.10938	21180.74609	22223.11328	9918.945313	17433.95703	10949.96484	18168.68945
A0A2U8J970	91584.17188	78260.5	36252.81641	137983.5	54378.3125	66190.66406	29607.23438	37316.09766	46028.53906	31827.48242	71781.70313	25088.69336	68290.38281	54706.80859	37582.08984	72961.92188	29577.31275	39469.31641	78816.50781	22310.42773	64943.76172	33687.01172	62199.80078	36966.70313	15882.2168	50055.00781	45227.42578	86651.42969	21833.26758	31458.02148	43492.3125	66747.6875	67119.42188	41961.61328	56088.4375	55404.12109	36040.72656	29352.44727	68360.42188	26852.22266
A0A2U8J971	1011499.313	1163532	1065226.375	903958.25	855819.625	788131.5	838646.375	907988.5625	666415.375	927106.875	474141.5	828251.25	1327904.5	975108.375	1016425.063	2091444.125	571399.875	1880563	600666.0625	954898.4375	991870.125	543726.25	911045.5	1377257.125	586541.5625	1823487.125	649640.0625	1190017	657121.8125	1357724	1630499.875	559583.8125	900983	1309239.5	567112.6875	1022614.938	911720.375	634152.75	796895	1532990.5
A0A2U8J973	11993.42383	38404.77734	13062.29883	74175.05469	28661.30078	30772.69141	42274.22734	55657.21484	4452.305176	41572.97852	83724.92188	27357.04004	57707.88672	2261.177246	55244.19141	82451.74219	45256.22852	35600.64258	29555.84766	6336.294922	26770.94727	31638.03516	6241.054199	66548.71094	66538.03102	154375.6719	58385.43263	86202.46875	46996.73438	52356.16016	31456.6582	37001.98426	14983.25098	128750.6094	68585.28906	40042.79492	66980.21875	74463.92969	16271.4873	46371.95313
A0A2U8J974	135214.5	149051.0469	54052.14453	77726.1875	76134.26563	97588.74219	88823.19531	81019.79688	74261	142308.6563	66179.42188	74533.48438	116024.5625	61094.63281	113825.1719	78761.21094	85300.33828	80530.35156	52372.12891	71448.95313	51759.04297	53168.24609	74858.82813	165899.5313	62563.90625	459262.875	62725.66406	135725.2031	59283.63281	79762.58594	83860.07813	244826.0313	54933.17969	98845.14063	38837.21094	69074	57594.875	116659.5078	81883.82031	29652.87891
A0A2U8J975	101913.9453	118617.4609	4399.408691	61981.85156	32068.84766	53680.57422	35285.95703	36657.30078	77191.27344	43828.48047	64721.21875	30280.84375	38061.19922	26910.11914	26756.35938	29434.4043	44500.98047	29637.80801	22214.72656	12033.15332	26790.09424	36733.667	49435.33203	60559.71485	37883.625	66632.74219	16804.37695	79390.53906	44267.98828	32917.35547	42448.21484	68001.46875	23151.97266	68700.46094	31349.24609	80150.16406	62713.33203	37284.37695	35172.65112	60460.94141
A0A2U8J977	109896.6953	87729.84375	186399.8125	105234.6953	114506.4531	68830.49219	131435.7656	141284.3906	111238.3594	152331.5938	70635.96875	90868.5	203284.4063	68325.00781	121541.1016	119824.1563	39760.78125	155053.625	57722.45703	95900.92501	61958.02734	231487.0469	104520.4219	87598.89063	82455.73438	111679.3906	97862.92969	122318.9531	119020.3828	131693.4531	58002.21875	111448.9688	35675.02344	561518.4375	107011.1875	62916.84766	52223.10156	99981.90625	46182.57422	73209.73438
A0A2U8J978	536289.75	413948.75	779759	670747.625	365193.9375	630819	512504.8438	633297.4375	371801.2813	429328.4688	442240.5625	217024.4063	305918.2813	612653.5	331255.75	633984.625	267110.1875	411595.0313	481982.25	403737.625	321632.1563	534242.75	770498.9375	348533.6875	381210.2188	449422.5938	55166.20313	803166.4375	330387.25	531358.75	567973	509444	242593.9375	1047979.125	315573.9375	281546.0313	557605.9375	396316.375	274684.25	743629.875
A0A2U8J983	68317.45313	53754.13281	47255.87109	187609.5625	30762.4668	57079.58203	82071.90625	36384.44531	51839.35547	34514.21484	49149.69531	36875.71875	74729.67969	26013.79492	39901.43359	26741.43359	35734.60547	23690.17578	88826.78906	21225.61523	45605.91406	29534.88672	39703.14063	43701.11328	27818.05078	86137.41406	29408.92773	96795.86719	34471.9375	59490.14063	72020.89063	94953.64063	19044.44336	84015.39063	23761.85742	52984.16797	83824.16406	37413.19141	50328.64844	36842.39844
A0A2U8J986	18531.84375	402701.2188	30781.21094	132824.3594	379205.25	322708.6563	436841	667020.375	322311.3438	639758.8125	12901.3916	52060.80469	372966.4375	694619.25	647270.4375	47197.08594	31537.41406	196062.5973	227187.7656	169332.4287	14604.41504	46068.83203	348794.125	53312.47266	35445.03125	18199.29688	11358.23145	122045.3125	47101.51172	27698.48145	22070.21094	470472.1875	302393.8125	131125.5313	37153.25	52411.54297	607087.375	945251.875	9432.535156	237611.25
A0A2U8J987	60722.06641	120248.2656	102356.1094	87845.76563	93390.19531	32359.49805	162970.3438	61911.80469	56262.10156	46357.77344	94529.47656	127054.2969	139340.2969	131036.8594	80012.625	95814.58594	12209.30273	40212.34375	67272.6875	98579.8125	44907.625	41109.72656	55896.15625	177124.1875	68538.77344	60463.82031	52099.58984	73793.42188	53959.29297	55650.30078	107818.9063	68379.64063	34721.89063	113393.1563	45628.04688	64827.125	83294.50781	74852.90625	75982.21094	131744.1406
A0A2U8J989	236351.8594	115089.8906	113144.9453	178079.4219	146354.8906	13582.06152	118724.8594	141958.3281	141582.8281	186608.7344	142848.5938	174431.9063	244545.3438	266273.4063	119624.3359	123974.1406	19942.00977	136886.0781	153616.3906	72442.15625	64211.53906	576279.9375	92490.99219	173866.0156	69988.16406	133514.4375	55361.87175	160386.5313	89431.75	111406.3906	171116.2656	57830.47266	97762.53125	250919.8906	96948.22656	107811.0313	85837.35156	108790.6563	52476.71094	11023.93066
A0A2U8J990	975539.25	657793.8125	1128339.625	856678.75	432380.3125	914885.0625	745412.3125	507160.8125	905598.875	797396.625	1826580.75	730331.875	778501.75	782043.125	109653.8203	494584.375	577854.625	972018.25	589062.125	1996499.375	623501.4375	455137.6875	927861.375	2236253.75	482964.4063	663953	905499.8125	760047.25	1772182.25	692371	726514.1875	977795.3125	1002013.5	138221.9063	473398.6875	447621.2188	761418.5625	606827.5	1512000.375	847505.1875
A0A2U8J991	257204.2031	363786.5313	79510.64063	86132.5	62584.60547	245143.3438	143860.1094	153885.0313	267217.5938	120556.8906	180250.7031	125848.7031	265273.125	112525.2656	104399.75	130566.6875	67177.53906	114879.0703	150642.0313	56012.88281	86458.39063	113852.6719	127634.7266	49673.52734	96776.57813	136020.9688	44917.87109	62350.97266	70160.29688	122044.4141	103408.9766	47615.73047	98661.125	409414.5313	59003.76172	233250.5	326915.4688	85880.75781	26728.00391	96683.67188
A0A2U8J992	6591.520996	5649.600098	11304.90625	11568.66113	4834.435059	9585.538086	3464.504232	4911.659668	10735.80176	4789.790527	11003.16602	9536.970703	67577.53125	5709.741211	17571.31445	6488.279785	3663.916992	15441.36768	8151.872559	9533.393555	7492.713869	81678.39844	4330.400391	18403.26172	30666.89063	8527.746094	29972.81055	23090.44727	5439.377441	7793.174805	7026.239746	7301.763672	6682.741862	10354.87207	8266.121217	31641.2207	8727.62207	6423.465149	6583.438538	8637.933594
A0A2U8J993	84882.28906	8055.713379	56880.25176	43623.98108	58120.15625	108044.7188	47876.33515	72632.44531	51534.99219	54780.76563	11999.17871	37329.57031	45355.23047	23107.5625	113055.75	31976.93164	39187.0791	16544.54068	41122.22656	20769.38057	39635.40625	41313.05859	45896.24219	59410.975	48451.58008	43295.70313	19780.25391	97857.48438	18408.00476	178589.1094	31691.47266	63976.16016	18531.23401	23660.91602	71453.23438	62487.1299	44008.02344	18366.59961	58715.92188	100641.3594
A0A2U8J995	20555.08398	23795.74219	32429.33724	28444.1916	23185.62305	34865.98438	44640.47396	43932.82422	36417.45703	52641.91406	16741.31055	93408.14063	16256.32324	25928.86914	67973.76563	30939.00977	47759.52344	22052.42334	28224.3	25152.06445	26248.31367	21737.82461	23877.81836	26798.01172	27018.42324	10725.2168	33366.14453	22392.91797	37788.98047	27090.0625	22034.85352	19716.30469	19643.37109	38457.44922	40432.39356	16015.39941	25862.11738	42188.10547	43870.96094	15219.51758
A0A2U8J996	24160.42383	54577.66406	21377.08398	29290.10156	45589.28516	55226.15625	43146.24219	45146.59766	40097.84375	56986.76172	22340.24219	53958.78125	29462.92578	19546.36719	11053.35254	30562.14668	37576.50781	11755.19727	10593.20996	18396.25391	21433.75	36261.94531	27548.8457	30419.74219	11770.08496	41130.93116	13907.57129	84710.55469	37878.49609	34632.28516	13048.60156	48831.875	37086.20703	84514.82031	20569.37305	61611.125	81674.3125	17088.34961	26992.69385	31363.33008
A0A2U8J998	18135.77344	33942.75	10515.55664	15462.67383	46294.69141	23192.41309	25944.28115	22138.5625	22874.95898	20507.80859	16923.02734	29807.6875	28575.52734	17390.47461	14836.12109	22269.20117	60772.44141	6512.342285	19915.91797	20779.02881	15695.64844	15871.0498	31905.62305	14549.27344	17190.31836	19089.34766	24167.94727	16015.15527	14851.2373	13320.83496	8055.307617	16719.86328	30391.26758	24680.64258	13821.60781	9940.029297	26862.53711	6892.356934	23747.21484	19918.02539
A0A2U8J9A2	126952.1563	61297.09766	56108.875	78911.09375	27050.68359	32921.10156	83027.92188	27856.77148	81352.21875	38625.58984	50219.67188	83910.36719	186587.7344	75306.75781	48069.80469	44935.80469	21780.79688	20753.50781	44870.83203	117938.3281	46075.21875	42108.22266	54438.64453	15050.9502	67983.55469	32754.61914	68130.29688	47619.69141	53959.82422	56762.85938	41638.9375	47873.02344	39037.27344	94168.71094	39834.87891	50910.38281	35228.80859	63036.71875	27297.08789	90783.83594
A0A2U8J9A3	76866.82813	85125.73438	97443.92188	30513.44336	113411.9766	85912.85938	100861.6172	84273.65625	122240.2891	73183.59375	76243.79688	53069.93359	95628.125	104391.7656	91927.52344	43594.98047	54544.22656	97044.53906	57597.05859	38843.88672	57500.63672	61168.35938	62126.83594	113507.1563	65178.40625	72266.96094	101650.1797	83289.49219	57388.57422	55741.40234	120648.8359	86432.65625	39662.49609	108578.0781	93023.10156	66925.34375	108515.5859	55225.90625	43207.66797	105773.3906
A0A2U8J9A4	27571.97461	31922.12305	18007.85156	18487.60156	10378.73535	11888.06055	5510.326172	9946.236328	18898.9082	13667.38672	9664.03418	28218.83594	13609.86035	47149.36719	9767.5	9245.800781	9322.773438	21422.39453	17767.29102	9103.698242	29235.08594	5286.262207	11068.17285	12077.45605	27014.75977	9085.916016	8154.518066	5718.574707	13892.93066	61915.09375	19667.40039	8570.542969	23173.4082	22564.24219	12409.95605	40299.9375	21416.48828	14554.64844	9942.571289	9065.038086
A0A2U8J9A6	55572.50781	89501.46875	43277.50391	53354.28906	52563.89453	21842.88281	36320.80859	59034.26563	83547.125	144101.875	84951.02344	126262.5234	140311.0625	48676.76563	133918.3281	27108.39063	27089.03711	42191.10156	33062.01953	23403.41797	27321.42188	113434.3359	55859.10547	59933.23047	48292.07813	43036.52734	36716.85547	80868.26563	30026.06445	70959.92969	79438.10156	13874.04688	78905.01563	117528.1094	27174.45703	47587.50781	19980.85156	37387.13672	16463.04297	56044.16016
A0A2U8J9A8	22504.58398	75380.65625	15571.94727	43492.33594	28968.25781	17213.28906	55308.10156	58446.38672	26225.15625	43601.60938	45947.17578	43266.10156	34350.125	30478.91211	26803.32617	32632.94141	18868.2168	23404.64453	35783.71875	27322.76563	20107.04297	24222.05664	48412.17969	57830.75781	19347.95703	27355.08008	27296.89453	68277.4375	43257.17969	35600.48438	24750.55078	47804.05469	45974.75781	83951.15625	26296.23438	49294.90625	36185.84375	29735.12109	19022.83984	50865.53906
A0A2U8J9B7	123342.6875	121987.5781	117602.2734	68464.46094	80712.78906	111245.8594	110131.7344	178589.7344	139090.4219	218800.2031	143925.6563	225784.5469	124241.2266	247195.3125	122175.875	114139.5	74620.6875	110144.1016	71455.71875	50019.91797	173850.3125	142019.5781	152417.8594	124699.1172	154389.1563	160825.2031	95357.32031	156943.4375	58656.42578	119473.6484	121610.0547	74975.40625	96055.05469	153367.7344	116442.9766	276972.0625	103229.5078	130719.8594	65649.76563	126977.0156
A0A2U8J9B8	64627.55469	111538.0938	29610.68164	145411.25	12528.28906	115100.8438	171202.2031	56624.875	157716.3281	106179.7891	92941.57813	95718.34375	37537.6875	52392.70703	151036.1563	670444.6875	18299.10352	55682.14193	84480.89844	58784.28516	68552.22656	75269.73438	26124.74219	15190.76367	27417.0293	84985.08594	80339.00781	169656.4844	44740.98438	81536.07031	64290.55859	88893.54688	51195.98438	83544.5625	30099.5332	70902.01563	70995.07031	61548.92578	50430.24219	30690.36328
A0A2U8J9C0	82265.71875	45580.57031	162044.9219	67863.97656	179859.1875	95171.75	63167.06641	95243.17188	165261.3906	99703.30469	28818.09766	152146.8125	26441.87695	90113.66406	96630.02344	132457.8594	12620.75	54323.82031	48269.90625	46390.89063	76323.66406	12689.6377	91532.07031	19041.14453	51714.26563	49950.07813	67581.17188	134294.3125	28325.02734	54739.5	115289.9063	51390.75391	64542.46875	73176.44531	165509.8125	94982.9375	108528.0156	33924.49219	73284.10938	227149.4219
A0A2U8J9C1	300963.1563	152587.3594	436792.5313	444293.5938	240780.0156	158983.6094	214599.6563	627429.125	258281.875	214718.6563	240240.9063	159760.6406	233477.6563	397612.375	253225.5625	283341.625	195181.3906	176389.1094	166643.2031	98797.79688	94316.65625	451303.5938	338199.625	219514.125	163609.4219	330701.5625	202417.7344	221540.1719	139154.7813	227745.7656	311535.25	143062.4063	183901.875	394045.9375	105524.375	351977.0313	310590.2813	308639.7813	221799.9375	321427.25
A0A2U8J9C2	186266.5469	54894.65625	26074.54688	41114.11328	43813.13672	10159.08398	35458.1875	56241.91016	11695.08789	69979.8125	12747.48047	89598.05469	83729.21875	64772.53516	35021.24609	22164.18164	9388.376953	20348.04883	18060.49805	32134.03516	21184.58203	55287.22656	56666.23047	54482.29297	101736.2969	19698.04883	37864.78516	69169.42188	40843.90625	21589.82227	59256.52344	24689.40234	13106.94446	114962.7969	29725.55078	44656.6875	7749.023926	16114.72559	61890.85547	28561.90234
A0A2U8J9C3	61690.04688	344433.1875	55389.25781	159086.5156	132432.7344	56355.93359	61604.48828	116429.2266	80962.45313	112736.3828	168859.8594	158846.1719	278878.5938	172905.0625	112859.7266	56402.83594	113534.1172	50999.69141	208935.25	116282.6484	82602.72656	90666.76563	101750.8125	70765.50781	77236	82190.33594	111632.0547	116415.1719	69877.14063	82520.17969	139850.4531	77442.94531	67469.09375	226785.1406	39030.30859	186648.9375	126522.2813	91798.03906	115808.3359	87773.45313
A0A2U8J9C6	31285.10547	55751.22656	44573.55469	43236.66406	72887.71094	28405.99219	37086.63281	22250.01172	44590.89063	42136.15234	23544.41992	90611.67969	58557.05859	21675.09375	28810.44922	22063.39453	45694.4375	17059.43945	27466.60352	18957.43164	24217.82227	26745.10938	28054.98047	67981.39063	10266.4707	36068.69141	28149.33594	82496.14844	36541.88281	31324.67188	42162.44141	52528.96875	36990.97266	60468.73047	26440.79492	43052.05078	51476.10547	36371.27344	18217.74609	34177.55469
A0A2U8J9C7	27026.68164	31562.20898	48995.26172	39296.58203	33438.35938	16137.69727	18676.86523	13424.85059	27262.00586	18789.64258	14514.25781	31873.76563	28780.04883	28039.89844	13288.92285	15257.30859	28617.57813	19072.16836	15096.36133	21507.87988	17305.13086	15412.02246	28576.53451	43973.17969	28713.3	13782.90918	32578.19922	48418.49219	28627.39336	18668.86133	29314.04102	21421.11133	10930.21777	30832.17773	30830.33086	17832.46094	17960.92383	37416.37109	51899.54688	54820.33984
A0A2U8J9D2	64662.33594	344383	77256.5625	112395.9844	121327.1953	82489.34375	131680.2969	84540.28125	66469.38281	157492.8125	115962.9609	156003.0313	600805.0625	119879.4922	145580.9063	105198.1953	259005.5469	76277.8125	95842.19531	118188.1172	53489.66797	75290.50781	105610.9766	262967.875	70588.41406	150371.4375	104288.125	205170.875	115152.2344	97637.26563	221550.4688	64407.42578	175247.6563	167850.125	61956.16016	83948.21875	130411.4531	143480.7344	46336.66406	471937.9375
A0A2U8J9D3	348427.2813	200549.0938	629978.0625	111570.0859	115208.3203	250370.7188	211441.3125	269491.7188	196351.8906	220949.5625	154981.8281	522978.3125	355884.4063	325411.125	202064.0313	182741.8594	172302.8125	158026.4063	283078.4688	79294.40625	269687.75	522974.1563	276228.2188	365710.0625	286263.4063	289240.1875	112299.5391	224656.6094	132197.2969	229735.0781	236888.8906	458068.375	451113.4063	332650	133228.0156	270861.0938	243982.0625	1744487.375	148874.5469	360424.5938
A0A2U8J9D4	18176.77344	4717.40625	30181.25586	19919.58789	15007.3252	14620.89746	11678.7207	17596.50586	16268.06641	31192.0918	5318.846191	19508.8125	120081.5	16388.39648	5708.951172	10550.40527	21129.42383	10157.76172	11940.40332	5823.925	19635.58789	22319.59961	19087.83594	26562.625	48918.18359	19268.95117	17002.0957	14724.99121	22066	11028.10449	10268.94238	12315.82227	17300.93164	42044.50391	5840.014648	23929.26172	20212.75781	32734.0293	6369.825195	18703.51367
A0A2X0SFG5	42603.14844	79003.84815	57772.84766	33160.44922	18711.20313	38618.47266	57698.85156	15148.09473	6745329	13101.16797	35190.83984	7374142	5455466.5	6151292	19138.67578	110001.5235	13305.83887	19328.42188	32267.58984	35734.07813	4717944.5	7000938	43329.11719	7649394	5568499.5	7419518.5	6527346	7270429.5	8046691.5	8516402	5534912.5	19421.86719	35078.14453	31510.64844	5229615.5	32329.82422	6059054	8330470	18082.83398	5824232.5
A0A2X0U2E5	2520.012939	16473.22852	18786.82593	47786.03906	6247.255859	2627.051758	18874.5918	5959.915039	3342.85498	46895.92188	17102.76172	14352.54264	14436.5332	13076.88948	12834.52051	75690.59375	16719.86523	30458.43359	25385.39063	167860.1719	4032.306641	14108.229	8217.980469	29415.54883	12518.52539	10475.56022	37654.60547	13787.56934	20247.22266	9731.132081	7725.755859	16648.20508	8832.144775	53727.29082	2743.871582	7429.69873	7002.255859	72730.875	7054.937256	7978.515056
A0A2Y9CYC6	441150.125	79339.48438	82938.50781	397619.4375	205913.4219	280831.625	193283.2656	147396.2813	255351.9063	239119.8594	214977.8594	234634.4844	119785.1328	103552.3359	61401.17188	123450.4844	125710.1484	232398.6875	292247.9063	24674.5625	124328.8984	75843.375	127201.7266	172108.25	119917.4141	251376.25	306465.9375	91760.625	119257.5781	214573.7813	319715.625	104130.0781	161027.5938	351096.9063	203598.3438	158495.3594	180458.8906	191517.0625	114677.1484	344950.5625
A0A2Y9CYD6	81513.39063	111875.9375	60005.14063	85019.84375	53328.57031	59001.17578	58185.41406	86948.90625	64919.34766	77999.875	207996.3438	50303.35156	94113.40625	199866.7188	111340.6172	93052.53125	24228.80859	94425.5625	47531.76172	61302.78516	61995.20703	49890.75781	111471.5078	78389.73438	70005.66406	45370.39844	141266.2969	109592.9688	90211.39063	61977.87109	98895.99219	155995.0313	101854.3438	265116.4375	48986.35156	99871.75	58518.51953	23296.44336	744788.5625	70239.25
A0A2Y9CYE1	265292.1875	233102.3125	395680.0313	137271.0625	122571.0625	348203.5938	155504.9844	211563.4375	126916.7969	228909.8281	93210.28125	126997.2969	135228.4688	212228.0625	165225.0156	508678.4063	68141.04688	157071.625	262199.9063	64743.74609	84046.52344	126046.5313	216783.8125	121271.2891	172720.8906	184517.8594	146652.4531	125014.8359	220121.1563	148132.5156	165884.9688	137653.5469	102997.0625	251610.1875	94579.69531	202143.2656	306177.875	209605.5938	93751.45313	135621.3125
A0A2Y9CYE2	37540.25781	34825.42188	25306.40039	23366.49219	27596.21484	16749.87891	72204.46875	42585.60156	16726.05273	45364.11719	40307.66016	7661.535156	45600.37109	17064.23828	41068.65625	32628.46094	24581.5918	37488.58154	27256.91797	13362.26758	15403.55664	16015.15234	42077.67188	67001.55469	24473.72852	44409.10938	22742.49219	46353.42969	10182.10352	42543.42969	19763.17969	54683.98047	23123.06641	25751.35938	45061.79688	34216.875	101431.7969	36894.90234	14320.79492	48617.56641
A0A2Y9CYE4	89487.10156	65126.54688	20849.46484	119009.4844	146112.2656	97475.46094	112997.6094	91457.4375	76920.32813	80973.28906	5080.192383	58916.48047	63213.61719	90778.49219	66639.17188	93208.17969	45253.69141	38771.52734	26548.98633	66324.67188	37590.83594	85262.69531	95781.46875	90136.24219	78012.44531	33359.30078	71982.04688	117031.0625	52454.33594	73521.61719	107279.0469	54804.46094	74480.75	77504.46875	110615.1719	78052.51875	86366.71094	83057.79688	168835.6719	119668.0156
A0A2Y9CYF0	231403.7813	166742.1719	384459.3125	173112.7813	141430.9844	254070.8906	93924.46875	342222.75	193336.8438	161977.8281	146286.5625	186819.2969	170425.5938	437426.4375	328606.9063	124174.3281	637462.4375	190481.75	12516.6377	130480.8125	147869.9844	260211.0469	119863.0938	173640.8594	138888.3125	283387.4688	227902.9063	120897.3984	235796.9063	319464.4688	298505.5938	130586.4219	104246.5156	246645.3438	136633.8125	165260.5156	140735.1563	125598.0547	54016.49219	176751.5469
A0A2Y9CYF2	20067.30859	21391.11133	40946.22266	56031.5625	11005.37891	19802.16211	25409.10938	14674.04395	15173.329	16515.38281	17136.91797	11075.67448	36207.87533	13610.06445	15045.5332	20540.21758	24849.86914	51936.58936	34407.69531	41649.29932	13002.37793	17911.5293	16623.87044	47864.62891	25956.28125	13557.9375	27379.36572	68857.60938	14369.7832	15683.27344	21757.21712	18101.54077	18711.0874	18347.65488	25219.00977	18228.80469	26742.89258	41323.26432	23992.79144	39398.59375
A0A2Y9CYF3	1698284.25	1709604.625	1314519.25	1793005	1137474	278296.4375	1600950	2079761.875	521099.5625	1091160.5	653634.5	605379.3125	1842407.75	1848139.375	322997.8125	426744.2813	831672.3125	1319522.625	1293509.875	789793.625	428146.7188	2446273.75	1082866.75	2040053.75	706464.5	1007637.813	1179080.5	1384212	391574.2188	1705999.125	775656.9375	755439.4375	512157	1565561.75	1046800.5	1266236.5	968666.25	724760.125	792166.75	964352.1875
A0A2Y9CYF4	118825.7344	97527.24219	57532.09375	229375.1875	39733.11328	92034.97656	210022.8594	14753.60449	19427.36719	122788.9844	79056.83594	72190.3125	130088.7031	95620.03125	77825.07813	25412.9707	22188.25586	11451.3418	167186.5469	152775.4844	62166.3125	53031.80469	40241.44726	274480.5313	4948.790039	57753.05469	13361.84863	27532.47266	76806.375	78043.96094	137324.8438	23610.23047	80988.07031	148947.4688	9105.395508	164106.7813	73336.26563	39676.76953	60766.11328	451763.2813
A0A2Y9CYF5	289784.2813	325783.8438	984919.25	293346.7188	147890.1406	327588.375	412234.0313	263719.625	450681.9063	280242.375	319720.5938	326839.6875	266906.2188	363275.8438	319254.1875	311559.6563	172523.3438	163798.1406	245019.1719	196325.2031	168966.8594	196040.0469	246251.5	252679.2969	268512.6875	220276.3906	338946.75	397614.4688	206450.6563	200229.0156	342709.1563	215719.9375	227383.2344	856607.5	205094.0625	471724.0625	269008.25	303320.9063	134995.5938	340137.1563
A0A2Y9CYF7	135321.5938	58502.39453	47318.64063	45508.59375	45501.89844	74451.8125	107249.6016	290434.5625	45432.98047	95347.17969	47609.26953	58993.69141	52216.78516	60892.0625	76590.92969	48114.22266	42561.58203	56106.67969	113145.8438	55210.69922	72498.61719	28370.48438	97677.58594	243886.7188	75832.21094	84026.89063	34238.55469	73505.28125	69974.30469	35419.98047	52890.9375	55782.22266	52127.03125	613070.9375	52892.41797	31646.79102	78973.52344	10220.52441	67570.91406	163687.7656
A0A2Z4LCH4	188387.6875	159032.375	128921.0469	148513.5469	187594.5781	164031.4531	173847.875	182940.2031	167858	164165.5469	151657.1563	145264.5469	108478.7344	211728.0313	200299.4688	197206.4219	204692.7344	99970.27344	131557.5781	169294.375	186569.9844	121042.5469	187041.5156	132485.2188	131595.4219	216565.7656	143089.125	202992.3906	119650.6016	184337.7813	129453.6484	175337.4375	241444.9375	165376.2031	131172.3125	143691.3906	155256.0938	140719.7813	167155.9219	148347.5938
A0A346HFZ9	171718.4063	32722.66797	57910.87631	40391.54321	99755.07031	244000.6563	109421.2295	51099.25391	271284.8438	114358.3633	52418.5542	192159.4219	227163.8438	111097.4453	45313.55872	55587.03125	65647.33594	5536.612305	51327.95703	38989.43359	109031.8516	94478.46875	5310.542969	122590.8809	174723.7344	156920.7188	373673.125	285983.5938	106877.3047	104427.6771	174773	359949.4063	270293.1563	132138.4688	238671	133528.6001	94307.36719	187326.4531	133551.9844	84136.80469
A0A346JF56	17434.87305	28353.94336	32732.82959	20077.08789	43701.07813	16496.39277	34054.17969	37441.82031	23356.93945	24263.95312	20034.91016	22775.43359	33617.38672	42061.44141	22811.08789	8851.129883	27785.26953	19132.47441	14980.46191	22870.17539	16838.72852	12625.38184	13860.04004	26996.88672	27364.47099	21540.82617	20166.0918	20297.85352	21570.53906	20553.26191	34191.18701	17003.84571	17359.9043	40151.83984	43759.15771	22843.71465	23222.06894	21370.32227	12435.95313	18697.36523
A0A348GSH7	1650947.25	1674131.25	1766542.125	1846737	3270549.25	1366820.625	2167084.75	1735267.625	1834157.625	1779984.25	1757881.75	1469039.25	2113987.5	1722168.25	1771344.375	2152799	2179654.5	1202163.75	1364505	2749869.75	2108039.75	1551280.25	1552853.25	1949844.75	2492007.5	2984496.5	1946135.25	1936901.375	2381968.75	2416481.5	1796037.125	2210358	2818038.75	1460707.75	2193685.75	1703855.625	2127286.5	1952729.625	2606195	1795495.5
A0A384MDM4	8534.371094	5022.510742	4045.929688	125723.1797	65874.07031	96814.45313	38172.03906	10142.30469	185002.0156	281405.25	14600.85156	251458.7813	232025.9688	56009.25781	160948.2344	1304.491211	11052.00586	1338.543457	22785.15649	18429.44531	82359.60156	289055.875	266447.3125	8722.955078	294574.0625	378644.9688	185964.9219	334636.1875	8794.803711	6040.474609	93780.08594	593.8401489	181076.2969	138219.125	5459.917969	1807.275879	149470.6406	2444.135498	256268.625	205330.25
A0A384MDQ7	1143695.25	1698669.375	1021987.618	6464.913086	1617790.125	5800.33252	2276969.75	1495347.75	3919.793945	5762.717285	2752384.25	1368624	1792006	848108.3572	3825.687744	7001.875	2047657.125	1249359.375	637532.575	1847076	10562.01855	1170897.125	1094744.375	996200.6375	4226.865234	6337.540039	1539597.375	4836.471191	1417457.625	1178755.25	1375135	1216278.875	1340788.675	1448788.75	2445276.25	910987.2188	1357506.25	1526098.25	696195.7563	853056.0156
A0A384MEE7	11832.93262	3557.600342	48163.23438	10126.8877	10806.08281	1199.898926	8476.547852	3067.787109	2607.536621	6481.931152	4151.508789	6042.148438	4730.587402	5974.39209	4488.367676	11473.70605	9928.713867	15775.85938	28764.84375	8529.495117	8712.744141	5134.06543	776.3109741	3605.696442	7000.127441	22009.36328	4788.268473	4468.812012	5952.03125	7106.282064	4580.668457	8224.041992	4507.686686	4315.20285	1792.544312	618.4870605	4582.833496	6638.831543	5353.644531	5948.354004
A0A384MEF1	452610.0938	240565.8438	383608.4063	424328.5625	429287.0313	345083.1875	254086.9688	496896.8125	421028	498844.5	356715	571095	332423.8438	265916.4688	331530.4063	198493.5	649948.9375	336234.7813	299549.5	332448.1875	386018	313972.6563	433445.8438	456970.375	491642.1563	470446.9375	502692.8438	448952.0313	534811.4375	420035.3438	540428.5625	642102.625	462375.125	355470.6563	383943	376749.25	329934.75	470712.0313	607109.9375	454765.8125
A0A384MEK5	3907.133301	12150.56943	11091.73047	11274.71289	17798.48633	4477.295898	8355.881836	7977.773438	5128.82959	9111.298708	10081.64453	11343.53613	13962.30957	9528.113281	11891.39063	17165.42578	13913.9375	7180.083008	5491.532227	3056.027344	9658.68125	4475.013184	5906.9375	6669.58252	4507.288574	11052.46973	6984.788574	11758.11784	4194.333496	6387.605376	4734.416016	4848.784424	12893.45605	14071.00098	2881.723389	9367.876953	6385.317871	13796.33301	10008.09766	5618.085938
A0A384MR03	313493.7188	724180.1875	481156.6563	391478.9063	294780.0625	1302202.875	357997.3438	498253.1563	620440.75	381691.875	2640862.75	108750.2031	503110.8125	374697.4688	626047.875	375568.1563	697584.5625	803461.9375	1625626.875	545149.8125	677991.125	442045.75	660747.6875	884202.3125	323914.5	1273398.25	584321.875	312731.625	293058.4375	469404.5625	1056774.75	64466.55859	1110630.875	464241.1875	2260737.75	551136.0625	1167056	420454.625	474145.7188	580028.5625
A0A384MR27	119896.8906	119761.6563	181686.2188	93728.20001	120674.2094	105801.8692	114388.0644	112815.3211	32013.66406	157628.0938	149097.8125	112746.7953	143228.0156	101595.4133	92376.80469	100386.2656	143306.7969	6209.350098	134673.9219	11546.13281	165843.5938	105072.3856	137298.9063	150292.6094	75576.94844	113369.5977	113100.1461	118857.0938	121886.2891	144741.7703	205471.1563	104024.4297	104332.6688	101954.0078	21216.75	4789.69043	224293.9063	127342.375	143949.8594	149980.2656
A0A384MTL2	3287.21875	9524.627928	11220.75228	14899.35254	10503.23763	5513.759766	9715.503906	11876.6582	7843.87793	12236.40039	12145.51563	3956.446045	17411.36133	8291.398438	16218.84863	27891.68164	23295.19141	71022.1875	26496.72656	50463.16797	26900.20313	7772.40625	46501.03125	12536.66048	9989.838867	9274.688477	84183.26466	13937.04907	34275.21484	45476.49219	22271.83398	18961.73633	9298.643555	15848.82154	6776.432129	25212.57031	17231.44141	10463.2959	13368.71387	5992.460449
A0A384N669	309011.0313	453165.4063	300767.5313	436477.7188	406644.375	369237.125	203414.9844	464261.625	407479.0938	405231.3438	307253.6875	430323.9375	417873.8438	556315.5	388327.2188	165856.9219	622103.3125	326835.1563	300510.875	171391.1719	354625.5625	351766.8438	399744.125	510710.875	292447	353529.875	308966.0313	385548.7188	428214.0313	309089.8125	277771.3125	525184.5	309622.7813	375019.3438	388529.5	470716.5938	267012.9063	333471.9688	391468.6875	340744.875
A0A384NKS6	1169026.25	1248875	1307157.75	984823.6875	1221141.875	1244452.5	970899.875	950928.9375	1249970.625	1407887.875	1123091.5	1476978.875	1211260	900052.1875	1331666.25	1013808.438	1312837.125	835909.375	985681.4375	907163.125	1517889.5	1162742.375	1246756.625	1217899.625	1395608.5	1921900.5	1256961.875	1069701	1180001	1697094.75	1208366.125	1324109.25	1583927.875	1027558.75	1198726.75	1405511.375	1212507.25	1443018.75	1411388.75	1321052.75
A0A384NKX5	7533.655762	7749.078613	11284.33027	12076.48496	17949.95684	9761.333984	8613.216797	10166.26465	8590.720459	14390.47266	23601.28711	13067.96484	9022.37793	13545.09961	10186.27148	19350.66211	24949.96484	11326.45059	686.522522	11039.16357	9593.909864	3807.688477	7884.176367	10017.37109	8578.763672	11269.30859	11834.54968	11139.45898	11960.56543	10613.87129	6855.574219	8750.209961	9721.699219	7529.471191	6683.996094	18183.9668	8608.708984	9474.492188	7705.855469	8807.226563
A0A384NL10	10496.21475	13269.06152	7165.050781	4565.015625	18126.53516	8096.534668	9899.28125	10420.80859	6421.467773	11390.34705	11706.27344	14218.66016	17248.57617	6773.396973	14714.68359	10849.43921	11197.77734	7627.950195	6490.136719	7796.103027	6017.115723	5969.246033	15410.29902	8096.515747	6463.496094	5629.245117	11716.31641	5892.506348	12763.6543	10782.50696	7898.01823	9789.158203	7841.741211	5639.323413	6847.228516	12405.58594	6835.249023	7856.921875	11394.94141	10127.375
A0A384NPQ2	50831.30469	45422.93359	138999.0469	149989.2031	92991.27344	74441.78125	22663	107136.7813	49449.6875	88394.125	74405.19531	56710.91016	57293.17578	111580.7031	52702.88672	82309.0625	60052.64453	330419.0625	92664.60156	335704	164206.4219	59685.19531	120400.9375	6024.310547	25411.30664	40566.70313	110419.3359	28010.50977	77165.78125	60901.29688	7241.621094	74732.58594	40928.97617	46056.52266	60799.72266	68497.17188	60600.49609	109398.3047	36442.09766	69795.14844
A0A384NPR0	7731.902344	7518.194336	7389.307129	12342.70117	4881.270996	13670.36914	4837.831055	9387.222656	13208.14063	7321.663574	11511.62012	7404.290527	13577.93164	2931.054688	20548.93945	5869.248047	13366.86621	18221.21875	15403.50195	4828.634766	15567.27344	7616.414063	19355.1875	7685.523926	8087.733887	19942.28906	10141.30469	1426.223877	18011.32422	5568.869629	5961.640625	8228.836914	6242.754395	5552.894043	2281.359863	9998.499023	8118.716797	15489.26367	8050.652344	9524.445313
A0A384NPY7	22513.00137	31837.00977	11650.42578	27547.86328	24322.14844	27851.58984	26486.63477	26505.47266	22757.5625	16515.57422	17522.24023	27128.99609	30539.47461	24532.85352	29530.54492	36396.78516	20229.74609	22149.8125	14029.38867	16836.10352	33691.94922	28074.66797	26252.43555	35699.80469	25138.12305	33536.83203	34044.90625	25336.86328	32327.4082	33025.66016	29613.40234	25618.83398	28032.94727	23426.26953	14162.43066	16120.05176	24874.88281	14411.02637	22690.19727	20849.26758
A0A384NYT8	10474.35254	8331.287598	14773.55371	11795.60254	5849.997559	7765.517531	7711.827148	8506.967773	7267.625	12075.75586	14318.12012	3565.717529	8842.834961	8126.108186	2246.762451	8901.945313	7151.618164	20725.87109	28326.14453	24437.68945	3309.156982	9857.220703	19546.35742	6616.157715	5701.268229	8212.330078	8020.46582	6975.04834	7473.242555	8129.362793	6349.050781	5438.491772	10484.71582	6518.297852	4208.322266	10044.74609	2352.933838	2572.052979	6185.95099	7117.262695
A0A384P5L6	8706.603516	5240.285156	12658.28369	15347.11719	8348.564453	5250.115234	14224.3457	2449.112305	5352.786621	10642.15918	19016.76367	13419.48926	3039.631104	19057.09766	9255.303711	14869.20215	9034.90332	20070.70508	16623.61267	12402.11133	9347.621094	6945.237305	16819.29102	9694.991211	13847.78809	15387.00586	13077.60527	5541.02832	8866.097656	4697.901367	62200.69141	6422.924316	14737.85156	5331.895752	14827.89258	6288.321289	9434.317383	4729.899414	5556.720215	8247.949585
A0A384P5Q0	12530.21484	18383.11914	21345.24219	68395.25	15983.54297	27844.31641	4219.960449	16090.82715	21011.78125	23554.32031	40353.16016	21415.36719	13150.46484	27656.64844	21632.94727	51748.55859	26625.33984	187571.5469	50640.05469	123442.0156	55285.77344	22382.70508	33508.64844	17186.21094	21500.58594	9877.758789	20886.25391	8202.972656	12785.02637	23816.01172	18040.81445	17557.81445	14732.91699	9549.90332	13511.12891	16334.95996	23030.71875	30171.46094	18952.61719	14021.87402
A0A385HW21	14183.80843	6686.548828	22007.7207	56549.17969	4091.676514	20120.57617	7727.633789	9503.837891	13012.58496	15078.84473	23297.17773	8983.644531	4742.263672	33098.07813	14536.93066	41847.92188	17269.24609	464125.0938	22730.99609	400994.875	52538.60156	15578.52954	52365.23047	7340.958008	22884.51172	11297.91797	19143.7832	8545.249023	10765.45703	12362.26563	16939.99023	7145.53125	3724.133301	10068.88672	6331.92041	6340.357422	10747.06738	12214.76953	24204.06055	10230.07617
A0A3B0J0F2	25229.28516	50868.96094	75446.86719	132294	141884.3906	16252.1123	44092.18359	53591.10938	56938.30469	30491.85742	35147.70313	36631.30469	47318.73438	143178.6094	16724.73242	26346.54102	172388.5469	24498.70117	67901.27344	48562.14063	26686.83203	44517.96484	44584.59375	40690.05078	28880.93359	29805.03906	33317.70703	18282.57031	84131.59375	46334.19531	44617.94141	28957.58984	78254.8125	57183.59375	19708.66406	36312.79688	28515.14258	28130.61719	77086.79688	27288.30078
A0A3B3IQ51	102640.2578	160928.1563	485906.5313	179403.4688	186496.0625	145735.0313	210128.9531	110456.375	97591.0625	83188.3125	92392.30469	109665.9453	257290.2188	175123.5	156415.8125	245739.75	48867.16797	67351.0625	126129.1406	170524	273608.9688	186503.7031	123094.2188	106632.0781	101354.3125	247931.6875	110223.9297	82235.09375	309236.2188	119956.3125	185121.2969	262026.0938	99116.39844	94027.05469	85666.69531	105986.3906	111116.7266	208305.875	55816.11719	183847.9688
A0A3B3ISR2	255119.0469	374786.5	331518.9375	233619.6563	332921.9688	267517.125	306113.125	260614.9688	264222.8438	320106.25	296913.875	307888.5313	314230.125	216085.2344	272391.2813	300373.3438	385552.4375	179156.4219	162969.7969	204145.2031	236259.4531	276438.75	233634.875	258315	251505.2031	330126.1563	261807.4531	268938.4375	319056.5938	393748.0313	298163.75	344903.1875	311940.2813	256371.0625	258790.0469	333295.4688	289432.0313	284020.7188	307484.4063	302573.75
A0AVP6	24616.9082	23426.80664	32554.53906	31720.45313	28066.85742	24376.55469	20976.29688	26037.35156	23842.42578	38084.59766	38934.03516	43645.02734	30625.91504	23279.14063	29123.03711	31517.37109	41755.79297	51665.74609	23250.06484	50823.31641	30416.57266	29541.80469	45896.62109	31353.20586	26067.95313	40349.36211	26534.41992	28983.00195	33380.53125	36235.92578	30540.26172	31735.32227	36973.83984	19968.57227	35427.15234	34767.05078	28074.36133	32889.89297	38640.58203	31947.01172
A0M8Q6	83560.33594	228885.375	82809.39063	104367.8594	59483.30078	64948.98047	156728.9063	167984.4063	77952.85938	157397.0156	179174.6094	123168.9688	109481.8438	153482.3438	86096.35938	128227.6172	103423.9688	66595.54688	67918.375	93392.60156	97575.0625	156117.3594	90131.88281	185786.2969	117654.25	112627.8203	122048.1172	192557.875	122387.8281	157873.9688	64098.91797	154929	100830.75	144975.9844	102706.3359	192680.2031	89337.66406	139004.8594	41831.96094	137108.5781
A0N071	4522844.5	7904274.5	9519242	51510768	3390113.25	14972919	3142748.25	5413613.5	6347452.5	22195262	15400881	9020040	4301507	21755046	10699759	28264044	14118127	117131688	31649206	58828540	30778370	6896229.5	37941404	9970450	9753951	4024058.5	8783447	2610527.5	4486838.5	11645374	9523652	11021096	4167613.25	5191219.5	4622061.5	8885287	9368343	22381808	11580596	8140473
A0N2N3	47491.91406	544641.5625	88516.68688	179743.9424	144956.8297	199187.0469	142806.5625	171809.9219	143029.7359	236609.3594	254499.3594	219228.4375	210508.6719	210643.5313	159288.8262	15852.06055	153003.9199	122695.4547	88561.26816	94033.36444	139599.5625	123658.7734	120241.6456	224742.6094	96198.76367	136415	119415.7318	87227.80469	86638.10417	94157.59375	270439.1563	343393.8125	192614.4688	246677.9844	18110.0293	479584.75	12791.74805	94876.47656	102230.5	251130.125
A0N5G3	236115.0625	147531.7813	246607.9375	199025.6563	128579.1016	288477.5313	246779.8281	128101.875	157170.3438	136118.0469	269633.25	107999.3594	332602.7188	70230.71875	146464.1875	76940.40625	77377.8125	82721.07813	167103.4375	88877.36719	166508.6094	136321.375	180171.9063	190020.3438	222456.625	132032.6406	163258.4844	310232.4063	79713.40625	265890.25	110694.375	250331.1563	108387.375	176527.0313	111495.8906	146167.2813	104963.7188	109705.9297	59578.18359	98330.75
A0N5G4	317092.3125	273256.6563	827317	458366.1875	70606.84375	92862.35938	834164	99168.42188	444682.3438	151374.6406	451130.0938	324402.7188	332913.5	292964.3438	187917.625	142718.25	96556.17969	116844.0234	225594.8906	103351.9219	69408.71875	394500.875	1138541.375	209403.5313	88739.84375	218071.375	342009.7188	257383.1563	141972.1406	95226.74219	400237.125	214815.6875	84017.125	113328.9609	185359.7031	187997.3125	160744.9063	188143.6875	245202.7656	102188.9531
A0N5G5	4371748	9060392	7020162.5	11445958	13996835	13053277	17084040	10639230	13449393	19194420	10761997	14639510	13237334	15500124	6073771.5	5943818.5	6905831.5	7791491	7630552.5	4614379	12694072	7806678	14811927	7102482	13648607	12964394	8349985	14151924	11693115	15028833	17858280	10501190	15475309	23374666	9362028	13020878	10445132	10518156	9764826	16539122
A0N5G7	301374.4688	104598.7969	227198.5313	441061.5313	512545.1875	301202.5313	214261.0469	685869.5625	257909.4063	214471.6719	240224.4531	83710.20313	232887.875	203106.625	129201.6406	150029.9844	206226.5469	408018.3125	311218.6563	96723.28906	174477.2813	1148526	336722.25	424169.5313	141003.2188	330359.9688	201088.5469	118922.5469	353656.8438	581529.375	311508.8125	830641	74808.36719	392945.2813	104473.8906	350005.375	716976.125	176589.375	161882.6563	319240.4688
A0N5T0	46854.44531	177767.8906	81990.46094	78150.08594	103684.6953	133093.9688	139553	77053.90625	84453.29688	143530.8125	54443.8125	82077.19531	92738.23438	84209.77344	83500.74219	82888.78125	84869.69531	64113.66406	57356.74688	120175.6484	75604.78125	159725.3594	94701.85938	115952.5469	92296	87698.39844	192283.2344	88445.58594	72037.21875	71866.5625	180051.5938	97322.125	116566.9297	237973.2813	77441.77344	163814.2188	77832.16406	89523.63281	36645.37891	120971.9688
A0N7I9	4120.688965	85800.96777	39433.48828	70006.96094	22203.72656	13953.72168	9618.050781	25906.37109	136229.2656	39197.86719	215981.0625	287524.375	263881.8438	26410.8457	42257.07007	62856.73844	8882.69043	15143.85254	97663.26563	149830.7813	133508.6406	19319.58398	182445.5781	18620.17578	10375.7041	12811.10059	21617.7207	371927.6875	70539.21875	54089.89453	4674.271973	15062.63867	235981.1094	242103.1875	201231.3906	32667.04297	30380.62305	4522.931641	209801.2656	17485.17188
A0N8J8	110405.0547	1150941.75	77791.84375	47382.85156	81031.73438	174410.2656	61676.05078	103296.7969	111360.8438	171693.3125	138763.4688	124215.6953	139166.0625	157852.5313	81195.95313	97267.14063	57543.4375	85996.85156	35478.4375	70841.6875	72365.54688	143474.6719	68645.78125	106512.6641	243293.0625	38519.66016	87007.59375	48120.44531	102742.0625	89826.82813	76198.67969	149702.6406	109944.4766	61694.4375	58870.21875	103669.0469	236241.2188	85305.50781	39979.33203	90091.20313
A0N8V1	8283.535744	8330.602539	23657.51563	18705.43945	17309.5625	12656.50977	12133.69922	18229.03516	6924.98877	4646.34082	11243.62109	9023.658203	20058.10547	9498.533203	11501.77344	6123.347656	15980.25801	10236.49131	6217.859863	8982.687304	8516.418945	7512.837402	12616.54785	8110.914551	9514.314453	16455.14346	11109.46875	14102.30762	7255.629395	16504.56055	11742.85449	8099.525879	7092.297852	19874.85547	10307.8125	9747.033203	17403.36523	8856.797852	12112.13607	19022.58008
A0PJ79	255819.0156	349216.3438	270024.5313	274228.9063	134766.3438	213204.2656	260072.4844	307769.4063	364061.5625	353483.125	318113.9063	239445.7656	381019.9063	200071.2813	313696.8438	292736.4063	281938.4375	286623.8125	243122.5469	235853.5781	331425.125	363394.3125	279922.5625	381296.9375	306326.6875	583415.4375	413985.6563	284965.125	317552.3125	415699.4063	269191.3438	446784.2813	358746.5	164370.75	224862.0781	389164.5938	337806.625	345799.25	342323	329568.9375
A0PJA6	38550.37891	44654.17188	18464.4668	42579.83203	28339.72656	45638.40625	28617.32227	36164.72266	24539.49805	50708.93359	38880.53906	19384.46484	29281.40234	67720.53125	40172.14063	23247.53516	52192.73828	26809.44922	32941.35938	27376.12695	36917.52344	41978.60547	32135.4375	31942.09766	38409.23828	38671.56641	42927.41797	30968.88086	42993.20313	44875.21094	18442.48828	32678.89648	33109.85156	30660.24805	29535.68164	45914.77734	48711.15625	29474.34961	38299.82422	23148.49805
A1L4H1	2667.942627	1807.155151	9174.441526	6411.602661	2891.460815	1415.512329	1409.964111	5036.694336	1239.404053	1893.649536	7246.80957	829.9168091	2582.24707	517766.875	31005.64844	4007.700684	5965.323791	2298.235718	959306.4426	5645.507324	1949.303345	803.9336853	1479.95105	1954.970093	2485.27124	7131.884277	2749.90271	1543.593384	1235.104614	856.9591064	1472.348877	1962.534424	1590.605347	2133.974365	2317.56897	1783.839935	931.1221313	3363.28009	2005.87146	3368.050781
A2IPH2	10805.35596	15151.01543	16346.46094	14538.86523	10269.39941	23473.98047	11976.53672	14338.25488	4096.248535	8056.560182	12913.52807	13818.22363	12844.26074	8507.165039	5885.13623	9936.862987	30459.94922	17523.40576	11267.35156	32151.14258	13096.0874	35364.94141	21157.72656	9489.880005	16177.53141	11421.92676	17569.10547	15836.88672	3633.101318	10408.38232	6912.680664	6805.004802	14657.03857	18859.8457	36070.23438	8882.767578	84178.45313	12511.65625	9597.004456	7232.282715
A2IPH7	30254.86328	114258.0703	30353.45508	80234.23438	47606.5	29720.80078	167886	117318.8125	120946.7109	97566.02344	70026.54688	113346.3984	89116.67188	130731.9844	308200.75	44740.41797	413410.5313	81066.57031	81545.49219	229592.4844	33476.17188	75353.55469	156314.0469	37932.35547	198438.7969	76023.55469	54744.51563	86496.74219	113572.0234	121215.4766	135727.6875	18318.50781	120330.7734	35344.3125	247473.0625	66253.4375	143055.2188	252978.1563	19345.29883	138315.8594
A2IPI2	23233.72266	10735.82227	60305.94922	16266.1377	113224.4531	35531.46875	30635.89063	43176.35938	28941.07813	41335.76172	21809.13477	53788.78516	27840.12305	64372.59766	21625.50391	26506.28516	16298.95605	24335.53906	18332.18823	8787.780273	45791.75	31832.10156	49496.97266	58902.29688	51147.50781	26564.71094	47882.39453	59360.96484	89929.49219	37853.41797	50748.55859	40870.48828	32033.45703	33538.26172	69383.65625	33465.63672	33789.72656	23192.74023	22150.00391	80150.42969
A2IPI4	78771.99479	73741.05469	25186.52148	263301.3438	191467.1563	96860.42773	97676.21875	88460.0625	89864.625	11546.70605	18187.66992	48072.26602	56047.44688	27507.44922	138380.6563	56754.81329	30012.33268	56419.21509	125988.1563	27426.3332	22419.27881	24296.31836	56375.9612	51521.03125	56428.57292	38968.62891	34159.89258	15478.55957	23277.48564	33291.71875	18916.86865	30094.24056	16312.69336	34649.98047	130062.8516	92360.14063	42907.87744	24187.40606	6191.47168	27152.91797
A2IPI6	241930.1094	343166.875	245687.8594	344154.7813	303875.4375	951710.4375	474045	338441.5938	258788.25	233888.9531	443063.7813	264782.1875	677889.6875	503772.5	413460.4375	404180.8438	394460.5	193138.4063	176704.5938	863386.5	358000.375	363646.125	373998.5625	298179.4688	500609.1563	409766.4063	302519.4688	460316.8125	297759.8125	581669.75	378555.25	244968.6875	194307.8594	603837.125	254329.3906	370005.5313	215615.3281	277789.5313	231983.5938	636715.875
A2J1M3	27046.10547	162272.6406	19521.32422	60842.50781	136716.7188	27198.7168	74143.26051	59485.49414	22957.87305	53119.37891	36727.01172	17421.76172	147937.9844	57481.61719	131105.1094	87817.19692	54307.66276	23041.75781	42315.32422	27501.48059	31737.12891	37004.04688	162580.1563	43427.80469	66659.13281	65654.76563	41431.29427	36342.39453	26229.63477	40188.11849	179851.4219	61979.66797	32598.09766	99581.11719	16552.74023	120392.6641	10987.87598	46109.40625	19473.39258	415064.5938
A2J1M4	3262448.5	5670738	6703675.5	3603697.75	9751882	4234867.5	4436567.5	3267579	3179105.5	16563011	6140351.5	3275400.5	8168835.5	6391814.5	4320004.5	6654850	4420275	7838957.5	3570824.25	5396639.5	7841773.5	4877397.5	6063853.5	6536400.5	5761999.5	10037149	15252150	4071559.5	4708462	9081888	12985649	5716414	5732220	5399799	3364497.5	5295981	3540300.25	9045126	5582599	14171205
A2J1M5	89459.73438	97298.03125	40500.90234	50913.77734	56532.12891	48347.58984	111582.7422	55168.64453	40551.125	75383.83594	46458.14453	45902.37109	103584.0234	70890.34375	40218.48047	151017.7813	68849.93594	161520.1406	66139.20313	60918.46094	43746.60547	60751.67188	116769.1641	54300.06641	36028.26563	44150.35156	70653.15625	40741.16016	40388.23828	55862.14063	51130.17188	42601.94531	191470.8438	167172.2344	31567.24023	150801.4844	49910.23438	34477.30469	34913.36548	78261.36719
A2J1M7	74875.10156	51153.40625	23876.33594	95672.95313	30209.98828	20279.21289	62079.32422	51674.97656	48670.75	86179.85938	23740.10352	12148.66602	30511.54102	24131.36523	127733.4375	63246.99609	10296.66602	31864.51502	77708.0625	24121.16797	87616.99219	59638.07813	27743.23828	20859.96875	19119.44336	65929.33633	27555.79297	37517.97656	139307.0313	57006.14063	89342.23438	64563.7959	40371.56641	115044.0859	34343.02461	62938.875	19735.54688	75542.35156	69569.38281	79696.98438
A2J1M8	1732912.375	568614.25	911060.125	899369	930838.25	723524.5	500174.5625	786954	1160579.125	810288.625	491177.7188	763242.625	617115.25	940127.625	649730.25	488037.9375	547459.375	594893.5	509682.1875	422777.125	416121	966334.875	325728.375	624492.5625	642274.125	598429.5	724777.1875	763055.0625	558831.0625	1396127.625	968616	369060.4688	400151.9688	1808381.5	399911.1875	920206.625	869629.5625	474196.3125	216600.4219	709444.375
A2J1N0	29164.24023	150979.9375	36674.08203	102247.4297	52912.86231	9889.99707	30070.43555	117002.7891	92025.60938	153085.9531	7880.884766	108829.3906	147063.1406	17244.02148	100270.3516	182626.3906	76760.13281	89010.04688	89455.76563	40273.875	18109.05469	30725.47461	132369.7813	46237.76953	75624.32031	104083.1719	86847.94531	101985.6719	28449.10352	27242.19336	29451.28125	29662.67578	105531.7578	125753.3203	60231.03125	156426.5	96609.25	38714.59375	36936.78906	42731.72656
A2J1N1	24611.22787	24994.01953	34976.16536	8926.624023	38360.68359	193491.6406	263507.5313	37423.02734	48472.94531	380734	28286.62305	35210.36719	199261.9844	36499.40625	212980.0313	79988.98438	12984.50293	14824.67188	33979.37891	10740.24353	67292.26563	24155.49414	84434.50781	43981.97266	32367.10352	43419.61719	48170.18359	39318.46875	23137.25586	18186.80859	288841.75	54225.62891	167386.75	100452.1172	1005846.188	34391.17969	35094.11328	282371.9688	374906.7188	383394.6563
A2J1N4	101917.5313	144527.8125	90766.25781	180155.6406	130291.4531	105019.1719	64032.5	63301.98828	57261.46094	43459.10156	113696.0703	114535.2047	84115.7379	139931.9688	124118.7578	80505.92188	69485.46094	81060.64063	220530.4219	82709.67188	65305.70313	30523.83398	135014.8906	135791.5625	50757.18359	75497.05469	16397.94922	158347.0313	96422.26563	170440.2813	157234.6094	180662.3438	90218.17969	138279.4375	76356.67969	69835.9375	128373.7109	83950.26563	100815.5	173364.7344
A2J1N6	201529.1094	225303.8438	238647.1875	239524.7656	270061.5313	220734.0156	183694.2969	251104.4375	146970.4063	427952.875	122372.2422	238555.0313	246030.5156	609643.5625	400396.875	322334.4375	119671.3672	103503.5781	161213.7188	130878.8281	112940.9609	462943.3125	232812.1719	815952.625	196709.7031	344219.25	251967.3125	394735.6875	151543.9688	222218.0469	196332.4531	175263.2969	123661.7344	413072.5313	214118.4063	168077.3438	185695.0156	158045.7656	499099.7188	401486.8438
A2J1N7	588811.375	940291.9375	1420643.25	648524.8125	386373.9375	608275.1875	194278.1563	1413708.375	785869.0625	709421.4375	654035.25	848433.8125	849643.75	310592.7813	727826.9375	1079397.875	716361.75	144657.4375	614968.0625	1049814.75	643937.5	611726.625	585587.0625	515869.2188	459334.5313	482417.7188	478558.375	795953.1875	569110.8125	800911.75	651226.0625	373056.0313	317565.1875	165644.9063	1485571	582520.9375	753700.8125	591233.5	643260.1875	993569.0625
A2J1N9	67957.95313	115982.3984	110558.2891	63448.85938	44294.66797	65077.14063	77130.15625	62426.73438	51276.05859	33135.21875	55919.53516	53436.86328	49387.26953	97418.60156	69626.55469	84790.10156	35247.00391	34065.26563	94802.70313	38447.375	53291.15234	53296.10547	92099.05469	40118.83203	66332.65625	65167.91406	55045.86719	115756.1875	73848.76563	49308.65625	64870.54297	41926.38281	36719.04688	320130.0938	42561.91016	85982.65625	65632.67969	46735.14844	33638.53906	72576.95313
A2J1P0	54281.69531	46574.53516	64657.35156	147785.7188	49543.58984	116526.7656	117051.8125	157965.125	22296.52734	49599.375	44682.03906	62288.63672	78590.96875	26058.59766	96382.16406	95154.48438	21026.01953	17101.87695	66961.1875	24287.82617	53568.31641	39749.80859	78501.94531	118577.625	50384.8125	49630.34766	50194.76953	97801.8125	49331.37891	11942.3252	58092.71094	57996.6875	30005.37305	81170.32813	39379.76563	36784.08984	18475.80273	34824.56641	61728.36719	75256.84375
A2J422	35647.09375	385981.1563	81237.875	188263.1875	290203.875	265474.2188	500126.25	247820.1094	231292.5938	273124.875	277859.625	359177.0313	319260.5	282129.9375	166261.4063	200753.125	485080.7813	42052.57813	203532.0781	23569.31445	227500.2031	50943.03125	99097.02344	320047.75	60649.09375	18779.29688	223245.3438	232770.2188	353306.0625	213709.7344	238010.9375	210947.0938	324484.9375	407848.8438	249988.1094	423025.1875	284067.25	77539.75	17153.00195	258665.2969
A2J423	30840.84375	37414.92578	40770.25781	37268.81641	27216.16406	25036.94336	22148.94531	33777.96875	23262.73047	38035.24609	26191.19531	17967.3125	26908.87305	65351.55469	23465.92969	70391.11719	10330.58105	24718.85547	31855.57813	18729.00781	23120.54297	28818.38867	23617.48828	76316.14844	27219.25977	17638.7168	21488.39844	27816.46875	20086.19922	35631.35547	52854.20313	34241.49219	81573.75	34690.27734	14024.70215	66984.10938	29120.79883	17432.08984	28320.39404	35228.94922
A2JA16	135857.8594	109399.5391	176737.6563	41998.30859	313379.5625	290468.5	115494.2031	243318.8906	307414.875	337871.875	117984.0547	362882.2813	119668.3984	261650.5313	57852.91406	141198.1406	225038.0156	55953.22656	110715.3438	292836.1875	207612.2188	376760.8125	386435.625	164642.5	394093.3438	158715.375	207172.2031	322085.75	207847.5313	127523.2031	144702.4531	86401.38281	167889.6563	512710.375	375487.4063	294399.3438	71922.78906	208976.4844	241183.1094	97427.21094
A2JA17	93054.46875	158447.7969	90378.8125	120976.4375	143309.3281	110096.9766	109272.6328	93220.64063	82645.90625	148096.875	99931.375	91999.5	125929.0938	98929.34375	270858.8125	80469.60938	134089.3438	60160.57813	82681.60938	84897.9375	77400.88281	108148.2656	117158.8438	100312.4531	83988.48438	113979.0859	89573.03125	135172.7969	64838.55078	81794.60938	297153.9063	99947.27344	59704.96094	171872.6563	80463.66406	136186.875	83154.91406	174065.6094	93690.66406	137531.0313
A2JA19	63987.46094	74144.72656	60735.03125	105794.7891	269842.75	185317.625	92144.875	219621.5	368445.4688	212675.7188	134338.9375	267005.6875	702774.375	306322.7813	240974.9063	180226.9688	269740.5938	438379.7813	115036.5938	438595.7813	210559.5156	161339.9063	230734.2656	490099.0313	845438.0625	269600.625	597450.875	338980.75	224008.3594	310576.5625	273968.1563	182775.5	190984.8594	466205.2813	352920.125	399006.0938	477076.9063	1122268.125	12057.52051	549255.9375
A2KBC4	2931815	6724314.5	7215596.5	5478614.5	3659240.5	4621737.5	5620082.5	5139415	4462743	7431092.5	5050593	5023698	5498634.5	5748688.5	4837201.5	3982264.75	3672754.75	4875480	3690186.5	2862261.5	4847343.5	4122535.5	6671040.5	6561899.5	6495250.5	6038884	5845175.5	4355662	5405197	5157621	5731840	5794417	4788940	9217957	3097633.5	8097913.5	6030867.5	5157658.5	3898618.25	6383325.5
A2MYE1	463574.8438	254834.4688	572966	297922.375	267648.4688	265136.5938	754199.3125	203586.7969	297561.5938	374622	291550	376416.8125	181717.6875	297956.6563	492039.9063	99561.84375	194695.8906	205492.9688	233335.9375	198224.9375	263493.625	238473.7031	353862.5938	397128.375	227685.3594	266752.2188	247666.75	209297.375	329080.9375	310772.625	467209.4063	152370.3438	214199.5938	795726.375	201105.875	573633.6875	258075.0938	240479.0938	161686.8594	500445.5313
A2N011	5680.736328	15294.6875	27171.22461	116223.3594	22700.82617	2597.396729	22297.96094	7135.181193	6941.157715	12694.42871	14102.05762	35200.08984	22950.83594	16196.22168	20823.19141	12116.42285	1060.255981	29339.33789	22630.05859	10601.88574	28640.60547	4414.566895	6632.745605	3579.687988	7117.325684	13778.81152	6974.276367	40805.6875	8134.932617	28084.14844	23360.88672	15557.12891	17302.25977	80552.41406	7194.605957	119715.5781	9029.629883	19158.37695	8466.447917	10838.14453
A2N0S9	14343.57715	9382.913086	19270.72266	4826.929688	6279.410156	8909.029297	16197.29688	13836.13086	4109.722168	24317.49609	17169.1582	9646.846485	12207.08569	13689.84356	5705.473633	4387.607422	13794.48511	7031.152588	6657.492676	3744.143555	8292.830078	15107.95996	5225.439453	10891.1377	4560.021484	4916.300781	10444.45874	8922.606445	4994.174805	7923.277832	5422.100586	6596.143433	9344.689453	32161.35742	8656.929347	9771.881836	16670.69531	25830.03125	5122.587402	4220.946289
A2N0T5	51512.53516	10729.90137	32500.66933	28369.78906	25401.38106	29805.73047	16097.83398	21020.90567	17978.23633	27513.58984	15438.03906	17753.9668	14997.28809	22974.20703	21376.96216	15266.97764	17688.88867	18053.7102	17664.81445	13899.5957	31553.67188	11653.20117	26913.65234	42990.73438	17576.16602	9333.418945	15859.02441	10184.79492	22325.67578	17905.48438	28298.77148	27680.38477	25496.26563	39770.25	5398.265625	29100.92773	22911.37402	25282.50977	18213.93945	34908.11719
A2N0T6	53637.70703	48866.04102	34982.4668	72267.92969	19611.45703	45010.96094	56244.78223	40370.67578	69920.02344	96376.94531	74187.5	37191.13281	122349.6172	15442.80664	12913.19531	17725.13477	35688.07813	47101.66553	42152.6875	41833.94922	53433.52344	14609.31445	42115.88281	114172.3594	71701.67969	32319.71289	71155.16406	70242.63281	111866.8125	28102.82044	27279.84766	27556.06641	11280.00977	113708.25	20378.45313	22852.54102	40391.35156	41322.34766	57125.40755	19562.50977
A2N2F4	226689.9688	226563.2031	340365.9375	434495.9063	231477.25	474340.4375	545548.75	378695.125	227994.8125	387035.9688	234005.3438	766324.6875	204885.75	295297.5	266840.9375	247362.3594	89833.72656	288483.4063	357033.625	92308.57031	215808.6094	271257	326617.0625	269722.375	114587.1328	301508.6875	221459.0156	201762.1563	252000.2188	207732.9219	391430.5313	211328.625	85824.85938	562596.125	415177.1875	319340.4688	194099.9844	168378.9219	401158.0625	411123.3125
A2N2G5	288369.75	203798.4844	373635.375	259619.5938	118299.1875	361175.5313	535091.6875	1195517.125	627137.8125	286171.125	205480.5625	295299.1563	429102.8125	145814.6563	375396.75	411761.125	97899.25781	559899.6875	399824.6875	162094.7656	217530.625	194228.4688	240188.8125	1080965.125	295517.7188	379231.4375	383051.4375	335126.4375	425243.4375	550219	709176.125	500595.9375	182091.6875	538801.25	237299.7344	553446.8125	253366.1719	210607.625	118908.2969	436192.4375
A2N2X0	8163.738443	6155.693359	17105.99023	12084.17871	4237.641602	6254.019531	6066.318848	5526.658179	8185.204102	5544.12854	7648.127441	7577.467773	22388.9303	107367.7964	26595.98242	6101.542847	7251.773926	20650.66032	16349.16325	10359.6886	10264.02774	7888.00293	13799.62793	18662.03125	11448.97192	7767.734863	13407.28263	17169.96289	9976.289063	9874.75	11641.2373	7285.80078	11339.46167	5859.925781	11608.9314	10088.80713	9434.004883	3379.580322	6985.944702	24851.33203
A2N7P4	48363.08984	52878.59375	61306.81641	66958.11719	181102.0469	37764.61719	18312.79492	73551.21875	58517.61719	38250.97656	100423.2031	96144.85156	79233.84375	41308.85938	79506.07031	100233.8906	44675.91016	59769.69531	116780.5938	35309.74609	46382.13672	60801.56641	49223.125	81857.59375	102801.2344	99408.71875	71929.78125	51017.99219	25395.48633	39419.26563	88665.30469	59139.12891	72414.50781	68252.92188	80706.28125	20109.69727	51705.73828	83712.14063	28199.09375	54798.79297
A2NB43	12035.63867	39500.08203	27069.61133	19873.43945	25362.375	38877.46484	60923.06641	14667.28223	38887.75781	23832.99414	22952.12109	9607.989258	37982.74609	27649.00781	21639.93164	20012.84961	11103.06641	24493.07227	15991.17773	12929.59326	12215.40625	37160.04297	16884.22266	43410.45703	77611.54688	38968.62891	33125.33203	20990.16992	11159.7832	12961.33789	24470.35352	17221.39453	16213.24023	22083.31213	58462.2186	110263.25	24050.77344	18672.45313	16364.58106	26383.92383
A2NB44	118535.2188	85586.875	120139.2813	95899.21875	167788.4063	159286.7031	55724.77344	121381.3359	164924.3906	73367.17969	153353.2031	54319.30859	174896.2656	146754.3438	71483.09375	133168.5313	61801.96875	58537.78906	139922.7188	66224.76563	252501.5469	102785.0469	122692.8438	273964.875	81802.70313	81921.78906	100977.3438	77913.17969	77619.29688	228489.4219	140389.4688	122962.25	101498.6953	142087.0313	92307.64063	121429.6016	156784.6719	120137.4219	110188.9609	78580.77344
A2NB45	135010.9531	179701.3438	235120.5	105048.4688	90250.77344	179810.5625	1168586.5	968858.5	72732.32813	758812.9375	87100.78125	137538.4531	136047.9375	609771.9375	139133.8906	115471.8438	82255.21875	502812.6875	216034.7969	99011.3125	92126.30469	76333.25781	136893.625	1208691.625	185690.6563	390256.375	383829.0625	120440.8438	78615.89063	109969.625	735548.8125	129627.0313	673141.25	213106.0938	102126.4688	147126.5938	149417.625	113705.3906	529240.9375	775983.9375
A2NB46	44666.05078	6558.133789	53104.125	26745.52734	98389.96094	13505.1123	26728.32031	43994.00781	29729.94922	56825.73438	49225.44531	19779.40039	13862.70898	107753.5625	35215.37109	33907.15625	16336.2207	5174.126953	12258.70703	6342.769531	17183.38281	37425.86719	35487.58203	50467.64063	46090.23828	12922.375	21514.29883	37889.44922	34925.00781	30390.35938	32759.06641	47420.30859	7358.894043	67043.63281	11249.11816	49484.01953	42564.29688	11210.91797	47686.07813	43861.6875
A2NH53	49969.13281	72114.82031	100036.0625	62101.96484	110335.625	138311.7656	261984.9063	158954.4531	105067.0781	200984.9219	64329.17969	162878.5	170181.2031	550945.875	165954.9063	57960.82031	88929.03906	44737.62109	83182.57813	79442.88281	145922.5625	129189.0703	293361.6563	137451.0938	152195.6094	1123367.875	70782.30469	99063.66406	108121.3828	223741.8906	208404.0156	295092.3438	150159.4063	59728.57031	105950.2031	92029.80469	135803.0938	144299.9375	91730.42188	122804.2109
A2NKM6	47329.50781	47381.76563	74238.55469	18936.31641	24526.55078	49617.5	47147.17188	45787.91016	36349.40625	48784.75391	17461.32227	38238.55859	33032.57813	45806.75781	47354.83203	99594.28125	24846.78711	35917.82422	33753.42188	88459.11719	44586.35938	43751.0625	42081.71094	54763.64844	29548.10742	39642.375	59973.71094	48715.5	24682.70313	43481.32422	69750.20313	26238.08594	83398.03906	87587.35156	14523.39551	48128.39844	50323.5	50518.24609	17743.50781	63340.76172
A2NKM7	186586.9844	194229.6406	294652.9063	173282.3281	194348.8125	282864.5	218858	561936.9375	233630.9688	249571.7344	215450.875	396178.9375	932297.75	249448.1406	330285.4375	284935.7813	130594.3203	227518.4219	127302.5	71402.10938	336019.1875	345034.0313	131931.5156	467716.25	334304.9688	125329.5391	144778	127686.3125	201130.5156	125588.2109	442527.4375	314341.7813	306404.1875	227472.0469	120430.4297	243218.1719	550993.0625	417801.6875	110854.1016	454027.75
A2NUT2	20448532	31746110	25176610	16142088	17293176	15790479	22044204	24433740	24290566	30684240	27318992	20827108	38897664	27184660	33688184	24862982	19261658	18479304	17575166	18640584	23275338	39658400	28021904	29417210	18245086	27300088	18464232	32545730	21407702	24516700	20686592	24758374	17888442	26592820	20916908	22839082	27141264	15041171	17289408	27519002
A2NV54	278069.5625	304380.5938	264093.1875	305278.4375	122065.0156	312755.0625	209055.8157	319506.1563	227763.9844	184716.5156	285440.9063	20762.78906	133938.25	195351.4844	48751.01953	49378.41406	70528.07031	34654.5	241113.3438	477059.8438	152721.6719	327219.4063	258131.3906	267902.2078	245236.8594	236889.8281	107439.875	34195.82813	188043.7313	375707.6563	211352.4313	143566.1778	177702.668	243173.4953	158868.5313	185568.9688	153323.9797	152721.6406	102815.6875	298966.875
A2NW98	442908.2188	467108.9063	581144.8125	523907.4688	298124.9375	215043.4531	419418.7813	472343.25	559271.75	581988.6875	417233.7813	237714.8125	285354.4063	866927.0625	675513.375	730285.3125	264654.5625	304833.4688	489639.0313	289077.1563	274494.2188	435290.5938	621667.0625	497439.75	418562.3125	698795.0625	476664.875	455381.4063	354071.4063	356948.0313	595293	405794.1563	251995.4219	768495.625	193858.3281	689899.125	478208.2813	607580.375	347124.8438	700541.4375
A2NWW3	60058.84375	52896.08984	47130.23828	51688.02344	45746.90625	82633.60156	95354.67188	27731.94922	65138.75781	101335.3125	119715.0156	26380.55078	65084.14063	78884.77344	206927.2031	29970.68555	96890.65625	37404.0791	75652.17188	25329.18164	49363.64844	28213.39648	29893.91211	119461.2344	11402.49805	45148.68359	45610.00781	98740.07813	69005.63281	27314.24023	49071.03516	53292.87109	103502.4219	169067.875	66007.63281	64568.53125	69317.11719	90897.73438	48768.89199	38435.61328
A2NXP8	255084.5469	360125.625	535552.75	493472.0938	291546.7813	216021.5625	464754.1563	351701.9688	315634.125	405729.0625	298837.3438	565502.75	533412.75	494115.5	177790.0938	136366.375	188239.625	218621.75	324282.6563	204745.1563	361717.3438	193304.2813	442389.5	241117.9844	563033.5625	262023.5938	153611.7344	443909.625	360015.9688	446038.5313	226703.2656	237621.6875	357751.5	648937.625	212975.8438	690489.875	296174.2188	225580.9063	182123.2344	305577.0625
A2NXP9	69630.87188	53013.16016	33073.72656	210819.7656	69772.79688	139022.8125	115530.3984	66539.11641	129936.0078	39200.07813	58766.80859	120870.6953	158062.9219	155528.3281	83507.95313	57732.77773	38818.38281	31597.625	95698.96094	45140.05566	75911.35156	16433.78711	160658.25	51712.30469	41962.67578	83210.86719	63060.57422	49135.93671	69632.71875	26465.49219	271823.125	90175.41406	127399.7891	17858.875	35526.41797	128918.0625	76067.5	80475.92969	11383.08008	69490.71875
A2NYQ7	195713.4531	90574.22656	32569.31641	59067.05859	71349.125	140187.8281	121864.3984	117371.7266	113857.3653	83948.66406	101540.825	141398.0625	174696.8438	62240.01563	111637.3945	171872.5	100168.3893	56697.27734	39410.60938	78594.96954	193529.0156	77151.88281	134882.4063	106675.3625	179713.9219	106405.6172	98016.05156	140197.6719	95769.0625	112465	95592.7453	77046.64063	88093.8297	122831.5	92427.3125	82564.32813	43430.70313	119684.1641	79459.28224	215718.1094
A2NYQ9	4122866.75	6491860	3718858	4420356	5307197.5	3789840.5	6804238	1946843.5	1798961	1784118.75	3422100.75	666572.125	133363.625	3632105.25	5199565	2358526.75	3645390.75	2616707.25	2950608.5	3073713.25	2963843.75	818541.5625	4553955	5012127	2457765.25	4952930	1941965.625	5189486	3007494	4028791.75	3906619.5	3463644.75	1271383.375	5708963.5	3433241	2418213	4510602.5	2765517	3719608.5	6072515.5
A2NYU7	74407.61719	113702.7031	87500.82031	58954.98438	33599.80859	51352.59766	170658.9375	88659.41406	90905.86719	121324.9297	82358.94531	137865.0938	124172.7734	30634.5625	41560.07031	54544.96875	178749.6719	40788.73047	74848.3125	58667.39063	52691.34375	56352.85938	39197.52734	149363.4375	25306.76367	48467.58594	41085.78125	130893.6563	86833.96094	54811.55859	26711.03516	53915.22656	44187.97266	70713.30469	38788.14844	105791.5313	63681.74219	58634.42578	38102.61328	33683.27344
A2NYU8	131463.7344	38190.47656	111825	200941.4844	31361.50781	101812.2344	80600.25781	52710.01563	183639.8281	67069.8125	89781.19531	97264.39844	44656.71875	464749.2813	268381.25	55741.12891	58208.23438	56924.87109	158965.8594	52075.02734	66555.64063	60818.11328	99974.29688	122659.1875	36600.22266	54793.71484	68882.77344	141417.0469	60884.47266	81985.85938	100410.3906	89112.65625	47561.02734	200661.0625	93694.07031	92327.90625	94614.42188	65775.92188	300252.2813	314613.2188
A2NYU9	63392.76172	84188.00781	26472.48438	47423.40625	31554.46875	29886.29297	39854.91797	27814.21484	34516.60547	34690.38672	60981.63672	40012.26172	32423.22656	30184.64453	31737.04297	24118.54492	172694.2969	42902.4375	73524.89844	24975.32422	68108.42969	43331.50781	25150.45898	58909.67188	10391.69434	24336.51953	29632.76172	51974.13672	32030.08594	34844.40234	43846.39844	26629.91016	23278.16211	30295.30078	30665.92773	28192.60547	27694.13477	27100.01367	57121.79297	52144.27344
A2NYV1	104140.0234	78052.24219	86256.96875	59843.67969	421486.625	66791.84375	101297.4141	77187.91406	64243.39453	65145.97656	53050.27344	101172.3828	41924.78125	60210.8125	54864.60938	76784.35156	73227.23438	180459.6563	97940.44531	63409.45703	56949.40625	61991.35547	80906.21875	50595.29297	584758.125	100653.3047	65298.46875	95512.76563	70519.38281	80446.51563	66026.52344	62071.5625	38661.30078	177924.0625	44662.125	76874.57813	63839.32422	84516.375	35347.22656	72291.00781
A2NYV4	220472.8438	323288.375	126946.2969	154098.8594	97021.42188	109245.4844	99587.40625	148589.75	214197.4375	230740.8594	264352.3438	91940.28125	121468.4375	124680.1719	226496.5156	104173.6641	177098.75	150945.3281	190645.6875	114124.4688	147110.3438	138260.0156	44021.83594	240521.7656	98158.26563	141174.2031	127574.6406	111208.9844	203894.6875	163357.3438	122575.0391	198643.3906	300952.9688	132566.5	204976.4063	226016.0625	134217.0625	285335.5625	105905.6563	175441.5781
A2NZ55	1564421.75	683329.0625	3202797.75	2448666	3208953.25	2085978.625	4065996.75	559105.3125	5449027.5	1492915	6069150	393655.4063	2307413.25	6976032	866127.75	588338.5625	415537.125	1617433.25	257088.5938	2179690.5	381153.6563	4857507.5	1142589.75	288519.125	10165485	1141594.5	1328046.75	5283319	410810.3438	4551712.5	522985.9063	1172977.75	3729432.5	1054716.625	1383357.5	2368755.25	1910224.125	300459.4688	486239.5625	323508.5
A2RTY6	1366677.875	1452445.5	1282814.625	1037336.375	751393.0625	1265136	1101330.625	1409432.25	1498018.75	1700909.375	1523247	1223133.75	1238412.625	795790.375	1332165.875	1262076.125	1388422.25	1097381.875	909645.625	902727.9375	1637857.125	1572974.375	1235823.75	1601543.125	1417081	2063653.5	1753037.75	1474927.375	1473369.625	1961876.125	1330031.125	1803052.875	1858183.625	841455.9375	1180843.75	1496764.5	1644374.875	1679640.75	2035927.375	1253556.125
A2VCK8	6039.325197	10629.1062	28148.50977	17791.49805	18014.30273	15179.81836	18996.17578	28821.28906	25255.16016	24604.93555	17455.19141	25949.03516	25913.17188	23293.08789	22631.25781	39178.74609	33521.17578	95518.1875	54522.72656	72103.92969	25687.21875	21789.94141	37210.57031	13680.25635	23533.32617	11307.74805	7527.041016	10402.26953	12715.78418	25334.89453	5723.581055	7166.889648	13108.19727	6883.822266	4335.069824	25618.86914	22999.29688	25709.04883	4581.175293	9134.204102
A2VDG3	24325.46094	15044.61621	28387.9082	26550.03906	32067.96875	26797.30664	5500.806152	21159.71094	21838.26172	27766.96875	15047.84375	26335.2168	28238.33984	17569.87109	14062.48242	15464.65234	39204.02344	13483.43652	17460.01172	19598.00195	25479.89844	26246.13086	3960.596191	9612.739258	19856.69141	46187.41406	19526.85547	29371.58594	21883.30664	16641.53711	26603.69531	6436.303223	43901.75781	27730.72852	17283.49414	13390.93066	20133.17969	26906.19922	9342.532227	13612.57715
A2VDJ4	11724.7002	11072.375	15000.16699	17098.84375	18967.13672	14719.67773	7511.763672	12828.23828	14028.89551	17561.95313	17639.9707	16423.20508	13037.39648	14588.97656	15061.9707	12423.17285	21236.92773	11378.19824	7998.212402	12519.75293	16922.83203	12981.95801	12935.38086	8544.095703	17379.0332	20093.69727	10389.21973	14181.02246	15722.36621	20477.14258	16610.64258	16651.2168	12883.16797	13722.18555	17807.33008	10863.95215	17733.73438	14085.46875	11133.70117	14530.09082
A3KPE2	9022200	6048191	7470631	5711335.5	10154740	12275679	4364731	5602703.5	8724390	11688267	14368310	6985230	6765318.5	4552525.5	25309216	7137275	4592514.5	6583419.5	4672538	4700735.5	6712370	6961229.5	21502836	7294332.5	5468081	21283640	11403283	5586085	10394521	11084457	4862415.5	8288071	7659198.5	3267378.5	5410714	11378382	5027344.5	12865228	9200875	7082972.5
A4F255	280859.8438	196954.8125	169617.1719	71129.71094	69864.39063	152841.8281	111701.8359	116975.8125	37918.89844	282863.4688	61074.85547	170628.3125	156927.2813	199284.5313	66842.65625	136276.9688	98961.42188	92872.71094	269141.9375	56069.58594	97935.54688	93842.32031	78670.63281	235185.875	102338.9609	147721.5938	174215.75	68896.28906	30113.6875	76947.67188	73447.74219	283066.7188	109694.1016	183690.8125	30947.67969	315596.8438	91770.03125	314276.875	28495.52344	128464.0547
A4FUA5	4670.638184	3247.817871	16487.32422	3543.723633	4442.784668	15892.5625	2056.063232	4237.888184	6809.125488	5240.641602	13186.06641	55962.14063	67694.27344	18988.87109	4089.808838	9204.212036	4401.956543	1752.108276	31502.88672	4707.790039	10129.31348	3730.570313	7697.272461	3961.501709	28389.625	19364.875	2999.10498	17733.71094	6662.95459	13473.29102	3639.859619	12849.21875	4259.842285	6751.902832	67065.375	8446.490234	3374.45459	16152.80176	136879.9375	62454.71875
A5PKX5	12981.97656	11950.8623	5333.384766	3262.330078	13697.34082	12736.94043	7007.584961	15552.48438	9976.749023	14385.94336	2236.313965	13222.55469	10012.50391	10383.66406	10001.46387	3276.23584	13207.10254	12072.08496	10003.9043	14406.43262	10281.89063	19571.40234	11169.48145	10884.38599	14726.16016	13048.7627	13396.96582	14909.01758	7359.882813	15357.73047	10005.79688	12331.19336	12961.35254	14016.43457	18479.95898	10903.44043	12028.01797	10963.37354	11839.03223	2840.177979
A5PL27	883088.8125	1259050.125	1341279.375	1222720.375	1085574.875	1037619.813	1699967	962218.6875	1389650.625	985082.3125	737181.5625	1192444	1221590	1591137.25	909494	1507127.875	1731221.5	808060.5625	924725.125	1202255	966453.3125	1158237	947322.9375	1147825.75	929163.5625	1477551	779532.4375	1261575.375	1367672	1342834	893357.5625	1014963.5	1088610	1376656	937900.8125	1108736.5	1332976.25	1283591.125	1043506.563	1167844.375
A5YAK2	119163.5938	51013.20703	58616.45703	66235.63281	56923.65625	120037.2813	52729.82031	117714.4375	69642.69531	169500.0469	187617.4219	65534.77344	42108.49219	27415.9082	187614.6563	108482.1094	18926.58789	68187.50781	54650.75391	56114.6875	90675.70313	74271.69531	193698.7656	63201.02344	75186.85156	221025.625	120857.9844	56887.22656	107268.9063	144895.875	73502.45313	97396.74219	99848.19531	45951.40625	59747.18359	94496.89063	72892.38281	165323.0938	110940.5703	100294.8438
A6XGL1	1502193.5	5578037	1408581.375	3372854.25	1442695.125	3391443.25	1045840.688	1231764.375	5455126	7682527	7096695.5	3282904.5	1571658.625	1056360.75	6794768	2998074	1456930.375	5598706.5	869070.625	1232602.375	2217285	4194368	7078035	1574309.125	1404651.25	2829642	1972404.875	1115056.625	2013034.125	2465484.75	1390665.375	2213608.5	1545601.125	588163.8125	2116033.5	7815640	4482685.5	1686473.25	1486066.25	1130811.375
A6XND0	126297.7813	126685.8906	146237.0313	66195.72656	51159.95313	109626.9219	102684.4531	104057.1953	87838.14063	169782.2656	126709.8906	107611.5781	124500.0859	89687.71875	149998.7969	69774.41406	100865.4375	82346.20313	90673.625	77116.17188	127846.6719	128663.6328	76897.25	98125.17188	123105.7109	211355.4063	126785.9609	100520.1641	144619.5625	173273.3281	90087.5	116945.9688	96094.26563	50443.20313	63194.52344	114104.3828	149726.9844	95097.01563	134857.7031	106356.4609
A6XNE2	70640.55469	106329.9766	176095	76093.55469	183741.6406	124687.3516	73623.24219	133008.4219	120637.25	95175.90625	125300.2266	105318.2109	152482.4531	157226.0625	83605.375	67290.96094	178167.8438	61864.25391	106513.7813	91334.96875	73125.875	94044.10938	100280.375	65677.53906	83791.32031	63147.9375	124829.5078	77181.64063	154104.4844	104960.6484	103903.8359	91205.20313	103299	103446.9297	83831.5625	92988.50781	103668.9922	117512.7422	103860.8203	107888.4688
A8K061	5069.41748	42113.86719	55981.8125	4855.381836	17142.91211	52940.74609	28883.08008	26915.32871	56752.42969	64034.42969	53438.40234	24785.19336	33120.05078	59473.21484	54720.89063	5903.458984	18452.33203	80413.39844	13279.13281	40457.30078	34114.12891	38893.17578	485924.8438	26085.2168	681001.125	50356.68359	52284.3125	32351.36475	23804.34766	9145.879883	66002	8038.819824	2670.413574	46914.08594	26472.17432	6398.442871	17744.0918	24946.66797	95855.29688	33012.99854
A8K104	9122.087891	11319.89551	18189.76367	15649.72461	22413.90039	12244.02051	7985.250977	12959.89453	12643.49219	8662.249023	9951.578125	12174.51172	15914.79883	13412.98438	12520.9873	11373.54199	15535.51367	8705.410156	18025.50195	5959.258789	12589.36523	12615.19922	9704.354492	11245.2334	3480.634277	14374.97852	20594.15234	15591.99414	8857.169922	18749.4043	10324.17969	14776.23242	11845.17871	15009.28906	15585.02441	11424.5498	10567.26563	13178.52441	11332.47129	14541.13086
A8K1K1	47105.11328	50991.07031	31128.16211	33980.44531	12788.55566	45956.78516	32319.24414	32818.78906	49187.91797	43386.3125	40014.53125	35462.89063	34452.57422	23545.74609	52655.75781	21632.88086	12795.40039	30827.57422	42153.39844	28443.47461	78078.76563	49996.11328	59385.66016	49028.51953	32917.83203	60880.23047	39167.19141	28438.25586	58184.79688	44589.42969	32900.65625	64514.69922	55013.02344	11526.85254	39753.76563	55552.91016	32782.28906	53180.60547	47448.39844	28936.6875
A8K2E3	243650.0781	106715.1875	125236.6094	88635.35156	145407.9688	126033.1094	31431.62695	134509	182959.0469	164422.3906	5621.762695	179444.9063	140278.6719	64429.33203	236537.9219	11516.16406	36822.93359	98547.97656	53227.78125	192743.0781	163885.4688	68652.25781	95497.78125	232988.3438	85983.23438	75450.44531	107794.1172	121931.2344	167940.3438	185454.1875	91830.54688	98311.40625	59176.39844	18185.27734	10071.98242	6334.254883	197858.5781	131655.8125	178338.3281	205291.5469
A8K2T4	184094.375	221552.9375	270284.375	207300.5625	399573.9063	262419.5625	210478.5469	183574.0469	151110.8125	241708.9531	112822.0547	206967.7813	317602.375	307918.3438	249086.7031	142964.0625	332589.5938	161127.4531	155276.8281	206099.7656	252055.6875	180799.4844	205577.1875	194326.5781	175970.8438	128326.8828	205605.0625	267652.3125	145059.9688	199494.8594	233922.9844	218176.5313	230536.8281	237011.8906	170920.5625	150309.0781	175269.25	233665.9531	200683.1406	216328.625
A8K2W3	14791.78906	22406.55469	93395.18789	10247.18262	23827.60938	17805.58965	14142.32051	14149.0625	18113.75391	10160.09863	8653.186523	34864.72266	4189.639648	27009.07227	5319.366699	9762.397461	7965.026367	24059.75195	23283.26563	24310.63672	7397.870117	28415.73633	18314.36328	11751	5269.693359	10303.58728	15650.88607	13969.22461	23298.20508	2436.526123	35966.09375	8164.199544	11732.21875	21675.36011	14783.37598	5544.307617	5528.958984	15896.9209	14580.13633	11750.22351
A8K335	11978.5957	11467.5752	11745.27734	9652.756836	12144.89063	7931.927734	12268.14551	8004.900391	14020.30957	7187.120605	8021.164063	12810.5498	8978.456055	10283.16504	9753.208008	12066.20605	9252.928711	7835.668945	12739.14551	3416.923584	2551.038086	4514.741211	9440.391602	12012.30078	7356.339355	5364.87793	10555.88672	8436.68457	7852.366699	5837.424805	10076.68945	6612.027344	4216.832031	13498.76563	6637.069336	34168.08203	11265.51953	5917.28125	12947.97656	6882.391113
A8K3I0	18414.26172	14435.68066	22975.63086	21155.3125	25834.41406	18858.60742	17016.89258	29766.73828	20345.26953	26465.34766	31289.625	24506.40039	41552.36719	37619.00391	18976.08594	12409.97754	23620.02539	20757.96094	17387.83984	14612.58496	37799.19922	18500.14258	29917.32617	25501.73828	23620.91406	21558.24023	16646.28516	31523.72852	16527.99609	15089.36816	23364.55469	25317.78906	19016.87695	18353.93945	28832.69727	21885.82031	20163.09961	21594.27148	18838.23438	19029.00781
A8K492	231121.5625	211332.9219	174102.9	324527.75	873753.2387	104513.2813	190003.4063	83971.32031	188909.1406	126605.7207	123594.6953	82798.43985	19818.75391	125974.1914	102842.523	165943.3203	51105.91797	91995.54062	187681.2344	152560.4844	635366	102594.0051	269462.7989	360644.1875	121101.8859	62958.66577	71630.24267	274713.2813	19422.65625	140258.3281	97541.28737	124384.1016	83967.30345	469000.375	85803.81384	93200.09375	120312.7969	53165.8999	96351.99608	5166.613281
A8K5T0	873280.75	3048.808105	494109.75	523496.0938	445695.6563	879261.7501	676692.4375	715151.325	777566.7563	1381314.5	1952815.375	937947.6875	1122665.425	751796.9313	867014.8641	790868.1875	741950.8125	717211.2625	454046.5938	1337310.875	820969.5251	1858493	608269.0625	805646.1875	642862.0625	974144.8126	691217.9375	845680.8876	918248.775	1768325.875	691538.9688	827389.0376	635676.25	605152.3125	765047.1875	786009.9375	857423.5	892476.625	1806009.5	891932.3125
A8K638	10455.09717	13908.08691	27453.04102	9031.761719	35990.45703	12123.95703	1460.684692	24166.61523	35333.74219	3331.699951	15837.26855	5170.745117	10977.79492	19728.54492	10907.08887	3888.214111	27360.58008	20826.78711	7889.518901	23082.06836	17286.61328	17469.625	6410.253906	12717.94238	19616.40039	8361.813477	10174.85156	10699.28516	13081.34375	8522.436523	12739.9873	12365.54785	16164.4209	11655.74121	15851.96289	21168.26563	10324.37207	12121.2627	7605.025879	15541.23926
A8K6C9	141492.1563	156138.4688	174741.2656	105856.1016	90806.01563	163038.5781	165515.2656	150825.0313	132195.125	190032.9063	126213.6719	156954.7656	94363.14063	125185.0469	205694.5	125657.3828	101088.4063	137589.8125	116132.5	82555.07031	207453.625	176666.9688	127221.7266	146729.1563	116571.5625	261082.8438	214880.9063	134832.7813	179803.9688	185824.2188	153626.4688	176006	165169.3438	62236.37109	105227.8359	109278.6719	225478.2188	163010.9063	133672.4375	135830.1563
A8K6K4	34882.75	27744.88672	26179.78516	27871.37109	55291.76953	23403.30664	23011.57617	26363.17383	30756.29492	74852.73438	18781.78125	21633.54883	24606.94727	52745.40625	48200.25	41515.63672	51322.29297	27498.5625	36975.42969	28164.84961	34117.66406	45249.44531	21720.11914	27599.59766	32801.79688	36562.01953	27568.43555	32216.875	38607.85547	46475.97656	22510.04492	33794.26563	36302.29297	17938.01563	15933.72266	39544.60938	56768.55469	19722.43164	37487.42578	33987.5
A8K7F6	19860.33203	32458.16846	31566.4458	14357.22363	21840.47656	61679.69531	58441.91797	106871.7188	26351.06641	15685.30976	11534.65137	7541.886719	16214.48145	14441.67578	55855.55469	9368.929688	50353.44922	18491.47266	63814.66797	17874.94727	9216.164063	25625.22461	23102.30078	16486.29297	29567.3606	40701.19141	55269.84375	9886.224609	58431.53516	33605.68281	14290.11426	67133.83594	29998.97021	30136.95899	54324.12696	64928.55078	72149.69531	48737.65625	19563.68164	24993.64453
A8K7G6	9217.371094	24960.82227	15075.41406	16626.95117	42151.51563	8998.433594	22391.26953	18430.49219	10860.87793	11033.43359	6209.885742	12582.72559	9483.408203	19006.52344	7188.84082	6984.041504	9223.691406	12185.62402	17367.58594	7211.900391	13334.95605	7440.720215	10960.04756	6393.245605	10359.93872	8026.966797	21803.57617	10309.67615	12837.75293	11057.08008	9707.769433	6374.064941	12898.16504	7464.911133	9480.59082	10664.27539	7449.517578	19575.60742	9431.638672	8583.723633
A8K9P0	36854.625	25259.55469	45339.80078	14624.13867	13191.75977	25749.36328	14774.25586	17651.16211	29707.33789	25724.22656	28014.05469	27879.09766	20957.72656	26791.82227	11827.10645	14466.45703	37651.75	23138.00781	11881.56641	18598.58935	29037.48438	20692.16797	21648.01563	21064.09375	19705.83398	31911.15625	32242.16406	27390.5293	26222.14844	46030.82813	26945.74609	48285.26563	32725.6875	16002.27051	21299.37573	23387.56641	11819.89844	17510.12695	5700.712891	22389.91992
B0AZQ4	23885.75781	36282.76328	33647.50391	25784.18477	21637.08984	37505.40625	47931.16797	27826.49805	19010.58203	21103.19141	63838.90625	22513.93555	32879.25	18636.27539	26440.03516	36732.60938	34415.01172	20874.49219	27174.9043	43858.16406	28751.00977	32066.07617	20505.70866	29296.72656	34195.30859	17608.20337	33089.46875	24163.70313	27785.03516	17559.50781	34158.01172	17021.19141	32652.19141	32159.60352	76634.10156	26594.94141	41832.46875	23809.9159	25352.14883	23012.50195
B0I1T1	3242.407959	7572.046875	2050.519043	2153.631592	9291.275854	1501.878174	4089.79069	5650.429688	6239.124512	6102.041016	5484.144043	6423.198242	4250.457031	5032.58492	6659.471191	4327.430884	2521.064453	5634.121094	959306.4426	3328.853597	5863.241211	5428.914551	3624.03125	2165.352051	7774.581055	6191.037109	4351.485433	6374.432617	6185.698242	6739.991211	7003.664258	3380.852783	4681.664551	4886.138855	2022.687988	3690.750488	7955.841797	4644.258301	4801.389526	5166.180371
B0YIZ6	165254.3594	21251.31836	14646.4707	98862.30469	64460.54297	21631.58398	58713.24219	51488.60547	47123.85547	92018.39844	50614.25781	78039.67188	138896.875	106098.6563	210362.8906	87254.34375	17563.67578	16142.28516	22969.50586	55549.59766	34335.625	49783.73438	26653.24023	122800.7344	51459.41797	91938.28906	40414.83594	140138.5625	27973.79492	156804.125	34695.59375	53689.90234	24871.91797	45720.21875	37806.93359	129907.7813	55242.78516	17386.7793	23089.5918	46765.14844
B0YJC6	31455.01758	13882.66797	27662.37305	11804.76367	26348.99609	13399.23828	20653.77539	25536.75	28648.23633	36198.49219	15064.95605	37578.26563	6395.430664	25451.05078	9874.552734	8520.323242	32196.23438	26386.95508	8231.294922	9673.480469	56616.62109	15939.60938	29666.78945	9723.276367	39649.45703	34797.07422	31337.22852	14158.2002	32902.55859	40615.78516	25156.24727	31950.35938	31027.73828	13691.54004	31837.93359	29864.81055	45119.61328	4687.50293	15007.73633	12398.08887
B0ZBE2	496671.2813	801918.3125	585379.375	481793.2813	524313.9375	619971.5	723868.0625	514961.125	487236.375	584748.625	584820.5625	573329.0625	579891.3125	498883.4063	593157.6875	468621.4688	608720.75	521431	417451.1563	395847.875	630033.8125	489403.6563	565820.6875	661612.75	532456.375	994706.625	661038.5625	570909.625	773963.75	855005.375	710057.5625	611019.25	1038269.188	360408.0625	526270.1875	851815.75	648215.5625	818009.625	688228.875	605019.6875
B1N7B6	1737907.75	1587078.375	2424169.25	1710770.375	1750224.125	1659560.75	1337910.375	1097056.625	2003756.375	1757183.5	1540653	2340671.5	1784944.625	2437789.25	1347894	1696140.5	1129409.25	1013644.25	932845.5	1336920.875	1060070.875	1470040.75	2236075.5	1311168.75	1979325.25	1719182.875	2048231.25	1265436.125	1490539.5	1550837.5	2776642	1635747.625	2083061.125	4613043.5	1154230.25	2452547.5	1919363.25	1980091.125	794469.375	3025636.5
B1N7B8	163587.25	91657.5625	239077.0938	265229.5625	3971399.75	109010.8438	254010	78907.71875	178968.4375	115864.9297	134728.6719	66457.36719	115457.9219	125464.2813	25420.06055	80502.39452	74290.17969	81382.86719	241540.4375	73441.08594	161414.7969	94311.64063	59380.16406	99631.5625	175169.4375	86259.48438	77627.375	122608.7109	75599.05469	84364.5625	102462.3906	72551.25	35344.09375	152661.6094	83177.375	167511.2031	65576.14844	138760.3391	21768.08594	183523.375
B1N7B9	261515.1563	156160.5156	308226.8125	228211	139437.0469	212926.1875	130990.7266	122761.3828	301376.9375	180243.4844	299057.5313	206189.3906	250164.375	256996.2344	232612.5313	168328.6094	174896.75	140155.7813	299594.9375	95357.01563	275405	194734.0156	518951.4063	298073.2188	282807.6563	183856.125	195430.2656	256147.3594	126666	68506.48438	264140.4063	289322.125	169905.6563	391322.7813	214217.0625	252683.2969	212113.8438	68026.76563	221085.6406	172167.3438
B2R4C5	45844.76172	88239.46875	41403.57813	86270.75	136647.3281	58873.98438	51524.60938	40550.28906	34403.21484	83446.89844	110327.7031	56325.49219	125363.8672	40218.4375	60894.46094	69791.26563	118505.8984	188381.4219	83829.9375	138259.7813	109875.8594	84323.20313	38572.0625	38421.80469	51865.72656	142496.7813	71172.35156	43958.38672	62871.78906	47001.98047	59925.67969	68167.83594	67269.58594	26334.06055	66892.61719	75220.75	65615.14063	92767.94531	65697.375	44107.20313
B2R4R0	11242.05835	12504.70142	18674.63135	67874.10156	17501.36605	5301.933105	6623.806152	12983.23291	9094.901367	21743.14844	50539.13281	13459.33854	11918.82487	8716.671875	3262.979248	40716.96875	9440.789063	75162.22656	19480.39648	38985.51953	8997.976563	11415.39551	13268.24316	3245.705322	8883.090211	17766.10352	13125.2124	3046.05066	2473.728516	124602.2582	119993.0078	6316.462158	7052.122559	817668.0544	5952.342334	8708.477539	10644.97852	9954.717936	9247.464844	1578.399414
B2R5G8	1511876.75	1381482.375	1242245.125	2075627.625	1663416.75	1199035	1821937.875	926112.25	999255.75	1104345.25	1382998	1630832.25	1238182.5	913819.8125	1754117.125	2116900	1130888.625	685340.75	1427125	1402157.25	1286096.875	1556361	1374504.25	1041089.063	1104781.5	1428979.375	1114963.875	1373879.5	1509854.625	1872577	824670.375	916077.4375	1734926.75	1240288.125	888258	760359.75	1016772.875	1357145	1570255.125	1098911.625
B2R672	21214.28906	29108.41797	19899.77344	33846.60156	106841.2344	27712.8457	20070.58203	41281.05469	25125.3125	44339.58984	17194.67383	37563.01563	33696.27734	46463.37891	28249.26953	19135.93164	31553.32617	20613.66797	27043.13281	19226.86719	38084.1875	14789.38965	18934.13281	24916.73828	24047.08789	63151.04688	24269.91406	23129.35156	34469.57813	35582.99609	22400.92578	21583.74414	45468.39844	28376.55078	23850.26172	21499.41016	19605.46094	21367.30469	32126.61914	22835.62891
B2R701	8267.319336	11326.16211	10707.26758	11882.35156	19697.70898	10536.87012	7118.584473	12846.69922	12352.99219	9784.713867	12057.19043	13975.18262	9151.120117	18732.6875	8164.672363	3641.538574	12297.62109	9514.770508	11209.62695	4611.925781	7113.598145	7129.964355	10806.79004	17014.94141	10086.7373	12419.87695	11804.16895	9085.054688	16910.06055	16548.36133	15678.02734	16577.36914	7952.835938	7510.72168	8192.816406	8125.045898	11769.2207	6585.304199	13142.11426	11665.7959
B2R7D2	9974.34668	8952.216797	10021.93359	8914.808594	12697.65625	9434.677734	5193.442383	1921.607666	8774.667969	8395.076172	12800.55664	6164.984863	13369.17773	6367.020508	6088.592773	6810.73291	21383.5293	9859.802734	7105.168457	10682.87988	5826.002441	4489.852051	6110.321777	5431.67041	9635.618164	13506.68555	4190.729492	7271.104492	107402.7188	21587.77344	8690.02832	6441.092773	17434.72852	4744.003906	10106.98535	2795.069336	28712.92773	14765.19336	14467.51172	19955.16016
B2R7I0	16622.97393	38841.42188	12811.94531	33679.89356	13371.90894	10783.44806	29769.44336	7116.312012	4581.766602	28938.15625	26188.00781	16109.39355	38008.23438	29845.47852	9526.253906	47102.99072	15079.90137	34885.73047	18975.52539	21587.52539	32511.2793	30106.37305	21661.13672	46051.79297	8491.299805	15510.2041	12730.5918	17184.31836	9438.669922	53308.01953	13636.65625	29769.13867	19778.79297	23855.57813	7832.881348	20190.60547	24024.45898	27575.58984	15217.58008	21512.76367
B2R7Z6	5152.939941	567635.5	3427.09082	5433.200164	11548.19824	2080.560547	9815.871093	18141.31836	4939.272461	11545.65137	6429.733887	7001.10498	14842.58008	4777.057129	4271.960449	4393.339355	9350.309327	2255.573975	7051.756485	8075.190918	65844.63088	7431.642578	65218.08752	3553.831055	3981.866211	1057254.75	1319507.125	78508.97631	393002.3438	1794871.875	7639.591797	386556.4063	3890.275391	5015.662598	560551.875	8418.264648	735397.875	10499.85254	9982.370117	349013.4688
B2R825	10244.48145	35402.08984	16354.2998	4999.450684	13964.27246	5362.678711	8564.764648	5197.10791	28616.26172	22742.22656	11762.12402	3137.158936	10854.28125	34371.15234	8794.727539	6927.73584	23055.29688	52268.72266	10977.1416	7680.541016	21105.18164	17228.26758	4778.661621	5221.432129	6344.480957	48427.85547	19336.83984	15732.5188	2754.776367	35718.41016	33863.14844	15189.36816	19855.30664	68303.14844	31700.7168	14111.08594	42000.82422	26481.01367	11710.32324	58277.15234
B2R888	36135.01172	60695.77344	391541.0625	60382.03516	72883.28906	204016.4688	73212.24219	539712.75	47597.38281	184333.8906	39247.73828	41270.47656	51690.75391	42271.42578	496025.3438	61923.66016	72256.73438	27624.04688	41345.00391	33651.62109	50979.70313	214379.9375	36526.96094	43982.86719	50732.82031	837193.1875	51540.28906	213496.8906	60717.60156	59922.70313	42257.92188	47065.21094	230689.8594	46850.22266	614860.3125	304046.4375	71619.96094	58857.78125	92728.60156	441264.0313
B2R950	71974.14844	41166.39844	71848.07031	71916.61719	15578.91211	13665.70801	74183.34375	28718.74609	12598.14063	8696.416016	7062.13623	28435.40039	23704.45117	53963.16016	9562.716797	51483.56641	20329.79688	5270.831055	71305.35156	19469.65979	31915.6875	125833.4063	12161.53223	53764.4375	11953.29688	15079.97461	19583.33789	561695.1875	59364.65234	8948.389648	13564.1709	40778.46094	66950.83594	25626.89453	14581.63013	16535.625	18424.83984	35643.72266	9778.291016	38517.21875
B2R983	11749.45313	14258.99023	17708.87305	38735.45703	14269.91309	11435.63281	15151.13086	18675.45508	12835.7793	16309.72461	28262.52344	16723.51563	21591.51367	21143.85742	31282.06836	34417.64844	16044.30371	91204.01563	41700.84766	79556.41406	29666.28711	19421.7832	40263.61719	16390.70898	21307.84766	12871.10254	6825.568848	6978.17627	8802.459961	14046.44141	12030.71484	10563.50195	13758.36133	13992.43652	14860.79297	17197.29688	17443.99023	18497.87695	21079.20508	12778.7832
B2RA39	21990.37891	26944.83984	46463.46094	22478.74805	21317.55664	29378.74023	46861.15625	29920.31836	35129.36328	24733.51367	30604.37891	31915.9375	31599.38867	12256.35059	15578.01953	36284.30078	19140.45703	21659.69922	22506.2168	15088.1416	18007.10742	15342.4043	27357.52539	24940.45508	33457.67578	16800.18945	25607.9043	34210.11328	40312.34375	24466.70898	32434.91211	29058.21484	25099.81055	20002.1543	19732.60938	22508.17773	46953.28125	29175.19336	15991.01465	22884.01367
B2RAL6	42332.86719	120127.7656	96326.60156	358544.7188	151988.1875	146868.7031	206115.4844	223743.4453	58087.9375	169104.0957	196000.9531	116422.7969	337274.5625	187205.7969	216089.5	257302.5313	223205.9063	132646.625	52367.33203	321789.9688	204720.2969	245769.7344	142904.5078	82476.38281	235759.5781	99123.24219	215988.2813	288791.6875	279086.1563	139292.3125	205648.4063	86699.88281	319911.3125	74636.64063	186726.0938	91229.77344	307208.7813	109826.2891	276324.25	248832.0938
B2RBF5	7673.229004	9402.331055	7984.798828	3950.723877	7933.928223	8720.888672	9455.713867	5800.801758	5898.21875	6917.470581	6058.103027	5258.075195	7052.246094	8228.079102	7365.139648	5445.077148	9252.114258	4854.034668	5198.724609	7860.96704	8062.961914	5669.585449	6650.385254	7295.303223	42844.39844	14322.39941	11515.65234	11459.25684	6255.409668	6467.940918	7925.763672	9931.554688	6564.208008	3748.058594	4381.053711	6345.189453	7615.478027	6141.9375	3016.675781	6468.55957
B2RBS8	7336404	9144852	9786619	6008314	11071003	12372189	6389908	10494109	13052664	131722.5313	7047126	9764547	153357.3281	8231266	7865692.5	92744.13281	16376723	7498544.5	56558.03125	114599.4688	17991304	9726153	174067.7188	4882380.5	13226945	26498440	174886.7813	23038740	9267205	138415.6875	180858.3594	8817596	118889.3125	101609.75	13110452	89155.50781	87895.03906	163069.3906	102123.7031	232334.9844
B2RBW9	15379.96094	24613.66797	20262.99414	17895.89648	17294.49219	17266.63281	13277.75684	25260.70313	12037.33105	19419.87109	19205.94336	15178.16113	35606.83203	14533.14746	19759.36914	14501.48828	19477.29688	12862.71094	9254.907227	16397.38281	15296.77246	19489.29688	15995.04102	21048.67188	13203.93262	27797.03906	21956.78906	14448.97559	25448.38477	19290.32422	14649.79688	20056.97656	24390.85156	15532.20605	18930.26953	28765.86523	17791.48633	17773.44727	23895.84375	23725.81445
B2RBZ5	6041.400391	5259.710449	4386.397461	3777.446289	5537.273926	3893.88916	7867.628906	11332.85645	386768.125	6227.767578	9985.476563	12038.58105	7583.995117	4374.084961	7922.564941	14251.59277	4775.852051	6399.411133	959306.4426	7322.106934	17892.14844	5932.384929	5679.044434	9679.072266	5352.784668	18259.38086	13234.37793	8642.059734	6852.854492	17594.69336	10370.69844	5484.913574	7047.452148	8472.078777	11426.80176	6867.438477	17371.83398	11216.42041	9250.298828	4427.515625
B2RDY9	34043.88281	15354.13574	43323.60156	14010.36719	44025.36426	10411.69238	8059.224121	27796.19336	7025.847443	18104.92383	17253.03906	21379.20313	14742.03906	9477.590944	11524.35156	19838.58984	18772.29492	56302.51563	31060.66016	36660.95313	19700.57617	10908.27734	23765.89258	20161.32422	15242.75879	19062.96875	17454.73916	27268.23438	19302.60332	37589.95703	13799.86584	13796.94861	6988.189941	24445.42334	14281.69293	15935.0498	10810.0498	24793.55078	20951.70166	19912.0957
B2RMS9	956896.8125	907940.25	1192483.625	897811.375	888911.6875	827989.4375	1133612.875	987074.125	460308.9063	770243	748506.6875	1149763.875	893984.9375	916558.875	823892.3125	1394907.5	1112534.125	776672.75	644376.625	1203007.875	975043.3125	949355.75	776343.5625	960713.5625	984464.8125	1006561.438	845426.125	1103817.125	1134821.625	1061938	976447.375	949412.875	1159848	917506.25	803253.75	806298.8125	920033.625	1117370.75	962967.0625	941812.8125
B3KNK9	6540.42163	9192.748733	12372.66016	7494.34375	13659.48828	6314.742676	13085.19238	6894.6896	13366	7737.077881	8205.225586	15700.8125	6154.650879	4969.280273	7857.488403	5084.813477	7345.996094	4238.895996	8488.865236	6142.382629	11559.05273	17598.08789	3887.536621	7714.791504	19058.95313	9980.970703	9365.223633	9994.634645	13120.03711	11588.34985	11484.69072	7251.054199	6454.90332	7575.141846	10789.24121	4629.453125	7113.614746	13482.57617	18788.70313	8728.210401
B3KPS3	1013198.537	27578.90808	2474.00708	20526.10742	4701.133545	5241.461426	9695.90332	7963.635742	31640.41211	13498.08789	33244.32422	6187.81543	12630.74805	2717.460693	3584.137451	10691.4043	8769.261719	29869.8457	38239.01953	34847.65234	15730.48828	3098.598145	23865.82813	4082.70694	9264.137695	6097.935547	3080.299072	2582.45459	3299.266113	8039.861816	3773.109863	2839.599854	5993.253418	4797.087484	2350.40918	11473.60742	8877.138672	3079.926025	3060.722656	3057.179199
B3KQF4	8190.847167	55246.59766	14348.44824	13149.8418	38331.44922	6173.199219	11454.33496	36180.12891	6613.171387	12852.41894	47114.23828	29122.28906	15052.27148	27531.90039	8947.479492	17240.12109	34406.42188	12418.32031	6592.641602	17158.23828	17706.78516	10163.19141	13329.45801	9088.816406	9747.22168	34620.96094	5322.012207	11706.69824	9541.943359	11418.85938	11847.72363	9675.256836	9015.933594	13159.90625	9209.699219	18456.62695	8667.042969	7256.845703	13517.8877	10789.52051
B3KUE5	91114.64844	72904.73438	126140.7344	70205.10938	152815.9531	75969.26563	61786.33594	89817.125	111411.6328	81825.57813	58025.25391	108608.9531	93287.75781	109262.9063	83578.6875	77274.21094	106040.1172	83316.59375	89847.46875	84058.10938	104970.9219	85555.6875	78330.13281	80793.98438	88769.24219	72486.70313	78165.29688	93148.85156	129019.3672	76011.46094	113556.1172	74860.52344	140804.2188	68492.89844	96157.5625	88130.07031	91001.14844	94005.49219	102873.9766	76402.34375
B3KVN0	14950.46094	6155.693359	30214.7959	18154.17578	1357.559082	2271.480225	6271.394165	13574.65869	9678.156373	3481.935791	23303.67188	1637.544312	11792.43701	90043.05469	1042.960205	4709.964844	1368.581665	57590.84375	54044.32031	58868.26172	9092.498047	1004.234009	42670.35938	5249.83872	14088.09375	10578.96134	18996.55078	6499.859292	1222.704956	4033.771484	8768.606445	9210.517236	24601.20117	17685.74414	6415.75824	9678.654116	681.4904175	3145.882324	9396.814453	1051.212646
B3KX11	28377.77148	48696.76172	70216.28125	8337.966797	12838.15332	24873.00586	103076.2188	9901.102539	17803.24414	8174.798828	12434.30273	59590.36328	20644.55469	31944.06055	11305.73617	38465.19922	22278.46289	15679.22266	16010.48242	18515.48047	14243.53613	26696.12695	8598.705078	18930.17188	23188.12891	48871.48828	16146.14063	24795.61523	14555.54688	10930.17285	17071.28906	26148.48242	34741.01172	20477.64648	15878.2168	6225.324707	23266.98438	1842.184448	24903.13477	30354.64453
B4DEW5	9077.789063	10907.35645	11438.2998	7548.54834	10473.69922	10863.59375	7977.080566	9043.201172	7954.475586	6341.043945	6599.136719	8723.750977	10089.6875	11462.52637	8033.344727	8827.535156	11083.2334	5260.527344	5309.420898	10190.55078	7826.509766	6976.314453	5665.203613	9125.875976	7857.353516	4995.904297	13798.69531	7475.395996	10682.8418	9150.614258	7112.621094	11543.32227	9787.035156	9097.814453	8705.040039	9701.067383	8344.995117	11672.44531	5209.16748	9664.90625
B4DG70	98237.375	141927.4219	144030.4219	204108	166847.3125	151462.4219	151594.2188	243478.2188	169912.8281	119934.8672	141358.7344	174271.0469	240417.5469	180265.7656	144095.2969	119901.4531	324007.7813	91051.85938	67205.27344	147784.0313	183719.6563	194843.625	156657.375	131315.7031	137297.5938	103483.3594	156013.25	131801.5781	171127.125	194436.2813	149361.8281	196756.0625	134408.9219	226170.5938	126238.5547	202927.3125	131422.2969	173075.625	184300.0156	105352.3906
B4DHD2	60307.4375	49738.35703	28267.91211	38640.1875	56254.66172	65046.51172	102103.5469	57605.60234	45708.50391	76787.67188	78367.71875	43829.17188	57396.79297	91611.4375	47030.13281	3877.074463	43996.71484	52527.90625	37592.6168	7135.121582	43569.42578	55382.58594	65340.96875	68662.11719	64729.12891	12936.66309	83694.80469	56672.65918	4186.870605	54957.01953	65292.1875	49953.86719	46858.7168	73382.48438	55644.22677	78377.47656	86386.71094	61492.61719	46437.7748	22031.91992
B4DI57	116820.4688	44807.74219	30720.13477	63684.88281	46599.375	158307.125	44362.65234	76569.82813	43739.94531	227521.0781	29300.68164	54002.08984	56595.375	214997.3125	98031.46094	39208.45703	124803.0234	60887.26563	64952.50781	184594.2344	193967.4375	134813.2344	71570.82031	133944.1563	173471.5	96007.09375	104285.1953	93085.41406	55373.73438	125792.1484	68913.42969	40947.44922	73574.98438	52636.34766	40558.10938	73867.89063	35448.04688	93886.28125	33510.19141	215019.6719
B4DJ30	83440.67188	5018.937988	33253.95703	5025.123047	51031.72227	1	69517.13281	89905.96875	32605.29492	50187.35156	34225.72314	95565.92188	40671.75391	171928.4063	57446.31641	1758.523926	31288.7898	6002.388672	4328.105957	5433.537598	26983.22852	63511.24219	11337.38184	55690.82031	33784.10156	4794.475098	17618.1709	24683.55396	18641.87959	23644.16992	113113.8125	30996.5376	41916.85547	28348.55273	22487.94922	367628.3438	38056.05835	28557.68555	21177.82292	13138.31234
B4DJI2	5227.347656	27224.28125	10442.01074	15634.93945	20758.86914	7484.677734	9348.467773	11202.22656	6612.788086	7333.398926	10078.0332	14212.11133	10552.69434	10719.61914	8158.022461	16611.36719	26440.49414	23285.92188	15221.67383	26529.50781	9712.366211	11136.90625	5086.913086	6952.871094	7668.720703	7916.486816	9684.046875	7337.216309	10874.83789	10849.68359	7935.791016	11541.45508	13741.57227	8725.210938	9826.598633	11004.68066	8008.974609	11447.25293	18783.36523	16342.17383
B4DK93	18790.88672	42950.64063	31191.93359	111808.7734	24494.73828	19058.91255	22009.89484	17159.11328	53758.56641	23618.3562	33847.24981	45774.09375	28672.64063	36397.59375	20224.25156	23132.55664	20280.47019	20179.80898	33932.57422	22781.73096	32823.87422	42476.28516	37459.05078	36507.17969	29822.01582	38291.14575	32165.61719	84089.34375	28327.14063	42754.76709	27362.71875	38429.56211	29949.27491	42374.48242	22456.08789	49655.34375	37698.37109	35645.42334	49707.98047	27722.88281
B4DL45	12136.25098	16542.36328	14216.10742	10964.69824	9680.37793	16391.07617	18974.94727	16512.70703	13589.78809	11397.65273	12692.4873	12572.46289	15404.75488	9070.19043	9529.943359	12573.20605	16243.02539	10135.39355	4734.12207	9640.894336	11273.56856	15481.36719	12452.70117	16494.15039	16479.72656	13947.1416	17826.13281	10775.55273	12833.15137	18080.90781	8995.813477	13397.96289	13073.3623	12996.58301	10473.40918	16513.51758	15361.48828	11418.29414	11563.33984	10168.45508
B4DLB8	9436.041992	11106.75195	9122.141602	8416.530273	22704.90039	7076.391113	11759.95313	8358.172852	3355.00415	6785.700684	10072.58105	14432.98535	14557.77051	8786.438477	7643.39502	12896.84668	19215.68555	8848.510742	6395.433594	10123.15234	11800.89453	6956.421387	8322.025391	8576.205078	5043.70459	13276.87305	7308.06543	7988.755371	11280.20117	14575.7373	7341.03125	8664.797852	6931.775391	11179.01465	13110.22266	10482.17676	5904.941895	11290.12988	12112.46484	9211.260742
B4DPM0	11508.74512	10409.07129	68589.39063	4517.246094	32185.36133	14527.87988	28313.05469	15086.13672	18164.58984	80204.625	9558.813477	20059.69727	26446.45508	11748.92969	16309.97601	13842.22949	5432.119629	14424.37891	2021.018921	12743.9209	13870.79004	16065.5791	7402.694824	17722.31641	48754.57031	6316.301758	27789.88672	49589.98047	44281.68359	33903.41406	13200.56543	62560.86328	21151.86523	5470.758789	27894.42318	25893.72461	9369.818359	39491.20313	32509.20703	7543.942383
B4DPM2	13144.74316	10909.55664	16228.69922	5910.583984	15372.05371	6801.869629	11183.03027	18386.29688	12425.7334	14501.71582	11851.72168	11929.55371	13874.00781	10353.35645	11440.08008	10176.92383	11559.12891	9481.735352	6504.364258	8639.191406	15631.44629	16732.48242	5813.714844	11405.35059	12619.85645	21811.60352	14932.61914	8544.058594	13438.65918	14371.51758	7865.399414	12790.60938	19704.5293	12267.52695	10794.69824	13011.85449	15386.5459	7919.840332	17931.875	12753.29883
B4DPP8	697106.1875	911396.75	1875429.875	1035460.875	1927348	1985175.625	1502092.75	1930180.25	1809466	1524587.125	807991.8125	1928835.75	942717.1875	1572712.75	1670904	1378952.875	1760288.5	581828.625	790786.25	1337006.75	1680991.875	1069221.875	1242121.25	1936853.625	1945760.875	996305.875	1697927.125	1666434.375	1536048.75	1772091	1444549.875	878407.5	1579748	1259934.5	1863054.5	2049280.5	909012.6875	1086705.875	1991229	1390623.5
B4DPR2	2698973.25	6789938	1139295.875	562567.4375	2274264.75	1083571.375	678946.1875	3312325.25	1051516.125	226993.0781	826721.3125	530346.4375	2554092.75	1159175.375	636417.625	579881.5	1339852.25	682294	273689.8438	765891.5625	947162.4375	2465665.75	911216.25	2434911	1162121.5	1693453.75	1670300.125	3563379.5	814984.25	729303.5	349627.375	402987.5	13142727	2758476.25	772406.0625	1583208.125	1722475.25	8571643	502948.875	2158493.25
B4DQ61	107415.6406	106200.8516	222045.7969	73714.92969	140826.7656	169257.0156	93497.80469	174530.6094	203292.875	168410.2344	154666.7344	178986.2031	175934.6094	107014.4531	211289.6719	105309.3125	182127.9531	125838.3906	58861.45313	155963.1875	174978.5625	132125.1563	151692.6719	164966.7188	156597.2969	123248.25	161228.1563	196002.0625	293978.5313	200191.5781	196564.2969	178692.0469	166966.0313	80785.5	147291.0313	155891.25	163911.875	180718.9063	210014.4688	174566.5313
B4DR57	80042.16406	58024.32422	66914.63281	38738.71094	40373.79688	57791.85156	71596.63281	62164.17578	52552.19141	52203.65625	53676.78125	80978.60938	84304.04688	45667.25	61428.98438	72645.38281	63460.96094	28815.08594	54770.07031	37042.10938	55375.10547	51226.00781	59272.04688	80770.10938	67250.25	65496.43359	66807.07813	63277.84375	63582.82422	58470.37109	42884.85547	59592.41406	41101.33203	47842.55859	58952.09375	69813.42188	75695.89063	71679.47656	74361.46094	63431.43359
B4DTY8	395697.5625	102743.9063	199569.0781	155232.375	90124.6875	284239.5625	202283.7188	96779.80469	143344.7656	304958.5625	116529.625	256824.1719	245024.8906	153090.25	171083.7031	145986.2984	105363.4688	199545.0313	73086.1875	63230.72656	86354.4375	148383.1563	133326.9375	188131.9219	79663.71094	70357.19531	155222.6563	195003.2188	19724.31836	220484.3281	114293.1953	125816.9609	136625	322603.2813	140191.6406	155790.3438	108128.4141	97755.26563	366728.0938	321711.6875
B4DUV1	102906.8672	129160.0078	122680.7109	141874.1875	253663.125	109177.7969	86654.42188	132598.5156	109378.6641	130424.7188	87763.38281	119715.1953	109209.8047	157384.625	119417.6563	80455.07031	232110.6094	110879.3594	105587.0781	78594.73438	114372.7266	102372.625	145817.4844	138847.125	135114.2344	119990.9531	116662.7969	121778.4219	138693.4063	93756.28125	117868.3359	143130.4688	137026.1563	125128.6875	135210.5781	101902.0313	110630.5156	108137.7891	158536.2188	136784.2344
B4DWE9	50016.30859	74652.5	271360.1563	53299.41016	83809.84375	150208.0781	130062.6875	114621.5156	96915.375	61146.3125	159972.4219	67645.53125	104567.7813	72983.875	71072.1875	122149.1953	110710.125	89022.04688	58855.07031	185680.875	95379.17188	140941.2344	61069.44531	86750.64063	109713.8281	56253.95254	108843.8594	76784.21875	92315.88281	60230.6875	137924.0938	32609.34766	94304.67188	71659.35938	227082.125	80291.9375	123630.625	49973.41797	70454.92188	76761.78125
B4DWX1	8715.404297	3595.907837	26843.875	4372.611816	3764.581543	3308.356445	2192.694824	2065.678711	5088.438965	3845.740479	2219.903564	2452.477783	4033.624756	5953.57666	2168.609375	1384.439819	4851.427734	3817.683594	3427.898926	2179.543701	25512.5293	3600.29834	4677.990723	4079.873779	7937.992188	2618.690674	4977.402344	3612.409668	3438.455566	3422.915039	7251.40918	8398.588867	39468.15234	2387.149658	2042.313232	4658.371582	8731.503906	2613.039795	2206.141113	3380.217529
B4DXI1	11603.82031	35097.26172	33312.96094	37203.09375	1116300.625	25408.85107	30205.15234	111746.5469	344422.5	98333.52344	44029.17399	291656.875	10014.95996	17265.91016	110941.8359	4749370.5	7255.521484	24408.18555	10337.00879	66871.78125	11565.34863	20114.95508	29924.54629	264578.7813	71986.5625	98159.64063	217457.4219	4070293.25	27279.27441	115489.7891	2076.040771	101474.6016	236775.7031	258330.1875	3722475.25	21101.79297	7460.207716	23479.60938	118756.7344	3789.36084
B4DY96	270457.125	261761.6031	275320.8438	355812.9688	308596.25	268813.6563	282534.375	169023.2547	255464.8125	260163.5938	1817.354248	220179.6973	47913.50391	312698.375	88209.76563	336090.5157	165910.4375	89245.04688	311924.4063	131978.5625	155348.6563	280336.7907	175779.9844	370537.8125	151164.3125	204931.4844	203257.6406	349458.1875	151623.2031	303248.0313	331456.0313	285945.0938	90670.79688	423039.9688	198534.2625	385065.0938	279994.375	210568.0547	78720.21875	317430.9688
B4E0X1	51638.38281	96514.24219	237853.3125	86579.10156	346940.2188	49782.66797	59707.57813	91926.10938	60360.13672	67200.41406	95530.63281	56468.85547	115412.6797	100190.1172	46658.62891	69929.39844	118049.0313	66944.53906	81694.60938	55721.19531	46568.35938	63807.98047	59598.07422	88593.0625	60262.78516	97095.98438	74314.89063	50361.33594	94447.48438	75128.53125	65261.52344	80975.39844	72874.6875	78088.57031	73833.48438	90198.04688	62618.53906	58394.42578	71699.5625	81307.19531
B4E1B2	2886616.75	4610994	549164.3125	3291743.25	2015965.375	726369.1875	1579242.75	4281263	2584619.25	4897750.5	2829222.75	3956605.75	700313.375	972771.75	1437875	2206996.5	9877601	412097.1875	1938976.75	3518227.5	1367071	482064.5	2964520	897919.75	3152343.5	4637469.5	3230394	813495.9375	722675.375	5569201	3417834	6776318	757001.375	281115.7188	2513636	3457680.75	6819513.5	5381414	8946124	851373.5625
B4E1C2	1316620	1945099	1978508.5	1347933.75	2033603.125	2008366.125	2044160.125	1663736.375	2094163.375	2013190.5	1643890.75	2338758.25	2192749.25	1412870.375	2061780.375	1416930.375	2054307.375	1126674	1139198.75	1349845.625	2327860	1849932.625	1518449.25	1788761.375	1705094.625	2775516.25	1758887.375	1979185.625	2434652	2165591.25	1616774.625	2156352	2159043.25	1492420.875	1993065.625	2037275.25	1770978.75	1887393.625	2097836.75	1671552.875
B4E1D8	170756.4063	246102.6406	157601	31313.14258	71479.24219	55303.57031	84334.875	72457.03125	298330.125	59156.125	86562.63281	204131.2813	114099.625	156826.1563	100285.0469	30153.57031	69048.74219	69412.49219	105219.7109	34905.8125	236998.4531	118148.6797	22003.42969	74956.74219	18874.46875	305697.9375	63636.18359	157335.5781	91781.125	172695.4531	25350.67383	61231.40234	153243.3125	145990.9063	192340.5938	123785.4922	191994.8438	244671.5625	139931.7188	64880.67969
B4E1E1	1552107.625	1442184.5	1238509.25	1033264.75	1470438.25	1152502.875	1771614.75	1722171	1478504.125	1290606.875	1604772.625	2220904.5	1364645.5	1070898	1054957.375	2025110.375	1445975.5	1169588.375	1079722.875	1414522	2630307.25	1765796.25	571797.375	1525435.75	1930116.25	2053072.125	1447012.375	1701720	2817967.75	2244158.5	577398.5625	1319699	2343774.75	1352168.625	1485025.875	1644173.125	2078023.125	1390782.75	1804248.75	1521347.25
B4E1Z4	633053.6875	766991.75	862709.125	741269.5	536476.25	927697.4375	1105986.25	969026	785048.5	695723.5	732028.625	1126187.75	768652.25	571245.4375	731744.9375	902443.3125	839763.75	520418.6875	545007.8125	701660	788385.5625	994343.8125	531540.75	921223.875	763962.0625	827026.125	666179.1875	882972.625	743167.3125	954254.6875	693140.5625	777925.3125	675860.875	751465.125	707933.4375	894464.25	744167.5625	932345.125	915428	702317.625
B4E2S7	49481.66016	45011.46875	73607.11719	42553.625	48103.32422	53668.63672	48248.79688	50779.78125	79339.9375	40106.16406	45471.8125	47457.28125	68475.17188	56402.26953	64514.60156	44435.96484	64852.16406	41779.96094	37645.46094	35952.41797	46764.42578	57733.65234	35432.64063	44135.39063	107939.3906	52236.92969	47694.55859	56902.77344	57660.21484	38803.40234	39555.94531	53997.23047	50180.49219	35386.38281	57379.15234	40722.28125	31209.68555	47522.71484	133465.2344	43013.90234
B4E367	11694.28613	19789.30664	23434.02539	17796.16211	34823.9375	15922.66211	12983.15234	22062.03906	18782.67578	15821.5332	18493.99805	20537.94336	21273.55078	24089.09375	15782.11621	14161.9502	25142.81445	20238.67383	11746.00391	13095.61133	17813.49023	16561.10156	16697.95508	18827.29688	19740.11914	18283.00586	14852.4082	20737.13672	20540.24023	20151.83203	19018.61523	19356.48633	19401.07031	14147.56738	17012.25586	14811.5791	16023.97168	17727.17578	17104.26172	16977.83984
B4E3S6	27765.93555	24910.48438	32323.47266	37444.00391	36132	36099.19531	37569.58594	32059.02344	31090.31055	31477.125	20867.01563	43005.78125	27135.9375	45428.33984	45812.60938	21901.38867	54786.49219	14489.94727	31231.42188	22691.53711	42702.94141	30996.35547	40508.87109	39111.22266	27103.19922	30027.74219	29964.60938	32282.52148	39510.61328	23613.4043	27880.34375	25816.85547	37590.97266	43760.09375	30682.79102	28028.7793	29377.64844	30281.89453	30128.76172	55752.07031
B5BU24	98283.45001	315212.2156	97302.2875	42403.67578	108173.3203	188435.375	94226.03125	58349.48047	79965.85938	144768.0625	58665.79297	152531.625	112999.0516	133375.0313	88319.53593	51200.29297	75156.13281	41401.29688	15417.87012	23867.0918	1860.608521	64667.90234	62902.24609	148533.0156	126176.9297	224984.7344	161168.4844	143660.4375	114131.1641	100529.4844	65788.52344	200487.6406	102368.2344	121456.5234	106430.0313	1314.69812	36642.42578	141208.7969	115016.0781	99346.37189
B5MDF5	6784.186523	2812.728516	5718.759277	35693.78906	2719.183268	7617.371094	6930.11377	4890.796416	6494.47815	8487.0834	8386.733398	4635.97937	6715.495605	9900.901367	7366.723633	20290.72461	7850.016602	56398.25781	15311.38184	46408.48438	12632.27539	7271.91748	22271.08398	6586.760352	12388.77832	11999.33691	10094.75189	4598.14331	9719.988184	4104.533691	11884.53027	6547.280395	8279.505372	7962.674805	7274.656128	9170.15918	5649.241211	10957.67114	3471.038818	42004.3211
B6EDE2	1476452.375	2516310.5	600113.9375	1381891.25	1924417.75	1568147.375	2609287	2270125	347861.5313	2517805.5	1663144.5	388338.375	842129.4375	2366748.75	1168833.75	380647.4688	737850.125	1014935.625	1032657.625	324341.5313	1331082.5	339408.9688	2351209.75	477648.4063	2530741.5	173024.4063	1283031.375	434142.9063	1878793.125	1665718.875	1390520.25	2359088.25	367456.6563	725733.1875	1590162.875	2012155.625	1249216.625	1528150.5	271251.4688	1681802.5
B7Z250	18907.53438	30145.49219	54041.73047	22738.75254	22461.85156	22571.94531	30094.49023	33165.60156	29790.39844	17756.86719	28015.78711	13160.13477	41262.6875	31503.82031	13882.86816	39227.59058	18272.0918	24541.24023	16765.86328	13964.13379	12155.74805	21455.5834	14710.21875	32090.90625	45083.125	20453.61914	38406.55859	23660.36133	20548.65234	41266.45313	26324.1709	27685.99756	24938.45703	15899.96191	33675.55078	50797.69141	34781.05078	27373.91914	13250.50781	14864.19727
B7Z3V1	27901.54883	131832.8906	16622.31445	1052935.375	26080.24902	48580.68008	143514.8906	16121.61841	96270.36719	62956.62109	205318.5313	15750.70898	4465.716309	18677.51465	21456.10612	36948.81516	47926.91016	68485.47656	14709.85352	54470.33594	107269.5781	65705.68261	64348.22461	70770.36524	115751.5313	127269.8203	117267.4753	11582.54785	54934.65234	125029.25	268792.75	97089.54558	76748.79688	11937.53027	141107.3875	107937.0758	83318.84308	83262.48438	148274.75	12953.26465
B7Z4C3	19315.62305	194252.4063	213889.5313	16035.71094	121601.8391	214380.6094	139283.45	221631.5	130852.3461	64726.53516	31603.70898	170656.3281	218508.5156	24794.4082	261149.6719	6702.304199	284165.125	36888.12109	30151.79883	22521.58984	57905.88281	1642.511353	21878.64844	183521.0781	151284.3906	193094.9688	5980.709961	161481.8906	264264.3125	322303.125	66296.71094	206875.3906	203012.2344	125112.725	159305.7406	177745.3438	196067.5469	240054.9688	200152.5156	187131
B7Z550	147399.3125	154591.5	163745.3906	171782.2031	126561.2656	141269.9063	172769.5156	139912.2969	132011.0938	177168.3125	144047.5938	158721.7031	169850.25	130570.4219	132679.0469	190668.6406	109801.7969	116530.3047	160722.1875	139461.9063	137730.6094	164264.4375	123384.6563	188004.625	165287.4531	193537.3594	132851.8281	158100.4375	148691.2969	179354.5313	157361.8438	152753.6719	163200.6406	120298.4063	131159.125	159481.2344	178887.8438	160990.2969	193273.0156	179194.3906
B7Z5S0	252531.8594	25782.33008	96255.22182	171073.4375	599346.6875	264695.8125	114500.9531	271029.0625	222925.7344	254555.6406	324634.1875	161171.2031	139692	254614.2031	1159857.75	164759.9375	340763.0625	202948.5781	170199.9688	250862.6094	249059.4375	182255.0938	200169.9641	253223.1406	332777.5625	267771.9063	411345.9688	211249.1563	520561.4375	372619.75	242673.0313	278946.0938	307905.1188	138731.6406	322028.8125	293367.3625	194646.6406	384894.5	297703.0625	235061.9688
B7Z8Q2	4852804	5522080	3645346.75	4654438	2805741.5	4244723	3996572	3214783.5	3944906.5	6397780.5	4295572.5	3781874.5	3943222.5	4332085	4800060	3161501.25	4309192	3929216	3638123.5	3083845	5405448.5	3938126.5	4573103.5	5167179	3470866.25	6164212.5	5119590.5	3732216.25	5895957	5113266	3758560.25	6170006.5	3973980	3187949.5	2699935.25	4128893.5	3902070.5	5591380.5	7524251	4718272
B7Z920	27840.75391	81289.30469	81045.68516	93785.73438	138530.7031	81057	71476.64063	55418.12891	122215.4531	54061.60547	60011.5961	31039.55664	85278.22344	87737.85156	66756.71875	43230.14844	95119.21016	52576.33984	34140.21094	65543.28125	76178.59375	293969	62730.0625	45108.67188	361668.25	26955.67904	64168.01825	89922.07813	19628.52881	178589.1094	119492.1484	49579.69141	26404.9375	78220.60156	164219.6563	30632.2146	58298.10938	59860.78256	32465.27715	36895.25
B7Z9B1	20346.13086	13672.12012	18911.06933	26830.39258	19197.94141	29184.75586	11295.19043	17274.18164	18356	15731.55176	10732.97363	14297.33984	22998.35156	20438.45703	15211.10742	15829.82129	17949.92773	10956.04443	9722.589844	11895.28418	12312.79395	24365.93359	14788.84473	16448.65234	13778.04492	26803.89648	28420.25781	11705.49609	19681.52734	23696.40625	14440.45508	16414.10742	19980.83984	16595.51953	11051.8623	10272.94141	15917.72363	17785.66406	22150.96289	13950.49707
B7ZKJ8	62070.22266	57005.01563	53930.67969	33106.02734	33173.28125	71857.65625	53449.69531	45190.47656	34990.65625	30946.98047	34836.76953	48393.09375	43278.59375	34392.35156	35438.75391	70596.44531	51059.82422	42322.53125	65909.78906	42101.96875	40156.29688	40091.57813	29653.00781	43063.42969	47489.41406	43892.50781	84466.89063	43394.29297	46805.64063	68315.95313	40239.62109	45716.02734	55172.41406	37393.72656	35417.95703	49982.80469	62661.57813	65938.89844	68680.09375	45436.30469
B7ZKY6	3921376.5	4887482	3681223.5	10682266	10330447	8227234.5	6385914	7488954.5	8079163	8687634	6701625.5	5805305.5	8680954	7760367.5	6229182	1597055.75	4780693.5	2539089.25	6009645.5	2809614.75	2378258.5	3046840.5	8753428	7914072	3612358.75	6022679	5801180	6072466	4286697	6639992	3076147	5029963	2177591.75	10195975	2076916.875	7356372.5	9791969	2613620.25	3025283	4169842.75
B7ZL68	27340.20362	41309.75371	65053.76172	109245.5703	219514.1406	35328.26563	31673.14063	43042.16406	76629.79979	14619.84766	18782.81641	2698.061035	279562.1563	96863.53125	31384.50391	58845.3125	270397.0938	3699.862793	152323.3438	49863.50781	50070.05469	7365.810059	48135.28516	123635.4375	71050.04688	51704.21875	84937.67188	72584.44141	25785.98047	38594.99382	36744.96484	18097.17383	10613.92383	275578.9375	4255.386719	106959.5625	50974.5625	29027.54281	19848.74414	101446
B7ZMJ3	12652.15039	12881.07617	7903.995117	11139.32227	23462.85547	14378.03125	5456.962891	17163.03906	12153.92188	11322.1709	8462.47168	10010.71289	9085.143555	22042.92773	6530.444336	8195.257813	18427.33203	9731.245117	8109.358887	9439.289063	10377.08496	13498.29785	6235.352051	17199.19141	13347.94141	11217.65527	9046.400391	8592.442383	16096.57227	10632.94629	13690.70898	9430.613281	11500.69531	7584.52002	12083.3291	10331.80273	9019.420898	13647.22852	11326.24121	9782.722656
C0IMJ3	8510.081909	7650.399577	6362.54834	1244.338745	9332.330078	6859.769104	7247.377197	9023.504883	9474.46875	4953.627116	845.5871582	5039.683594	6870.95896	11252.45605	4790.046875	6388.944519	10141.64258	2034.868774	8914.056641	2652.010742	4018.623047	5632.821858	3984.875	6243.391602	6811.895019	4430.776367	4351.485433	4980.964014	5361.853027	6030.869751	5978.537109	7784.970215	4618.925781	7731.511719	5529.849121	7227.905599	7133.597656	5104.282715	3076.595703	5431.879785
C0JYY2	636283.625	706600	562846.1875	530619.875	807147.5	818095.625	712898.25	900800.3125	820482.6875	826246.5	666389.75	838485.3125	824046.8125	596057.5625	748377	583657.1875	1025085.375	517968.875	470133.2188	806253.25	749609.5625	686217.125	565638.1875	848474.75	738575.25	993757.0625	688695.5625	703756.5	1144209.375	792510.4375	732099.75	824262.6875	1257577.75	653025	824532.125	777582.3125	377382.1563	845145.8125	1212325.125	563614.3125
C9JB55	3679878	72328.92188	2680302.5	54136.01563	80865.71875	4383429.5	2448786.5	3650612.5	2752755.25	3929557.75	3725148.75	3059040.25	71782.875	141648.0469	4269944.5	1911587.625	97809.20313	2435780	42311.71875	1901083.125	79947.55469	3499679	3308925.25	3328150.5	3438974.5	3450106.25	3698059	62135.95703	74300.82813	88127.3125	2313078.25	59555.14453	73433.88281	2838022	43681.01953	4155928.75	48681.10156	2990746	3426586.5	2294666.5
C9JF17	1272183.625	1680085.875	1887820.75	1979708	3513739.25	1036687.188	820420.875	1269292.25	1631097.375	1629935.5	1077240	1643240.375	967478.125	2142759.5	1265610	1247017.75	2659712.25	1402476.5	1369077.5	2102315.75	1310279.25	1155335	2004762.125	1194730.875	1969247.375	1946979.125	1880343.875	1847677.75	1879108.25	1706028.75	2091871.875	1493141.625	2763495.5	1201469	1503988.375	1324479.5	1201694	1854657.25	2095130.5	1201549.875
C9JHR8	7836.431641	12860.65625	8707.767578	13356.41895	30814.35352	7250.76416	11378.3623	13447.36816	7271.644043	8566.851563	5630.480957	7406.338379	8971.696289	9009.772461	5045.460938	6934.38916	7525.078125	13903.41113	8040.414551	9753.643555	33589.35547	5152.056641	3133.144043	4745.472656	5983.460938	19044.15625	7137.241699	4758.799316	5748.967773	11005.08887	4115.623047	4964.265625	5928.876953	13674.15332	11906.86133	6349.651855	14091.90234	5336.605469	3048.880859	8106.191406
C9JPQ9	758260.875	524943.8125	218291.6563	722027.25	354140.8125	454923.0625	764541.9375	337339.1563	427758.2813	749169.1875	865279.375	723931.375	398778.7813	373667.3438	1138346.875	623402.25	985373.5625	400235.4688	633601.8125	546527.3125	964734.75	277230.9688	370944.5	340375.0625	447464.7188	409709.9813	392407.7813	356024.8125	648611.0625	242125.4375	818830.8125	427612.5313	672945.125	1060549.625	891263.0625	346027.5	543927.625	344493.625	747183.4375	876009.3125
D0PNI1	3491.984131	9152.293702	21123.26953	25441.99609	2464.789063	6147.654297	6885.32959	16912.07813	23479.48438	21003.42969	19189.81641	12920.75269	14560.54297	17377.57617	20019.46484	27262.94141	31363.22266	63497.61328	52409.9375	58054.75391	25668.0293	13000.51758	48123.47656	10267.41309	20676.44531	4156.946777	19726.35156	1107.439575	13205.76953	8204.033203	1751.256958	9220.547362	7943.504395	23486.89844	7823.207325	16825.7793	26197.23828	7839.948242	11066.80273	25932.33008
D2JYH4	10719.59766	26310.89453	36422.56641	97710.1875	38192.20703	50069.48438	46009.67578	72903.63281	79320.54688	80924.13281	111434.2734	46847.08203	51986.64844	52849.83984	90502.38281	207402.625	119337.1563	881058.75	264505.1875	286746.4063	75430.45313	52547.85156	229469.875	23203.14453	77037.77344	66358.54688	28695.36523	35151.50391	55824.76172	68944.86719	24927.00391	38740.09375	33107.30469	21845.67773	21496.28711	69840.11719	75727.71875	47210.84766	22837.56836	30437.51367
D3DNN4	56855.92188	57865.03516	66513.57813	30228.12305	42940.24609	48471.62109	36925.37109	59922.02344	87988.54688	74134.34375	67646.1875	53976.27344	63664.09375	38918.44141	77562.07813	46634.92578	51633.49609	41593.45703	33109.69141	40821.40625	58956.46484	49014.48438	57375.67578	68459.58594	57882.25391	68235.74219	60558.64844	62548.53906	74741.75	75412.80469	62546.37109	78023.25	59569.54688	59271.74609	59647.05469	57309.11719	51469.72656	59422.09766	71846.65625	47068.74219
D3DQH8	13252.07266	6739.453613	5765.407227	9998.824219	6217.787598	12677.4292	10276.68359	18975.88281	9032.472656	6487.408691	12889.78613	10945.35938	6305.407227	21001.28906	13062.47266	17973.99023	29428.92383	16646.12695	18202.08594	23206.89453	26329.19336	16671.05273	35625.45313	8246.083008	19404.63086	42463.29297	10583.6084	5596.549316	6995.812012	13455.43359	10224.67578	5002.151855	8482.956055	6633.879883	7296.712402	28032.42969	14897.40234	8548.791992	11210.99902	16400.66797
D3DSM4	6761.667969	16551.42188	14552.7959	10657.21777	19882.66992	7629.275391	10969.69043	11488.12695	12106.06836	12823.00977	10884.60059	11887.85742	15784.45508	10190.07324	9413.902344	10730.43555	17052.4668	7606.447754	9390.772461	11548.4668	10407.00098	13445.89551	11199.81641	12265.04863	10599.25459	14265.83105	11758.51094	15109.41309	13876.22266	13038.50195	12684.0625	9189.246094	9840.03125	9464.493164	10418.54883	9427.930664	9028.291016	11330.63477	10154.89941	8466.697266
D3DU30	15396.54102	35877.39844	23678.5625	24831.24219	38498.22656	15891.07617	35751.90625	19402.80469	22778.74414	39206.3125	19979.01758	30502.04688	29830.31445	33401.33984	10041.50488	14649.97461	39123.14844	16360.33203	17618.8125	39686.88281	31047.43555	22988.92578	20639.25977	15346.78613	31308.61328	24273.36328	16214.18945	30633.53516	21415.19922	31274.07422	22664.92969	23446.12695	27570.42773	26621.26758	15513.06543	15810.69336	23114.75391	13392.0957	33491.57031	21827.80078
D3JV41	58301.60938	145941.9844	110403.7734	165004.8906	35842.76172	123045.8125	110521.875	358963.0313	123427.5469	127233.2656	243958.9531	189567.875	134222.2813	664966	358729.625	450780.4688	728842.625	771738.75	456975.375	568772.375	981169.0625	373728.9688	747046.5625	166607.75	534426.6875	1325628.125	212525.2813	44194.75391	122591.1875	225230.7969	153912.2813	67150.21875	152758.4219	121631.3594	78925.92969	749616.5625	408115.7188	114129.0156	174694.5156	469631.4375
D6CHE9	10492.77409	3106.908691	6005.728516	40365.98438	5530.993652	5962.139648	5252.053711	2404.362793	3450.943359	11675.82031	17294.2168	2846.863525	3120.560791	3939.086182	19167.37109	32588.22266	14457.75195	187358.2031	90785.71875	79053.46875	12076.47266	14083.39258	7522.053223	6596.224121	8766.701172	47254.48438	2154.038574	1677.707153	2962.389404	6299.139648	8651.061523	3793.916168	3264.976318	880.4537964	1825.12439	6527.719238	12537.74316	3075.868164	3321.285889	2113.238037
D6RAC2	55772.87227	67983.88203	75410.10938	57963.22266	39687.22656	65811.27539	78472.67188	70245.92422	69869.13126	58823.5625	87348.14063	65973.54688	73241.59375	35613.74219	52995.06797	48153.76914	38366.97266	56855.23828	43184.60547	55924.62109	64701.05078	49774.17969	49732.81133	39914.26094	58012.13282	53018.72695	19623.19727	29806.6543	1627.57605	2630.185791	54060.60859	48349.32813	46883.05469	104134.6094	63319.98047	35827.41055	58783.87109	71610.58594	23612.56289	78280.85938
D6RF35	3763629.25	4874366	1817573.375	1835940.75	2183365.4	1921194.75	1067964	461268.1563	1263381.5	2339635.5	869685.1875	868642.5625	1725509.75	3646414.5	3499682.5	1646837	2409528	3483413	1327237	1583434.75	3972978	2398431.75	3683023.5	5548704	3126283.5	5293942.5	533583.125	2459697	947514.5	6383751	1764944.125	1388147.875	1472309.625	3185996.5	1049498.5	496365.4375	2177721.45	2274719	2376124.75	1895770.875
D6RF86	72855.70241	3767.500244	155037.2656	5227.745117	29729.46289	116328.1016	37790.37744	3934.890381	61960.87109	44887.71134	2917.498779	124329.6641	3109.065918	40813.83203	154376.8438	6670.171875	62007.89063	18781.44841	51924.39063	158679.8906	91152.66406	80714.99196	95488.21094	107348.4063	62653.4875	154358.4375	1915.339233	255560.8125	83856.30469	69216.8252	2560.761719	99194.90625	88954.17188	96079.16212	73244.16406	104272.5996	192454.0469	116656.7266	66043.6875	64676.80469
D6W5L6	10294.2998	2117.491455	38179.30469	20051.40234	42625.75781	131602.4844	14189.02148	19070.05273	13931.31217	122957.8047	27352.11523	36295.83984	23948.82324	14376.99414	26045.4187	16816.86328	26963.20703	16235.26628	12667.27271	57484.27344	79750.17188	17391.53239	21134.3325	141186.1269	22203.00545	22165.73161	139357.6563	29356.13263	1468.077148	39175.18021	45931.16632	16934.17773	24106.92969	10168.20801	276347.8125	36395.46875	17943.96875	116525.1172	10630.84863	13798.6123
D9IWP9	1584064.375	2441615.75	2048915.375	1109809.5	2073288.75	1857029.125	2069706.625	1789910.5	1544930.875	2087252	1455209.125	2363427.75	2740144	1405944.875	1923728.875	1259258.625	1907444.625	1241724.875	1549711	1002123	1957337.125	2013888.5	1691073.625	1415009.5	1759807.125	2639563.25	2171424.5	1476344	1934058.5	2331392.25	1683274	2449359	2567134.25	1028988	1471572.5	2059703	1986202.75	2024479.5	2400783.25	1647563.25
D9YZU5	8069222.5	16142525	19641066	103961936	6861590.5	33664864	6477556.5	11452330	16047921	41659228	39338160	21745434	9830609	43999912	28791318	64806344	33685296	216920576	64433704	146709344	79523520	19744706	63343336	19849476	24237410	8474397	14762518	3796818	8758515	23052770	24202908	23077678	8329143.5	9549855	10657140	17284920	27658244	43818608	20531078	19442808
D9ZGF2	5968.931152	7780.686035	9566.027344	11698.92285	23123.27344	9225.084961	24401.35547	70004.90625	13335.86621	9388.466797	8285.505859	11427.08398	16415.7168	13494.7832	4626.994141	28468.66406	13946.06641	29107.24805	6461.854492	35612.76172	34412.96094	30745.19531	20360.33008	20909.37695	18000.77344	15284.93262	78871.44531	5199.333984	7127.068848	61739.96484	8387.461914	84075.63281	9562.473633	7997.487305	44589.60547	10310.86816	55037.92578	15949.70898	8249.301758	7234.237305
D9ZGG2	2073952.125	2422482	2593697	1951840.5	1566803.375	1954105.375	2817391.25	2778437.5	1938421.125	3295937	2925199.5	2610572.25	2427397.5	1706313.75	2873718.75	1986768.375	3042515.25	2164025.25	1263684.125	1994484.625	3062339.5	2954859.75	2555229.5	2828007.5	2236794.75	4114453	2936178.25	3097462.5	2787701.75	3671848.25	2411409.5	2843744.5	2839819.5	1714117.75	2394001	3219352	2223505.75	3352684.5	3147543	3199269.25
E1B4S8	458955.875	375984.5938	518203.3781	138097.2188	622479.8125	535106.0625	279553.6563	806770.875	602358.8125	38507.87891	138497.7656	26552.55664	204137.3594	466607.375	4888.40625	360782.5313	421642.5625	340826.5	228010.2875	192784.25	361066.0313	435611.8438	26316.25391	497570.7188	406311.875	668716.375	582703.0625	307322.375	282205.375	531465	446981	700618.625	30570.26758	522360.5313	488544.3125	548343	244913.5781	442245.625	728134.75	305182.7813
E2RVJ0	13483.81738	15256.26074	40321.5459	97651.75781	38721.51953	42745.8125	81621.46094	37779.72266	35120.99219	31888.14648	62620.26172	23033.47852	100549.7031	406877.3438	48045.26563	46069.14844	51370.69531	191784.6406	133319.6094	132860.4531	68340.30469	36202.44531	231428.6563	51050.57422	39828.80859	39286.88281	8213.420898	191486.75	26553.06445	17020.36133	38110.58203	14894.63831	86335.16406	52224.82813	131397.8594	36144.36328	38444.51563	23092.51563	13825.82227	109559.0703
E7END6	37789.62109	41867.12891	43799.44141	26864.09961	36723.44141	39025.41016	38013.21875	34523.19531	49598.89844	54801	32330.50195	38351.21484	39829.28906	32804.23438	16124.23633	33726.00781	34834.30078	34490.17578	27548.60352	25426.05664	47971.76172	49729.89453	23885.47266	39700.44531	46659.23828	60120.08984	41307.65234	36898.18359	48900.54297	62045.625	16865.50977	41903.15234	124290.4063	31403.95703	36700.58594	50075.63281	37679.42188	24925.95508	54278.70313	37218.17578
E7EPV7	12403.03213	12751.9397	21397.62305	48826.66016	10363.15015	6927.762207	9578.980469	15995.73242	7123.528647	8248.481445	11037.50586	4143.777832	24841.60368	12598.37402	4194.762695	19524	9297.227416	83750.19531	15683.54297	37387.57813	16399.29492	6117.856934	19199.32617	4782.188965	3243.493408	11276.23047	3209.859375	5146.553956	3853.730762	5280.050293	5828.257324	6066.940002	3232.670563	3308.150605	2269.064301	5312.696289	6291.911621	10331.16504	4346.244629	3520.451172
E7ET86	18298.13086	1782.301514	4778.641113	7247.037598	8013.569336	13289.34375	6493.752441	5543.462891	10028.28711	7384.57373	12014.14063	19220.31055	4467.518555	2462.416504	12859.17383	5545.770508	15964.93359	3474.968506	3475.054932	3930.997559	8693.454102	7060.89502	10496.38184	8960.920898	12805.59277	11156.97754	12946.75684	12686.79102	15421.94238	4558.647461	14521.00977	12487.80957	9366.578125	5602.585449	10986.52148	9502.410156	5730.310059	13603.34473	26400.2168	14310.57813
E7ETH0	297672.8438	406962.9688	331772.25	254034.2969	321198.1875	320501.25	450054	371073.9063	321538.375	286804.5	298079.4375	371322.8125	469646.875	262084.6094	270890.0313	357540.8125	301791.5313	208267.2344	247540.0938	234073.5469	290365.0625	383352.8438	256304.0625	336414.5625	297547.375	391279.3438	318020.6875	343551.0313	284249.9063	321975.2188	288755.0625	328263.4688	344148.4688	321792.8125	252874.0313	396421.125	341705.25	353694.5	331451.8125	318185.4063
E7EUF1	8449.633789	7465.238281	7446.232422	5576.826172	11024.96777	7709.507813	6354.74707	12140.12109	7831.828125	5175.0625	6047.981445	3791.888672	10833.77344	10325.58203	4466.179199	3993.070068	10401.41895	5195.380371	13489.08008	4055.332764	3412.714355	7704.633789	7010.311035	13007.05176	4362.310547	2278.336182	10386.42969	5716.956543	9286.795898	4430.145996	8171.652832	7605.275391	12592.31348	9925.644531	9928.629883	7214.989746	3142.929932	4418.78418	3384.812012	10314.91699
E7EWH8	509377.9063	18918.43359	301290.5625	389830.6875	157510.0781	536297.6875	279972.625	22204.1543	136440.5313	103921.5703	19061.13672	1391997.5	56213.17578	614525.375	767840.8125	91430.9375	48055.48438	22313.21875	469733.3438	80695.08594	329877.3125	34233.66016	283226.4688	34580.10938	988526.25	65273.81641	134691.7188	113605.0703	179684.3281	40023.50781	53338.16406	76297.82031	1501957.875	328924.9688	185640.25	76749.5	86766.82031	232711.2188	173104.0781	70350.3125
E9KL23	5965311.5	7887814	8897766	8766118	9473709	6217255.5	11385902	8351637.5	6770089.5	7532387.5	7037603	8394505	8609501	11725902	5451562	14284036	11147264	7320466.5	6578201	8331842	7507212	5787879	6327140.5	6281554	7081697.5	7923766.5	7881732	8157955.5	7865047	6342755.5	7823184.5	7040023.5	8121828.5	7042901	5913814.5	7391686.5	6930798	8053948.5	9314831	6768444
E9LUX2	11277.88574	7151.235352	21149.99024	21419.60547	6436.637024	8865.59082	6037.9021	6232.035059	5957.586572	8604.981445	9255.451172	4196.875	20058.10547	5715.911133	8181.832031	9488.589844	3146.34082	29303.47852	21162.61914	15942.54199	11464.47168	3777.087646	8971.157227	4514.327148	4268.513672	7664.916993	3886.542236	5596.549316	4220.716492	5841.205078	3981.788086	3865.887451	10930.87451	10275.2889	3664.914673	5564.598877	5044.61377	10482.12012	5300.145704	4458.70752
E9PEP6	2610.006348	19920.38477	3326.226074	10722.69336	18278.41406	3929.291748	7837.668945	11529.80859	3312.958984	12679.20801	9864.980469	6317.317383	14864.96875	12960.04297	3424.685791	6178.713867	35861.78516	13016.82813	6616.947266	16592.66016	10342.29883	4885.521484	11483.93848	34379.00391	16238.46582	6664.313477	6640.498047	7741.922853	6513.633301	5085.130371	21689.15625	11571.1123	12443.7041	4935.467773	16104.81348	6742.108398	3730.462891	6253.251526	13138.65332	18811.83789
E9PFZ2	54807.23438	41204.98438	17396.69141	35367.92578	49229.01172	30954.1875	55827.53125	30695.92969	39519.26563	26946.00391	26826.54492	49969.69531	43783.28906	33011.05469	26797.39063	32758.80469	59315.00781	19948.98828	37362.12891	39262.85938	29838.19141	43064.80469	21408.63477	37200.71875	42896.39844	53132.16016	24736.91602	65811.51563	40804.99219	47566.39844	29275.14258	30521.52344	35620.49219	40656.44531	46825.3125	45923.47656	44278.60938	60029.21094	32717.10156	38848.91406
E9PK25	5373.118652	2928.845703	7485.001465	24924.43945	2505.527832	5296.453613	4662.86084	18215.65039	29709.56055	15388.81836	13862.67871	13490.00977	15336.01855	46277.45313	26536.69531	33861.97656	39175.34766	112116.8203	38919.40625	51422.52734	31121.26758	41875.80078	44952.27734	24479.24219	30704.69141	13698.07715	3331.430176	4412.472168	14477.60254	16330.81738	4746.077148	9757.999023	4794.180176	26758.18359	8647.286499	23425.14453	18379.09766	12509.40332	12854.38379	18384.70898
F2RM37	65382.91797	96341.64844	101136.9375	57252.80469	63756.68359	56069.66016	109382.6719	71250.70313	51572.03125	64508.90625	80086.14844	69164.44531	70213.21094	56917.03906	38215.18359	68338.75781	64655.26563	53466.17969	50866.01563	55195.98828	72003.11719	83269.85938	28914.07422	77611.70313	55763.35938	88202.64063	94509.4375	62427.44531	77077.53906	85724.375	32346.47266	82295.94531	75112.42188	63917.52344	64420.49609	91117.24219	76286.54688	36214.94531	89702.72656	59635.42969
F6KPG5	1735483.125	2774462.75	5710224.5	1652178.25	3976093.75	2580998	3038211.5	3492716.75	3300367.5	4115048	2838644.75	3830723.75	3835098.25	3070187	2735225	2050385.25	5139639.5	3485204.75	1194202.125	3257604.75	3839696.75	3630165.25	2646737.5	2721126	4658475.5	5559252.5	4399923	4072179.5	3971420	3959714.5	4124614	4532162	2996253.75	2087125.25	3319719.5	3353800.5	2670284.5	3844706.5	3879912.25	3451739.25
G1FM90	1734520.75	1817397.875	1953644.75	2458923	2591867.25	1392081.625	2047811.375	931281	1234871.375	731744.875	1520611.625	380367.6875	228836.4375	1524460.875	1506748	1307639.375	1356697.5	1095488.25	1299836	1740961.75	954011.875	439078.7188	1943438.875	1810469.25	968416.3125	2571244	1030475.188	2146543.75	1245961.75	1658203.625	1851418.875	1421890.5	697272.625	2353161.25	1414981.75	1148372.5	2347198.5	1505525.25	1726233.125	2506257.25
G1FM92	93966.9375	106942.8594	75418.1875	67185.59375	397948.4375	114555.3672	115247.0781	116045.7656	50853.09375	80824.07813	170434.2969	66256.02344	53685.71094	170673.7344	79991.57031	114776.3516	88764.82031	87645.82031	82280.75781	119525.3203	37666.73438	53543.21875	235777.0938	65125.71484	103250.4219	121103.1875	91878.46094	143977.3125	95877.60156	110436.25	145558.2188	58527.35547	101876.9063	104602.0703	92948.99219	69303.34375	127215.6875	61827.03906	92211.84374	112974.0547
G3GAU4	5593033.5	9870791	7248686	4123696.25	3602193	4433840	3615081.5	8335146.5	7808034.5	4433485	4447376.5	9752102	4855085.5	5515839	9271744	3454894.5	6097003	2211782.25	4256415	4072933	4143102	2056569.875	5916277.5	3656727.75	2878859	4612097.5	7364955	4543067.5	3769033	2611001	6577857	4849097.5	3662628.5	6915083.5	5480212	3666972	4882561	2987329.25	6610418	5003638.5
G3V0E5	16539.02734	20521.47656	20551.44141	15670.2959	31388.35742	11439.48145	20770.35938	15908.36328	17097.21484	12171.05762	11039.37891	19788.44531	21843.80078	34093.83594	16715.45313	13139.53809	29316.35352	11531.36328	9504.368164	18239.48828	19464.38672	15002.66016	14595.85645	11527.57813	9664.213867	15422.43359	22041.07422	18341.05664	11498.57324	14010.0625	15211.87988	30653.63477	8603.647461	15358.90723	13252.23926	15745.64746	8504.262695	11901.63867	15310.71973	15004.84375
G3V3A0	18532.7207	34988.4375	14814.97136	27046.66211	19442.08594	10072.55176	45254.23047	15599.9502	9421.175781	23272.59766	15789.98828	29832.05273	18771.99414	9489.707031	25252.08594	77945.67969	30671.64648	7635.42334	10824.64551	32208.44727	25385.07617	14967.92444	12399.36035	9098.446485	13321.09241	26977.36328	44336.85156	52441.32813	15038.05469	22363.60156	13220.10156	24238.52539	19353.04688	11506.62402	7973.686523	13032.96582	10989.17578	23539.25195	19361.33594	20782.74219
G3V3X5	11628.78345	7422.005371	3482.700195	9710.84961	14760.46875	23221.88281	148172.6563	6436.946045	18172	13994.58398	8127.831176	7594.066504	1783.439087	18718.75391	10019.11755	3785.302673	1484.480957	6628.396789	2978.984131	22628.30469	22977.55469	14682.0296	16563.21279	9843.765723	11254.14355	33926.98112	8462.440186	10903.53125	2424.44043	9914.962012	8804.839844	6976.841858	4674.938477	225929.25	4399.631836	1110.076538	12670.16807	15544.58993	5324.679688	10926.91211
G3XAK1	49051.22656	48627.44531	55846.46094	40015.76172	31267.52734	50872.57422	56616.32813	30383.10547	44880.0625	36820.26953	62573.12891	46042.57422	42196.33984	37486.21875	43609.46094	31523.88281	67883.23438	27972.88477	34092.58594	25690.38281	33759.80469	48339.27344	37944.60547	46030.46484	47456.69922	56041.51563	37384.39063	45180.60547	51206.41016	56249.78516	43502.67188	54742.65234	59188.44531	30853.10742	39896.65625	49224.33594	44701.30469	56403.42969	27769.41602	46304.65234
G4V503	14305.86035	42373.33984	79309.46875	38520.82813	47436.85938	42993.61719	63834.64453	39178.32031	52810.36719	38204.12109	23347.89063	40195.5625	49512.60547	88972.92969	21064.38281	50767.31641	69023.99219	41961.94141	15740.77246	48342.26563	37152.32813	53684.00781	40063.59375	41964.71875	42121.38672	68969.96094	28629.07813	42566.42188	49542.625	66081.70313	38769.89453	39022.11328	50670.26172	47508.58203	27192.58203	50697.71484	61547.07422	43894.55859	30035.64844	40269.68359
H0YAC1	261580.1094	244441.1406	190631.5156	164375.9531	206190.6094	240295.7344	243164.7344	227870.7969	279021.7188	228657.0313	240472.1094	250962.0938	265000.25	199551.7188	292370.9688	153186.5313	213532.0469	191151.2969	143899.9375	178030.7344	266333.625	320012.4688	208133.7969	294932.6875	266361.2188	287609.1563	266728.4375	238196.25	181633.1563	374190.125	190407.0469	256478.2031	332444.4063	155210.6094	156827.5938	271511.6563	255647.3281	317421.7188	212900.9219	212648.3906
H3BSA7	8590.445151	8449.10376	9930.040039	64208.58594	11838.00293	16152.35547	4415.499512	11869.09766	13215.3291	17224.29297	17810.3418	7975.837035	11334.11035	18847.20703	21903.84961	23145.99141	18463.55725	69918.14063	22961.81325	51165.01433	14969.81348	15977.15039	29179.60742	6448.384766	15780.37598	20829.14453	32735.70567	13499.54883	12374.59561	9227.602539	12228.41992	12615.07861	15272.32617	13699.75366	13349.07715	4820.876465	16086.66699	16133.63281	21337.18555	10850.09375
H6VRF8	27771.35547	28505.86914	37458.82031	23490.39648	35795.44531	31314.44336	20507.6543	37150.51563	22194.5625	30465.87305	110668.7344	52681.97266	68103.82813	84739.35156	43448.61719	20686.50977	26270.65039	37877.58984	24260.34961	48137.34766	21055.34766	35396.82031	37978.3125	40016.54688	35764.22656	76374.875	27553.33008	31618.31445	24765.49414	22402.43555	20910.89648	37614.61719	25234.29688	20073.125	16429.44336	29625.7168	37443.95703	15290.90625	50924.41797	53086.58594
I3L145	52889.14453	34048.41016	52497.44141	82698.29688	87568.65625	42419.42969	44456.75391	102227.7813	41872.83594	50011.54688	40752.66406	31473.44922	38614.61328	132012.625	24993.38281	60687.40234	178048.2031	39102.28906	72484.83594	61558.87109	38186.75781	29697.89844	40735.08203	79558.71094	46502.35156	57206.45703	59873.39453	52379.98438	95195.53125	52152.66016	89821.27344	42901.12109	128586.0234	72461.8125	52208.13281	58687.25	47042.98047	46176.83203	57604.35938	36902.76953
I3L495	2246.667725	3557.600342	5530.972519	10126.8877	8035.16294	1199.898926	8476.547852	3067.787109	2607.536621	6481.931152	782.5614014	6042.148438	4730.587402	5974.39209	4488.367676	11473.70605	9928.713867	25645.50391	5802.779297	8529.495117	8712.744141	5134.06543	776.3109741	1318.167114	7000.127441	6191.037109	5013.561158	4468.812012	5952.03125	9942.227539	4580.668457	8224.041992	4821.866374	5327.123535	1766.223755	618.4870605	4582.833496	6638.831543	5353.644531	5948.354004
J3KNP4	4166.900879	11326.10645	9612.115356	8900.963867	13022.16113	9879.319336	6553.996582	6912.205566	13540.72852	8231.300781	12700.68945	11199.99512	13459.22266	16833.85498	7713.82666	6032.630371	8965.662109	3461.481445	6974.394531	6025.330566	9044.450195	8404.03418	6618.073242	10809.99141	7341.898926	8870.773438	12316.26628	10358.21387	7017.688477	8220.180664	9528.791016	6723.79541	6405.783691	6671.157129	10065.25879	11307.79033	8840.911133	9014.051758	11092.69922	12043.38867
J3KPA1	21025.61719	26237.5625	5092.008789	40200.17188	8372.602539	18752.83984	18970.47266	15410.39453	14329.32324	20175.71094	21180.30078	17332.87891	15524.61133	10945.53711	17155.82617	13646.6709	27256.12305	17252.16602	40266.30469	11473.78418	33612.66797	18316.83398	21767.0957	19567.87891	16395.74023	26680.63867	27896.30469	19671.1543	16655.37891	20745.35938	14083.69336	20637.34375	19082.8418	16186.41504	7204.015137	13625.70508	19856.26563	19785.32617	16898.60938	20942.46094
J3KPS3	3287.21875	9149.128906	9391.21582	26975.81055	9145.536133	12083.4707	10769.96191	11103.83984	20338.75586	18515.04883	16786.81445	11156.01367	11268.74121	16419.13477	16240.01367	25636.88086	25658.76563	63228.41406	33885.3125	45804.22266	21713.75977	9371.28125	35748.57031	12120.52051	19521.10156	11937.6123	22615.00195	8843.689453	10461.34277	13850.91797	16822.71094	11625.95898	7011.722168	7687.433594	7872.539063	18155.86719	15465.26953	13493.87012	9437.732422	14597.66992
J3KQ66	116896.5992	23468.79297	24247.25	11328.0293	179861.9531	40262.26172	82623.92969	112008.3203	229156.6719	82032.05469	82008.1875	238042.7656	3654.676025	132951.2656	210555.9844	73692.48438	59416.40625	68924.38281	129492.2578	145079	161112.1406	211539.5156	66387.41406	221266.9219	188169.7344	35305.63672	54663.99348	95313.45313	77505.08594	122177.4766	99395.57422	151684.8438	3521.813721	53450.53906	99038.14844	122116.3359	60784.7638	2201.318359	223927.2031	3089.325684
J3QSE8	228834.75	5202250.5	207500.5625	198568.0625	240928.3281	211659.875	164846.1875	271848.375	235058.4219	5979271	4402370.5	4367519	4877875.5	3482519.25	274253.875	155937.25	6093918.5	226885.5156	140894.4844	2695935.25	291541.125	4091076.25	240622.6875	4905852	3771804.75	233478.4688	253912.9844	4760289	310292.4063	321221.0938	302381.5625	5907396	286835.125	188332.8281	231982.5	5632692.5	250902.5156	316787.5	353642.875	4211637.5
K7EQ25	10187.51963	10617.68652	14840.75488	9312.751758	9468.470703	18554.16016	13218.69238	14825.00879	10244.16992	8982.365234	23153.02148	11239.53994	17947.44727	12346.05469	9813.443652	5677.262695	13115.87598	7176.233398	8498.964477	11187.70703	11613.06348	16505.2793	9860.40625	13722.69922	16047.25195	28907.46533	14791.74805	13213.88672	11142.35254	7037.834473	13593.96582	8716.498047	15435.62402	10457.96777	35442.85547	10171.15039	14165.70605	8375.401367	10130.99853	10976.10254
K7EQ86	20618.30339	10448.02148	22407.01758	6837.616699	17227.47266	155008.7969	11354.60645	44088.52344	9302.833984	10780.0498	26840.46582	3730.782959	34110.88281	174745.2188	68780.23438	53103.48438	1397.726563	17351.08008	8021.114258	35784.63281	9689.370117	47086.76953	14598.26074	191842.7813	2455.262939	9246.348633	26175.48828	64731.49219	15276.7002	8762.857422	154487.5313	22865.42188	5760.050293	6871.757415	5467.910645	27605.13672	44668.83594	4561.440918	16341.57422	147613.8438
K7ER74	1792800.125	1352185	1579232.375	767257.8125	2317289	1517563.75	423636.2188	1267909	1492419.25	3048076.75	3473170.5	1114603.5	918840.25	1223401.5	5225038.5	1180231.875	1678126	1240888.5	812545	1254063.875	1717322.5	2158942	3382650.25	1464391.75	1188197.625	2984543.5	1496319.5	1267381	2137617.75	2780465.75	1048720.875	1974826	1529101.75	649293.5625	1690206	1973147.125	1048183.813	2156046	2132289.5	1451746.875
K9JA46	1512097.375	116848.2969	126018.9922	31097.52148	11694.82324	86803.59375	60750.79688	3787.263672	58725.16016	29378.91406	43314.60156	28603.14648	76375.24219	3454863.25	21265.82422	17790.36523	310548.4063	24465.81055	790307.8125	20674.01563	23168.01563	5263083	31563.11523	101804.9141	47517.73828	54786.05078	82716.58594	47262.16406	1388801.625	48313.53906	72243.21094	634402.4375	62601.58594	61262.01563	528856.6875	2084699.125	88654.42188	71924.15625	2657206.75	70116.46875
L7UUZ7	9642.03125	17838.0592	20202.21875	34298.20313	137362.2188	6137.75708	8083.738932	4617.855957	825729.5625	3711.671143	7866.439941	24145.33643	24562.91716	25633.82325	3254.190186	150703.6563	4405.106934	16149.87598	25848.95508	22657.50195	3536.032715	125675.2368	19923.61328	452432.6172	20740.02539	1141950	1208667.125	626599.1823	1353351.75	369025.5933	166373.9014	706551.9707	595702.5625	693036.0115	338368.1148	287500.4911	3029.844482	1219949.25	423935.7981	5775.325195
L8E853	7812.457031	9195.280273	24779.84961	26596.27148	10120.66895	24783.53906	7753.097656	18582.55273	8817.136719	32088.49219	54536.85547	3220.498535	8923.607422	15635.83008	21776.89453	39388.83594	7521.765137	19935.94108	96007.01563	36490.67578	13216.72461	7828.27002	9227.936523	23820.48633	3986.793945	28943.14063	15150.06738	19428.64877	20470.70898	9357.334961	90912.46875	15418.25391	28287.67969	22000.01172	133306.25	34061.0625	60569.96484	15672.58887	2977.250732	25979.33203
M0QYH4	161193.8594	82683.20313	105194.4453	69995.23438	342360.9063	234164.875	219152.8594	496983.9063	836645.625	50177.98828	102659.2344	173857.8125	131490.7188	176444.4844	84679.65625	25167.89453	333109.875	3848.147461	96018.80469	276501.9063	346922.5	92755.84375	34124.60547	37077.6875	312156.2188	86420.24219	559121.5625	151057.7344	27791.92383	211960.2344	446284.6875	331179.7813	180372.5781	215407.6406	135437.7656	17557.05469	204978.7031	49056.37109	126941.5547	161056.9219
M0R0Y2	46398.43359	50098.90625	4626.03418	46656.21484	40632.95313	49227.75391	60989.54297	16393.79688	39879.74609	44460.30469	51214.24219	47625.83203	56444.85547	39903.80859	55087.26953	45283.14453	54311.67188	14394.87109	17995.8457	18223.50391	48910.16016	63597.54688	21274.78906	57637.46875	62027.90625	62111.4	57196.96484	44112.44531	62145.07813	64651.61328	47813.17578	43239.09766	75559.53906	38140.87891	54171.73828	58396.67578	62496.375	10152.66602	55034.46484	43281.72266
M0R1Q1	1377530.375	1231325.125	1297186.75	380675.125	708369.875	1238619.5	1350176.25	1405332	1101201.25	1075957.5	1489931.875	1702357.25	1207298.75	685972.5	1531803.625	1914661.25	1572996.625	994623.5	1000010.375	1467005.75	2328540	941669.9375	834520.3125	1429195.625	2139949	695786.375	1205145.25	1605499.25	1770744.375	1250189.25	877105.75	693872.6875	1050614.875	1071029.5	729689.625	1293439.375	290486	1677295	1880532.25	1440828.5
O00187	55876.56641	35502.09375	58538.1875	28937.08984	91504.34375	30564.70508	64780.02344	62628.23828	37149.55078	71616.07813	35561.08984	27136.20313	57810.70703	48028.49609	44957.75	51544.10938	66658.76563	23145.91992	36946.51563	38494.57031	27157.64258	32102.00781	40467.39844	46954.54688	26017.13672	78248.40625	27477.61133	49506.50781	41681.49609	62477.28125	53392.16797	61828.36719	78097.26563	30100.67969	41482.50391	43170.85938	33583.78125	31653.33008	67855.40625	38956.57422
O00391	29759.85352	29733.00781	30943.79492	32409.02148	53376.56641	41658.94531	22873.61328	33078.40625	27274.09375	33695.26172	35348.12891	35756.16016	37168.19922	47201.87891	32126.96484	21956.57227	50535.5	22950.94727	27883.44922	30385.04102	38305.61719	27177.43359	27581.47461	34514.46875	30202.79102	41067.08203	37433.17578	38949.03516	44390.76172	29447.25781	33017.23828	37847.18359	34060.74609	25673.77344	34599.75	28983.41992	31474.02148	26756.54492	36565.78906	28788.99023
O43286	5692.620605	10176.7334	3567.226318	7693.822754	36764.73828	6452.204102	11230.04102	12601.49902	5485.232422	6380.317383	9790.290039	12854.90039	13239.47363	14679.6377	6635.714844	11444.14355	17822.5918	8351.913281	6434.866211	8429.90918	11022.81934	6385.364258	7336.875	7677.634766	7670.890625	21042.09375	11736.91797	7380.431641	10208.36719	7947.118164	10390.7334	7991.956543	11747.29102	9554.023438	12053.71191	9201.917969	8682.011719	10700.58691	10978.41211	8247.189453
O43866	533369.875	742775.0625	620583.8125	505217.8438	748430.4375	347014.9688	716775.1875	269290.4688	256952.0156	673177.875	893625.6875	461044.3438	772030.875	688982.875	303544.5938	185366.1563	490397.5	772536.8125	417105.7813	394059.4688	614212.8125	802481.4375	559265.375	760587.25	382531.5938	417584.2813	452273.3438	290268.5625	344500.0938	863726.1875	381412.4688	753171.4375	676052.625	663288.75	757279.375	584904.1875	567524.8125	569830.25	98724.65625	544464.75
O75083	68425.24488	544730.9375	71622.09116	6691.294922	99465.59961	7667.868164	200473.9063	853817.875	8190.164551	7971.235352	13273.00879	291295.0313	541516.25	1284229.875	237872.0313	10344.80371	149554.3594	31114.63477	29041.5293	22660.75195	9059.384766	1104522	152802.0469	189525.4181	243728.5938	170997.4701	617579.8125	877892.8125	44444.17188	137488.4063	1936547.5	169167.5059	5025.578613	371858.1875	481028.9688	7495.502441	4719.40625	88432.92122	126739.9547	1320024.125
O75460	778101.5	1410945.75	1153323.125	1573985.875	1582595.375	586715.875	3340058.25	1880610.75	779965.875	1390896.5	1549679.875	1583033.5	2265307.25	1518650.875	1232546.75	1904166.625	316660.4375	1522851.5	1219743.75	2550255.25	1235355.75	1744001.5	806508.1875	1047335.313	2005809.625	2294727.25	336671.2813	1553906.5	602129.9375	1233128.25	39150.84375	405016.6875	2060634.25	1281811.75	223420.8125	963326.25	1655234	1491730.375	784150	1581055.625
O75636	231721.3438	19035.25	157348.8594	46188.87891	111133.7109	151642.0313	180756.8594	231320.5313	136365.7031	226431.5313	197279.3594	214043.2188	148617.9375	107287.1563	224786.7969	171187.7344	145951.5469	159467.3125	36221.20703	169677.0938	180695.2969	149389.0156	149510.8438	97879.71875	179582.7813	462475.5	295543.0938	148324.5781	217264.6719	266953.9063	131248.5156	201360.9375	223439.5938	223872.9219	209912.6563	151384.2656	199921.6563	220504.9063	304270.5938	215855.8281
O75882	94331.17969	98563	82199.28906	77348.71094	81924.15625	104433.7031	72537.75781	94752.64844	105983.5938	125538.8203	84640.5	80969.6875	105783.875	86148.64063	110553.0781	66308.22656	100231.5	74928.22656	69216.71875	56856.43359	100260.9766	78285.16406	100375.8203	88825.32031	106597.3906	126219.0703	97719.35156	91237.44531	110544.4141	109775.5234	81853.32813	107213.75	98933.77344	82520.84375	92473.95313	95466.04688	79077.30469	120989.75	104022.6328	97305.15625
O95445	513604.25	601360.4375	658801.25	592524.1875	1328162.875	592877.8125	301575.1875	689684.1875	908531.0625	858399.5	577556.1875	652697.5625	428676.75	867657	943477.25	598387.625	1072198.125	437390.2813	598097.0625	879425.3125	779746.4375	803399.375	548123.875	736419.5625	1031426.813	773050.75	860838.25	587410.5625	1184019.375	1004398.313	810052.1875	763205.3125	1268486.25	425480.6875	509818.375	739155.75	916030.8125	1112813.625	936387.375	506320.375
O95978	43996.36328	62510.17969	28660.36719	54904.02344	13216.68164	45578.51563	91753.125	82869.23438	44929.26953	60671.17969	26260.05078	76315.64063	62644.32031	19078.86719	29970.64453	16458.75586	20992.95703	21150.22266	23465.09375	19554.01172	33918.09766	35373.03516	36601.46875	99627.60156	17019.20313	28221.15234	21699.97656	93076.59375	42660.23438	14251.19531	38328.64063	67632.44531	36266.75	91651.10938	30860.79492	95450.84375	91494.58594	36338.51953	15106.90137	59702.14063
P00338	3542.744873	14035.6709	34922.80469	24666.62109	16825.82422	13010.00879	20135.48047	12090.30566	24687.83789	14598.95703	15642.57422	18673.98633	8527.415039	22794.35156	18922.36914	25307.99609	28486.82422	72553.39844	37286.66406	52983.85156	19316.07227	16173.13184	30914.9082	13057.72656	24162.24609	8733.523438	18547.38867	13905.30273	19484.90234	11931.74609	11000.4707	13396.00195	8697.655273	10606.08105	8647.053711	17200.39648	10064.17871	14244.28906	10941.12305	10739.66797
P00390	13977.07129	14376.87793	6031.42334	13126.68359	12042.88281	12657.22559	16636.49805	10501.6377	10155.30078	13969.97363	15046.07422	12445.9082	13025.22168	15771.9043	14294.5625	14632.44531	14314.89746	19410.35352	20307.66211	20702.71094	15639.17285	13244.33301	10113.49609	13729.7334	15975.56934	6441.316895	8821.598633	8463.289063	16456.01172	12074.46387	16062.96484	10317.79688	16018.06543	9017.28125	18784.36523	12640.78809	11180.63281	15481.94336	13032.38574	11000.08496
P00451	26307.38379	25530.49976	27320.3125	3889.653809	31166.98828	35870.70313	18916.83203	20364.21149	62273.84375	45716.22656	62947.73047	22467.18359	26059.74805	30170.10156	16730.12695	18202.38696	11890.37891	12321.36523	1812.011597	14891.98633	35084.83594	25199.05234	1137.827271	17595.6543	7163.865234	42104.36328	29805.88672	26478.5918	15562.6543	33410.57656	24392.39961	61324.33984	42455.83594	1145.636108	14756.94238	32166.01367	30886.65039	37280.71484	43382.61719	40820.78906
P00488	48717.39844	19937.36914	46168.36719	30084.19336	53641.78906	45711.01172	52932.48438	36827.95703	28480.875	50265.88281	35354.94922	25299.11719	35642.75391	26297.63086	30500.67383	18868.38867	56451.33984	33467.67969	56734.67969	58374.14063	46699.87109	33041.64453	40572.26172	26404.2793	47965.69531	21292.33398	27189.61133	23979.54688	55309.83203	44918.17578	56408.05078	48225.52344	33927.55859	24304.56641	53964.25391	38882.27734	32209.52539	37350.08984	23547.91211	39037.56641
P00558	10077.92676	3847.365723	5608.974609	20283.40234	3515.248047	3888.544922	4473.14502	5723.159668	15460.66699	14942.19238	6323.597168	15702.08691	5119.272949	8709.415039	12802.77344	24272.5293	11126.65332	53662.5	36397.84375	33663.55469	18942.75781	9915.111328	16708.82422	5954.333984	9736.945313	9029.158203	6681.782227	7889.242188	5049.115723	8870.300781	7603.003418	5900.670898	3898.724365	2926.992432	1763.175903	11348.86914	9672.09668	10617.22461	5798.631836	7628.368164
P00568	6784.186523	3330.04712	5663.866943	25290.70898	5432.838461	6064.566406	5300.556488	6223.028198	10414.94006	17347.19336	8939.43457	4022.183105	6429.427343	18114.45313	12264.89648	24538.83594	8876.023438	52780.69531	20726.37891	44621.90625	25475.58203	21527.17578	26905.12305	5148.338379	9812.493164	11937.83675	9179.557454	5601.847982	6067.493848	6243.276855	6619.95459	4027.555908	4104.262777	58333.6409	5775.212402	5558.986053	7739.279785	17672.23438	6115.161133	5956.512695
P00734	964422.125	876565.9375	901514.875	774869.3125	763142	612290.0625	693614.9375	790311.875	840038.9375	917221.1875	775985.25	931942.875	522901.2188	896526.8125	488198.5625	868936.9375	854786.5	714914.375	679968.75	641037.125	940213.875	992035.375	402212.875	712092.9375	937578.125	1143463.125	899790	757767.6875	860642	1137045.375	448248.8438	1024067.688	1248954.875	573900.3125	703951.375	865242.375	924306.125	498265.4063	1245606.5	802224
P00738	10249095	18048116	18830616	19597988	18132102	7744464	45796612	26123114	8698870	15913764	20984332	17485156	26999076	18493652	15081170	21355304	3626204.75	19361146	18033026	33727320	14557109	27506306	9688021	15768118	24020000	20149116	4631454	16035790	6481924.5	12698427	369265.125	4171393.75	25051598	13845129	2945508.25	12532267	18805924	19245874	18286962	16061673
P00739	358166.875	4110097.75	391258.375	384351.5938	4170667.75	1454329.25	10095179	5160207	523093.4375	3011238.25	4230784.5	4179143	6659856	3975665.25	429528.625	4788274.5	718522.8125	4534130	3920970.5	5745425.5	2718662.5	3684111.5	306675.7813	2803381.75	5368779.5	487570.1875	862168.75	3998636.5	1408168.25	723137.625	222984.4375	860424.3125	5288114.5	3634360.25	599489.8125	2502787.25	4959470	4205669	419126.5625	3851213.75
P00742	112780.6797	168061.9531	104181.3516	99358.27344	113111.0625	83022.51563	107235.625	127900.1016	118746.8359	113006.4063	119055.5156	109839.2891	83218.91406	167808.8438	59228.09766	92551.91406	341233.1875	102963.7891	85192.63281	77700.75781	124371.7578	118118.6172	55634.53906	103436.6406	124955.9688	171263.0625	122805.2656	77699.5	131129.5	138054.25	43256.87891	107944.0078	112485.9219	78192.69531	111228.9219	106126.4063	110325.5625	71083.42969	125103.7422	91831.73438
P00747	955198.9375	1022871.313	838577.875	703715.8125	633540.8125	917383.3125	959380.875	890579.375	798311.875	1067071	1156335.375	1029721.063	923223.4375	589760.8125	1006727.75	760676.875	1015673.25	689188.875	685122.0625	709457.0625	1037820.813	946840	825438.0625	1061672.25	1001051.438	1239645	939456.125	1008747.313	943915.8125	1138679.25	852384.375	916792.1875	1201167.5	739372.75	1123665.125	988127.25	890736.875	1094823	1101582.875	819945.25
P00748	277919.7813	197036.0781	257110.3438	174371.4219	184946.2031	366463	228865.2969	269397.4688	168053.6875	202747.0469	202631.0625	384784.8125	170726.3594	275020.0938	307573.8438	238991.8125	300658.0625	154163.4688	184694.1563	185447.5469	296799.5313	275660.1875	157252.4219	208358.2656	302236.7188	480276.7188	178311.25	280894.1875	278779.5	402729.0938	252757.9063	218630.4531	338623.5938	211237.9375	339059.4375	232995.375	283412.4688	221147.7031	339461.75	296538.0625
P00915	69774.40625	121421.5469	183507.2344	387444.5625	82601.45313	237531.0156	79131.54688	95991.30469	109800.2031	262342.3125	324513.7813	119925.4609	61539.55078	350882.5	235929.7813	641908.125	340187.0625	2000835.5	295146.9063	1363721.125	551149.625	174778.1094	497990.5938	129619.8906	190074.9375	41787.37891	109795.5156	24786.53906	87155.39063	141488.0781	155144.8438	161685.1875	55330.20703	62683.17578	87396.39844	100158.3047	170997.7813	285557.875	170531.4219	162913.375
P00918	8821.083984	15733.4541	28981.27734	78691.57813	8241.735352	35648.41016	15848.6875	10143.69238	22103.05469	43919.19141	39379.40625	22217.57813	13260.5752	66466.125	41131.12891	80361.6875	56398.54297	198959.1563	72220.45313	130748.7109	77109.78125	29662.96094	72335.16406	22107.20703	25521.53711	11031.13574	16861.11328	22631.04492	13675.12793	22619.85938	25509.11719	30395.09375	12685.41113	17981.43555	8281.904297	25958.78125	30960.29688	47971.30859	28694.49805	24076.58398
P01023	6034665.5	6171275	5207798.5	5339507	7433170.5	5416729	4057584.25	8393726	4696568.5	3987185.75	3586054	5528113	6478760	5291393.5	5434358.5	5221288.5	10129250	4157054.25	4038389.25	5272526.5	5909533.5	3850450.25	4457585.5	4882315.5	3390149.5	4680325	4348211	5938134.5	7040221.5	5618125.5	6680733	4954866.5	8358701.5	7322151	7264502	5368239	3669652.5	5485557	6268160.5	7865140
P01024	4246692	4689460.5	4632088	3520486.75	2963289	4346428.5	4856671	4649752.5	3744168	3481239	5004155.5	5078947.5	4946699	3297129	5085687	5653300.5	4655540.5	2889148.5	3010992.75	3896819	4605141	3884242.25	4251107.5	4498885.5	4657666	5649005	4602226.5	4531931.5	4427274.5	5019301.5	3438127	4558528.5	4418460.5	4202275	3887386.5	4851932	4712449	5380164	5367383	4900559
P01031	244112.75	296644.1875	304733.0313	226199.5156	273272.7813	268389.3125	313070.4688	294671.7813	236353.7031	208340.4375	311485.5938	263464.2188	343672.6563	238566.4844	276543	361796.5313	338210.0625	173429.9844	210570.25	265283.1875	343778.0938	333587	237653.6875	340064.5	297058.75	312578.7813	274900.75	279539.0625	168499.8438	318990	264963.875	288358.3125	312848.6875	202701.9063	255699.1406	279813.2188	310962.4688	365159.875	294813.125	298657.1875
P01591	1287220.125	1849410	1625293.875	1378522.75	2066277.75	1172288.875	1698316.25	710753.9375	624291.625	1423373.25	2309963.5	1510350.125	1627862.75	1374252.125	1517049.375	623026.25	1035325.25	1668459.375	1064959.5	1270820.625	1706399.625	1427940	1552304.5	1570349.5	1207081.5	1705522.625	1273782.25	896694.3125	1099649.25	1590995.875	998010.25	2266639.5	1347149.25	2338131.75	1444843.5	1304670.875	1715926.75	1510803.125	832355.4375	1728534.625
P01601	285513.875	241753.9531	292107.5	188561.4531	204876.3438	111713.5859	139321.9375	156295.4531	240672.5156	142589.7188	180029.8438	135094.5625	156075.125	159537.3281	179085.2656	3222267.5	138378.1719	155128.9063	148351.125	103585.7813	145327.3125	219272.3438	152794.4219	306228.8438	119419.5938	290531	296391.4688	122178.0781	121272.1406	147502.6563	183109.9219	135250.2031	93684.04688	324084.375	83583.8125	283215.125	127234.7969	158400.7188	64254.41797	222641.9219
P01602	323116.0313	282870.5938	304232.75	189406.7031	239078.1875	374701.75	234464.4375	340280.0625	360438.4063	330491.8125	248021.375	189379.3906	251542.125	150403.0313	242861.875	299563.5313	187060.5313	216901.1406	193114.3438	87203.90625	244840.0625	319366	596132.5625	318978.0938	244152.0469	348730.125	85185.69531	452918.2188	283192.3125	266030.9063	511991.0938	322886.9375	423035.375	300848.5625	83428.74219	919863	325079.875	306352.25	123216.6563	510296.9688
P01704	36334.99219	84825.22656	84162.17188	126848.6719	54942.39453	358043.9375	100961.8906	37141.35547	38557.75293	540466.8125	32130.28906	72987.96875	98294.04688	25917.58789	31472.95117	48318.90625	46085.06641	17316.78711	95224.60156	22216.99707	65999.64063	26370.59082	276273.4375	130524.2031	50017.07031	35285.87891	265949.8125	27686.41992	35401.45313	25259.56641	24970.99219	60394.66016	769620.375	112731.1172	165378.4844	374248.5313	55979.07423	585837.375	90407.6875	31640.22895
P01706	102290.9375	157678.4063	33013.13672	553753.4375	294688.875	104436.1563	113037.1406	262048.2656	112811.2969	154579.5313	110008.0313	612460	182209.4063	348148.9688	332107.4688	326864.3438	165994.3594	94158.83594	323390.3438	520291	132207.3594	243166.2656	127415.5156	150355.9688	130310.8438	211055.6719	233355.8125	134183.7188	531659.0625	296696.0313	238388.25	385301.9688	130007.9219	455369.7188	75514.9375	147461.3906	588872.3125	723275.375	311561.125	285264.3125
P01742	72233.89063	183215.5781	52839.5	164937.125	79083.21094	118520.0938	154741.0313	74897.35938	101858.1797	103862.3672	142928.9063	89797.10938	383489.375	82426.96094	76052.09375	45899.82031	143942.8281	130256.8359	108131.8906	96665.42969	127629.8828	144195.1875	95239.125	71440.84375	76338.09375	59344.87109	83212.72656	95558.25	71133.78125	95829.78906	180399.6094	137465.8281	127103.3906	180719.8281	88077.01563	120434.7656	171526.1563	113419.8906	128821.5781	95500.57031
P01766	235945.875	1205358.625	256218.7969	339937.1875	315009.2813	252599.8281	296046.75	266035.0625	158935.7813	436545.0938	307711.5625	197902.0938	523233.375	287745.25	240812.625	350625.5	176996.75	1874723.375	240291.2031	132845.3281	204792.3438	197909.8906	1008902.375	823081	243538.8906	181179.0469	439249.2813	324783.0625	325386.5313	327462.625	292309.1563	312804.3438	249013.4688	1017786	214907.4531	900089.9375	411851.9688	203935.3594	280571.75	557125.5
P01817	86520.5	138972.5938	34204.3125	180863.2344	33733.33594	30471.11914	66767.99219	27008.95703	43393.10547	130650.4531	48193.52344	50607.66797	127116.0469	79332.61719	53289.11328	111075	81875.22656	59989.5625	44885.44531	59022.28516	92231.92188	53499.59668	90569.9375	68646.8125	33220.35547	168519.1875	50216.37891	110292.5156	50134.40625	99094.94531	67166.42188	91491.8125	54726.42188	54371.28906	35561.27734	32970.58594	123897.3047	60370.54688	17386.09375	73309.00781
P01833	21849.15625	40743.34766	20468.49609	35336.33594	49085.88281	30613.58008	17491.58594	29567.35742	31926.83789	40460.55469	58269.71484	52513.80469	30997.78906	26626.78125	55974.33203	18014.14258	32815.35547	31789.34766	29551.85156	26083.4375	27481.17383	26811.24023	17215.73438	23157.13672	25929.32422	69695.79688	26324.94531	40647.35547	22836.25977	28219.80664	31074.18359	33878.83984	56177.66016	35252.94141	40388.20703	28746.02344	27745.61719	47711.53906	15991.50293	18668.41992
P01871	10090845	10872787	7256541	9396887	11150991	5648663.5	10217698	3691358.25	3960507.75	10692503	11173807	5981308.5	9668569	8854371	5074074.5	3153399.75	6682922.5	10969671	7133931.5	6849929	8503181	10787543	9456797	12200772	5763688.5	7987734.5	6488002	4458269	5083066.5	13452197	6571975.5	10314666	12530146	10794627	12887191	7686945.5	7637162	9472161	969630.5625	8153970
P02549	10085.79541	5649.600098	15130.15332	14666.58789	8213.401552	2969.070801	1078.987305	4816.049225	6962.055176	5074.367188	7672.02832	2555.434082	39053.52344	1262.352539	11837.89063	6539.362793	4741.143945	27881.54688	5846.673828	21409.66016	7662.416016	6702.360352	9635.713867	4073.137085	36417.06641	7030.80963	9593.633789	29929.9668	3065.355713	5085.943359	3498.06665	10186.6709	17350.4668	4305.9427	8528.386719	6266.583984	3510.186279	4233.691406	1903.359375	9225.399414
P02652	6950501.5	4126217.25	6906617.5	4908318.5	5271482	6513115	3108301.25	6582630.5	8665449	7228402.5	4865474	6333846	4496912	6037613.5	8621922	3785605	5406794	4980228	4067569.75	3626854.25	6672357	5742628	6394960	7486356	10664523	7684533	7949415.5	6472276.5	6513314.5	4919772.5	6032551.5	7903242.5	6767790	4856010	6381511	6008965.5	7134825.5	6792829	8458857	7020093
P02671	3700200.5	6902724.5	5808598	4545876.5	3732853.5	6072142	8674971	5094930	4060991.75	4622744	8986760	3487921.25	5864190	3406731.5	4998881.5	6717595.5	6215701.5	4312822.5	5701621	6471907.5	4970866	5720548	4400685.5	5002515.5	4707026	178677.375	4930432	4188398.25	4502189	3738885.25	6802578	3120327.25	6336166.5	5348251	10361898	5274092.5	5836817	4198973	4110138	4640233
P02675	7905311.5	11342207	11567430	8714061	6590475	11482899	13550587	9277208	6979162	7814496.5	15007246	6748134	11264301	6143834.5	9806794	12071962	10768786	7981232	10939413	12449800	9759294	9622124	7734456.5	9445717	8004985	20566.19922	8635033	7640789.5	8314224	6624890	10412697	5187630	10643485	10175433	21682742	9309136	10702543	7270593	7947157.5	8945936
P02679	4297541	8825868	8032563.5	7400160	5286678.5	9069734	9841434	6883062	6386833	5985041.5	10140726	5525243	8765751	5482350	8022450	9760109	8267829.5	6772760.5	8225762	11290635	7755853	8288536.5	6075731.5	6522929	7183949	17157.66797	7060589	5976295	6161575	4557443	9779358	4467146	8001062.5	7070704.5	15268819	6296385.5	8141280.5	5948562.5	6470302.5	6791819
P02741	30634.72461	135904.7031	275300.2813	72382.20313	103305.2656	27228.58594	634599.625	79930.25	23510.75781	11974.24023	44788.19141	52055.80078	251736.4375	38278.37891	13133.68066	1227089.5	73300.22656	45801.97656	28119.41406	81089.90625	7239.624023	99802.75	7117.915039	27070.70508	21484.55664	16217.41309	54038.33203	84188.47656	30144.05859	25014.07031	40935.92578	13328.08691	18915.37695	163806.25	20431.4668	39324.5	132403.2969	61607.3125	7853.096191	24270.20508
P02743	1042293.75	1774382.25	2116783.5	864956.5625	994058.375	974876	1077988.625	849359.375	1401555.375	1032256.25	2137518.5	1187582.875	1434299.625	565087.25	917864.8125	1705595.375	1100106.625	850185.5	891886.1875	927554.9375	1308016.125	1031062.938	682183.75	730345.5	1197214.625	1194318	1277800.125	1041592.063	1322049.5	1891294	641670.4375	845375.5	966500.6875	729208.75	850831.875	1208294.75	1905047.25	1089469.5	1295911.75	783306.75
P02750	340864.3125	767112.25	970149.5	1049877.25	1956784.875	326473.2188	1840439.875	821619.5625	531598.1875	356688.7813	328080.4375	817677.875	1224225.25	1216488.875	292883.4063	2611268.75	1330491.375	615219	466519.5	702721.0625	532134.375	595702.0625	207968.6406	443938.1875	537000.875	419071.0625	555367	656315.125	743629.8125	814095.75	590130.1875	371225.875	669031.125	620862	447627.875	564731.625	630048.1875	565612.6875	628691.0625	488210.875
P02751	204447.0313	525670.375	283548.4688	519886.6875	265882.5	856364.375	534011.6875	463566.5938	467311.9375	355691.9063	1783920.25	78267.79688	245905.8438	341009.2813	648140.75	323510.4375	557113.875	511822	859078.1875	556822.125	490975.125	315010.5313	551961.9375	441125.125	275662.875	695322.1875	631042.25	172883.4219	446132.9688	253841.7969	918324.875	52597.03125	730790.5	304223.125	1521480	390216.375	951282.875	486149.4688	305841.9063	459418.1563
P02753	1499227.875	1100600.625	1131841.875	608690.1875	1760252.25	1526570	845507.9375	951107.3125	990088.625	1299639.375	1113577.875	1167961.375	972918.5	870566.125	1062828	520217.4375	1267491.25	705562.25	589059	778205.75	1429775.5	707034.4375	1126931.875	794316.5	693757.6875	1830191.5	1323908.5	596518.0625	1084178.5	1595941.875	1007872.313	1394147.875	1339283.625	408462.9375	965243.1875	1259349.5	1270147	1054223	1054738.375	801067.1875
P02760	1523024.125	1639908.75	1755671.5	1568965.625	2236246.25	1400798.5	2044179.75	1483624.75	2328478.75	2460428.25	1988493.25	1688469	2129977	997819.6875	1312673.625	1571253.125	2144138.75	1586622	969110.8125	1407438	1683592.875	1536342	1818445.125	1404008.625	1394875.125	2219569.5	2414080.5	1359701.875	1295373.125	1847324.25	1608375.375	1890801.5	2011029.125	1277620.125	862735.25	2184711.5	2159440.75	1802124.125	1898381	2340969
P02763	5547919	11709428	9900721	10931375	8909752	5075487.5	21122812	6064599.5	5574103	5142174	4230329	10776786	8973836	8177618.5	5652867.5	19087662	9935678	2849771.5	5108651.5	10411313	5652219.5	6756412.5	3285192.75	6947916	5473260	9704876	5020121	7491430	6751228.5	10648865	5145508	6984704.5	9727308	8168745.5	3869828.25	6662716	7679333.5	7515610	6838224.5	7385940
P02768	147099632	159529888	178108272	114643880	142455728	128717776	137278192	141707168	158108832	204623232	141576832	158496736	157988112	150410256	147774800	94532704	200133760	142153888	104866024	127343680	137616464	155569216	141653296	157149600	184985024	181544896	171205296	170420224	150026688	162227360	180803760	199588656	161417264	140648784	146882560	148212272	161555664	165343744	181034960	145748368
P02776	78729.91408	5134.699707	101117.3074	9191.99707	174279.6715	9659.882813	11552.41602	200931.125	111067.644	5077.94873	118544.0156	151645.2656	105245.5391	204292.1094	146285.4375	41826.30859	269165.6563	236411.9219	121510.2656	209476.8438	376990.875	122686.7422	303470.125	9999.549805	135024.8906	552621.1875	12235.91797	17117.97819	14815.47156	11138.78125	15662.93457	53033.45396	8813.199219	7521.240723	35729.83236	353023.625	30998.95313	52212.0069	138617.0469	24682.33984
P02787	11665568	15042629	10382151	13009637	9216066	14250859	10376827	11021612	10265810	13902185	11813238	9644016	13327198	19111068	16866244	10005346	17628488	11501430	8980681	11325352	15228697	11977283	13155914	13069716	11965101	17891072	12575059	11553616	12055255	16773749	9489112	12289725	12931856	9892942	9519536	14713529	9329011	12501489	11480070	10928459
P02790	9491285	9235963	6803296	7422920	7986203.5	6154822	9404948	7866857.5	6956526	8186792.5	7159294.5	9050581	9248478	8215751	6525173.5	7754810	10315476	5542606	6892990	5755994.5	9911994	9317101	5413942	7664595.5	8039498.5	12629704	9503885	5931354	7827036	11949775	6502717.5	9357861	9747206	6261329	7222989	9890024	5579882.5	9583476	9078614	7606987.5
P03950	25585.75977	28239.22656	42452.81641	25124.67383	30693.03516	19348.98242	20739.5293	18708.92188	20350.51367	22664.39453	26223.17578	24726.76563	31954.50391	31313.25586	21125.54102	14786.93262	26781.85938	21828.59375	23720.30469	22187.87891	23589.49023	19397.59375	22733	18926.81445	23694.70898	22474.86914	28987.30273	26673.54102	29633.74609	31443.79688	19034.46875	14824.68359	15576.83887	27655.07031	27320.41602	25272.27148	23192.33203	25605.37305	38683.54297	16509.08203
P03951	48809.46094	32278.02539	33407.45313	23801.96094	29469.11133	38127.41797	40387.3125	27288.04688	39104.77344	42726.30859	32878.10156	40279.67188	35350.71875	18207.25781	38895.03906	26387.4707	24802.9668	20324.20117	22438.94336	26071.64258	40175.14453	41417.48438	27444.01563	40526.04297	44104.78906	29355.48438	38783.41016	32487.03125	41642.42969	42272.18359	25809.14844	48640.33203	43939.84766	31584.30273	41585.26563	40076.1875	38512.59375	40843.38672	35411.19922	33123.04297
P03973	2246.667725	5235.820801	6137.910156	7006.461426	7690.029297	4494.794434	5245.558594	2888.468262	3434.975586	4916.493164	6289.767578	5834.540039	5764.647461	3225.184326	2684.162109	4373.443848	6625.73584	5679.348907	10057.23926	4876.226074	4187.541992	3230.384521	2313.849365	4254.430176	6322.890137	2168.252441	3027.333984	3469.699951	5501.624023	4129.172363	5726.499023	4326.886719	3796.057373	3563.184814	5684.569336	5261.206055	3219.806641	4659.506836	4839.564453	3586.787598
P04003	1384259.625	1405138.25	1206438.625	1271572	1280362	1091247.375	1910295.625	1706186.5	1476013.125	1374651	1391146	1485532	1256202.5	1119748.25	1000138.188	1754983.25	1424556.625	1015695.375	1166171.75	1154022.25	2275176.25	1405223.375	725909.25	1345834.375	1284578.375	2256556.25	1299349.875	1311632.375	1959776.375	1754225.5	621372.8125	1343202.75	1989210.25	1259326.875	990612.875	1471860.125	1810737.375	1138950	1535486.75	1281548.375
P04083	9021.084961	8172.02655	14937.85547	6422.094727	20688.72827	195.4646759	7738.490845	9317.156492	14526.5293	18037.16992	1430.303955	5115.529297	19042.53125	12325.29456	17247.20508	14298.4502	9950.524414	56410.77344	22086.86914	18348.94141	4300.66748	1934.261841	2924.749023	12292.04004	13989.4502	19094.7168	67884.07813	630.5986938	2738.686035	23891.36719	31172.93027	6786.996907	5615.877441	5117.883789	14335.72754	5135.160645	13033.42871	4166.126465	9512.239991	4210.031494
P04196	1102273.375	543430.25	761770.875	540867.5625	774769.625	1032188.313	844779.1875	733913.875	816782.1875	861467.875	1069548	1214230	964972.1875	688322.375	1080493.875	576744.8125	1431600.625	585743.75	502201	593372.125	1014264.188	1353728	1239406.125	1204618.5	722704.125	956153.5625	1726269.125	850375.75	1488292.5	617447	1061781.125	1066099.25	1139395.125	643803.6875	882387.8125	1284832	661478.0625	1179361.5	1426247.375	1019677.5
P04217	2450390.75	2650180	2687601.25	2356013	2927145	2413112.5	2040210.125	2914752.75	2825950.75	2203426.75	1920270.25	3073630.5	2589861.75	2779763	2446381.25	3311064.25	3741502.25	1837262	1905868.875	2927639.5	2039979.25	2847741	2383019.75	3012522	2312240.25	3251830	2482134	2785752.25	3097018.75	3278911.75	2505726.5	2924633.75	3001120.5	2281076	2294835.5	2559806.75	2517036.5	3261810.5	3956272.25	2383696.5
P04275	14067.96777	21262.50977	27016.96484	34160.03906	11911.99414	26694.03711	21372.7168	26335.6543	12736.5166	34037.95703	71447.20313	10917.79004	17598.45117	17385.8418	20434.42578	33222.30469	23623.5625	37751.71484	113688.7109	55002.83984	25723.13867	11820.42578	18889.66797	20577.87109	9317.959961	51183.25391	16664.92383	10719.8584	24364.07422	17727.57031	64972.27344	15418.25391	24427.57617	17420.18164	93288.71094	26434.3418	44004.64844	18913.48047	11606.55371	25979.37695
P04406	11657.29688	17791.7793	59837.49609	81921.89063	23521.64648	37268.86328	46823.80469	21147.7793	89463.5625	56769.26953	54738.38672	48744.48828	22619.86133	50266.09375	67258.32813	90773.75	70692.71094	215532.5156	113681.4375	178000.875	73901.21875	62087.74219	118501.1328	36861.125	98541.39844	29401.19336	22341.14258	20845.05469	54999.07031	37129.83203	27274.14648	40291.26563	16378.69238	32331.69531	23226.83008	64820.85938	57434.47266	70489.46094	19058.70898	29300.51953
P04430	353843.1875	599232.5	308227.25	322685.7188	408230.8125	352795.5938	322838.625	336090.5	296127.0313	401370.5	306781.9063	237865.3906	439504.6875	391598.3125	154060.7813	340799.6563	239194.3125	292552.6563	408279.4688	256004.5	579446.6875	340792.375	565539.125	434659.5625	410199.9375	343315.875	475377.3438	206576.3281	330377.375	183315.4375	425937.6563	389673.6875	418816.4375	514348.1875	313149.0313	477309.6875	503800.0313	458861.1875	384192.125	462451.1563
P05109	6134.872559	47754.48047	69199.35156	348001.0938	38945.94141	135333.6719	48645.75781	38945.79688	480267.0938	99161.99219	148360.375	317825.9063	12437.68848	62643.53516	413834.8125	490996.9375	425069.625	1007476.75	956257.0625	467951.9375	203809.9063	188269.3281	214830.3125	21401.89648	529757.0625	17385.00391	6693.02832	91300.11719	109963.3516	48059.73438	21612.50195	40854.51172	25327.58984	73432.8125	10596.28809	172281.7344	80876.57031	261814.5	59711.51953	52542.51953
P05160	66004.09375	74692.46875	62971.59766	73754.82813	75429.625	99298.74219	79308.04688	79598.14844	63404.46094	69674.53906	80229.90625	79788.16406	77816.07031	49850.09766	73606.30469	23438.7832	69274.03906	55690.51953	57060.09766	79987.36719	89587.73438	68418.9375	60465.85547	70746.85156	71997.27344	90875.09375	67911.98438	51388.71875	83861.08594	80978.69531	64627.76563	86699.49219	83666.5625	40808.78516	97766.42188	81584.85156	95072	75372.9375	50857.91016	57301.14453
P05543	46387.78516	52539.16797	47243.01563	49428.5	39205.14453	30554.58203	41010.36328	42276.54688	35508.58594	57680.53125	34356.19922	48355.59766	43180.54297	40585.41016	52980.81641	43049.39063	56273.82031	37610.80469	49869.4375	32353.60352	60197.88281	36868.79297	47291.11719	42699.1875	38422.88672	90364.66406	58311.41016	63278.26563	47531.71875	53394.39844	55938.05469	79889.07813	59422.83984	40902.51953	37109.39844	42648.35547	32119.92969	48576.10547	81744.30469	62192.87891
P05546	398358.4063	433537.6563	466885.7188	331126.125	287970.4688	424126.875	521468.1875	441429.125	315328.3438	508819.2188	482199.4063	438740.0313	551693.4375	327365.75	489980.5625	330616.2813	334343.8125	386514.5313	322731.4063	544060.5625	470936.4063	517343.75	350127.125	458194.125	556991.25	658028.8125	430620.7188	402092.9063	374068.0625	514984.3125	281234.0625	351961.4688	567238.75	242599.0938	325740.4375	393300.0625	445800.9063	486918.875	623766.8125	413003.8438
P05556	9676.919922	8208.031349	7760.424315	7326.819824	12137.61006	9357.325195	7506.169043	8338.011962	3866.667725	6574.939128	2869.835205	5295.967725	9251.285156	9944.291016	4576.912109	11838.12793	9948.925781	6112.383301	11225.79297	6262.42627	15970.93457	6364.73584	19506.50977	8434.868164	11063.45313	8384.980469	5127.118164	6771.656738	4043.399902	5572.55778	6238.961914	3188.846964	6906.203776	7817.088623	9682.027344	5815.569336	7887.398438	3442.46582	3122.912191	172421.1719
P06312	1112485.125	1063212.75	611103.1875	744880	671128.6875	459001.9375	873162.3125	311046.9688	697792.8125	1292300.375	1074295.625	290458.4375	772268.0625	873846.875	356184.4063	379767.9063	410636.0938	684770.625	508223.1563	237596	859510.6875	545114.375	650363.4375	570221.375	664322	490284.5	498070.0625	454684.3125	769195.6875	507999.9375	976991.25	581029.4375	691109.1875	1006646.438	277818.0625	1044042.25	721539.125	935340	423558.8438	706349.5
P06702	21676.69531	14387.02148	32004.23828	157737.4375	24170.61133	55645.13672	17810.76953	15444.65234	413684.0938	38310.94922	77377.99219	155241.5	17081.61523	31935.18359	192772.2813	367235.6563	197541.25	852542.625	701492.25	445872.9375	103590.8672	74927.1875	112827.8516	24070.38672	239316.4531	45827.45313	22182.38867	41329.03125	88294.64844	41924.52734	17663.53516	20351.78906	15667.35156	30812.44727	10182.59375	116104.1797	34638.35938	139789.625	42254.51172	27477.63477
P06703	6403.819824	18599.57422	34938.05078	131412.7813	18726.88281	60667.16797	44554.95331	17827.86328	108872.4766	57311.85156	56087.94922	73741.50781	60803.20782	57148.26953	68292.04688	172591.4531	52549.91797	218270.6875	137798.5	237894.7813	104903.7734	27780.91016	103194.4063	24624.7793	118437.8438	29291.11523	21274.47266	18782.1585	18092.97656	22785.78516	45122.77344	23247.83203	14489.29675	24617.24805	13358.08398	41565.52344	50364.55469	41134.42578	42046.69922	29971.08008
P06727	1378655.25	1745110.375	1637418.625	956016.375	1833971.625	1561567.25	884506.375	2310194.5	1779182.75	1217954.125	934860.75	2334186.75	2528084	1900857.75	1306873.375	207820.2031	1199694.625	1132127.875	797056.4375	526366.375	2290642.5	1028415.75	982555.125	1011508.813	1938286.875	1750095.375	2429358.5	565138.125	2279401.75	1608547.125	1291504.375	1704202.625	2232536.75	482095.6875	1842661.125	1687153.125	902736.875	968624.875	1892151.125	1524406.5
P07195	11062.83984	17816.67773	14815.61035	37129.85938	15308.06348	22863.302	105931.9766	11494.7373	13901.89355	160321.1406	86863.39063	29707.64453	23942.66077	26097.29492	46897.85547	62906.95703	41320.70313	72865.92188	75339.85938	62326.07813	24284.8418	236537.4375	34613.15625	209384.5156	21489.57617	25726.00195	12605.45801	187875.2188	26564.26563	19392.42383	43893.35938	14217.74023	28502.93164	15968.16602	21312.95703	12503.79492	19650.93555	29996.20508	32312.30273	25536.48242
P07357	188497.75	185776.1563	193511.7031	191058.6875	154363.8125	147489.0625	188738.0313	159185.0313	154076.9531	184841.2188	139658.9531	174469.5469	172968.7344	145613.7813	122717.9453	163294.6875	137379.7656	123928.8438	177456.5781	131326.7656	134168.0313	169146.1406	126711.7109	203605.6875	159803.3438	219255.6406	151359.0469	179513.6875	171703.0313	197639.2969	131551	150617.1875	202336.4375	143345.3906	123718.375	197650.5469	204596.5	178156.6406	167950.7188	184162.0938
P07360	157791.5781	214607.7969	208136.4063	215355.9063	165518.2031	164364.7344	192911.0313	213971.4844	160267.8594	209722.875	200639.9063	218693.6719	261527.9688	172886.0156	217126.3438	186118.625	142739.4375	139279.7813	190479.1094	172467.2656	206025.5469	238788.3594	142312.0625	242320.5938	212898.625	271910.3438	189028.6719	226658.375	222079.9844	273208.0938	200320.5469	218707.6719	234226.8906	141311.7813	169306.3125	195716.9375	226938.7969	299270.625	267064.9375	174810.7031
P07737	38915.87744	35646.03931	10548.53711	57937.07031	8907.594727	17349.38281	19330.375	24005.31445	158409.9688	37786.38672	62769.48438	25489.58789	25886.96484	16620.91602	55449.07031	172633.5469	129951.7266	288406.5625	142389.4531	425885.8438	51406.81641	27259.83594	171657.2813	5761.585938	77641.39063	27470.21484	14951.59308	10739.99023	19913.11719	20608.23828	5968.051758	5927.491211	11821.23438	9492.456055	51696.19782	100894.6172	61542.67578	24256.32422	18738.71777	14882.20508
P07996	11898.90234	21543.87695	15249.57324	15774.14746	7016.641602	16730.71875	35597.26172	39402.39063	14261.28613	18068.14648	40274.52344	20484.79102	14866.69922	63369.15625	41001.91797	45804.73828	76894.92969	72046.875	61242.04297	52039.125	76583.84375	54405.74219	77551.77344	16313.06348	53146.76953	119039	27002.74805	5393.12207	10887.13086	28589.09961	18146.30273	7171.136719	18861.39648	17410.56445	11430.01172	75532.70313	40038.30469	16773.17383	29184.74414	42165.18359
P07998	27396.88477	43710.82813	90279.66406	32556.66406	134129.3125	31543.74609	31876.12695	48290.21094	44498.12891	37920.625	64196.42188	38185.35156	41908.63281	50507.41016	30429.10742	26522.8418	77169.5625	24714.14648	28974.20508	42012.69922	24134.61719	56480.79688	58832.99219	41690.42578	29845.10156	75992.07813	37214.07813	34809.23828	37701.95703	65187.96484	29587.56641	35569.48828	57365.16797	39809.92969	26494.30273	28553.09375	47778.34375	70532.875	42200.97656	35176.8125
P08246	15899.10612	12393.18522	15222.88802	66142.14063	10690.72544	13339.5332	10661.00586	7163.509277	7195.451563	15225.55957	23395.38477	7615.803223	6644.473145	7832.775391	10260.7373	45889.66406	12615.06543	274731.9063	134849.9375	109229.9375	15005.90625	20144.00195	9816.623047	13308.74316	14580.41699	72678.71875	6856.873535	10203.389	9441.77832	9572.143555	7724.655273	7597.154723	9106.998047	50029.63643	16197.28027	5885.244598	17876.67969	6387.804932	7550.397523	11473.30859
P08514	11038.32422	10480.15918	7234.212402	11045.99707	19817.58268	18200.44727	8714.84165	9567.540039	12911.52148	13851.08789	24892.625	31712.33984	9279.615234	13727.93262	10833.64844	11206.18359	13791.47168	34727.07422	54569.67578	47438.25781	16926.78711	7939.133301	48632.53516	9881.736328	14172.5	13828.89746	23986.19141	18333.70117	11922.7959	7333.607422	16624.99219	8035.507324	9559.670898	20353.0957	23848.98438	11169.61914	12424.70605	8421.30957	27485.07813	11853.08984
P08519	172928.5156	138660.9844	177970.5313	135259.4375	130027.7031	199630.5625	124480.5547	230512.1094	210739.375	114361.3438	221921.5469	97794.9375	130320.6719	260938.1719	370911.3125	91723.28125	202674.4219	353332.6563	165239.6563	120129.1016	130235.1172	306829.5938	248990.2969	137825.6719	124575.8438	177331.2188	349467.3438	145093.7031	494372.5313	167004.9844	162454.0781	296475.2813	184884.8906	126556.2422	182380.0625	158432.2969	70215.99219	232604.8438	203177.0938	88468.14063
P08603	1094493.25	1506225.5	1144657.625	971294.1875	747933.25	1319706.25	1148310.5	1383232.875	1106821.875	1203773.125	1341530.25	1485210.375	1548368.375	893214.875	1351310.75	1276520.375	1269770.375	833386.4375	728574.9375	1013772.063	1245741.5	1415169.125	1032175.813	1280629	1174000.125	1487479.25	1216192.25	1421399.125	1544118.75	1405159.25	1123785.5	1575034.625	1207592.625	1064060.625	1092328.625	1304760.875	1371017.625	1581815.5	1425705.5	1288241
P08697	437507.5	529665.125	414794.1563	369415.5938	414322.5938	327974.5938	427559.4063	379375.6563	386351.8125	497778	568422.9375	380474.1563	392531.7813	304398.1563	451689.7188	368980.1563	496999.375	279325.875	372238.6563	328717.2813	367610.3438	493093.25	412947.875	399740.1563	358132.3438	448129.9063	464979.8438	343952.0938	365751.25	604819.375	297495.9063	440176.75	625049.5	315914.9063	340445.3125	474367.0313	407509.5	442149.7188	398105.4063	310760.25
P08729	12512.72168	9485.396484	7564.17041	6878.79248	16921.57031	5652.943848	7171.044922	7633.398438	14011.44141	13714.33203	62440.36328	21454.8418	35495.64453	77814.16406	16738.23242	7025.041992	13524.93359	10653.9873	16779.06836	15686.21289	11878.74121	16247.68262	10258.34473	21406.28906	13725.80859	72836.84375	6911.9375	22009.12891	16903.94922	10970.00879	9828.334961	13588.2998	13947.93457	3958.740234	8749.353516	9544.213867	20108.91602	8543.792969	15563.25684	4602.147949
P08779	29504.45313	53270.67969	28277.57813	61540.75	78478.78125	49400.72266	25227.60742	40065.6875	37740.99219	127421.1875	124385.25	66297.88281	43217.62891	72096.29688	128571.6172	25962.1582	48305.00391	31412.12109	23240.03516	68805.09375	27424.21289	30785.55469	73315.09375	47465.05078	38816.85547	65511.89063	36688.35547	45285.125	29841.66211	28266.50391	43160.08203	84562.53125	50833.58594	32380.4082	20809.15625	56657.64844	55399.16406	32696.54688	64835.69531	22237.23633
P09172	25685.68945	7788.655762	30633.31055	18973.98438	13302.07813	28937.58594	10640.76172	7866.929199	19984.12695	15127.91016	22611.25781	17630.0293	27229.04492	8007.380371	23891.12695	19295.46094	25361.04297	10750.79102	19804.29297	32434.2168	34993.50391	15195.08203	23334.16797	40269.58203	17149.70117	8006.054688	15193.16309	24743.41797	11503.66992	17561.88281	11646.13965	8570.09375	6741.475586	8009.30957	9256.761719	11832.49414	24663.4668	19865.25	22919.20898	24110.68945
P09871	322931.75	485424.0938	437603.5	307032.3125	412824.2188	294613.8438	426848.125	401202.5938	343481.5	422760.7813	374842.8125	436756.9688	451441.5625	299915.1563	363188.9375	343593.0313	448299.625	250528.875	223682.8438	314178.625	338587	362773.8438	292359.375	366230.6563	336988.4375	459735.0938	321975.1875	404775.9375	498606.9688	467499.125	362332.4688	433785.7813	382010.7188	339111.9063	297591.0313	463525.4375	411461.4688	407704.625	416477.1563	400807.375
P0C0L4	977467.875	564876.125	1133716.625	456853.1875	1167303.375	676099.875	838162.9375	742863.6875	725569.5625	1016198.625	659444.1875	1562607.25	891622.625	491035.4375	1025645.25	678344.6875	1245288.5	392205.0625	404376	762302.75	817291.0625	877494.5625	374763	973059.75	963696.5	989459.75	413493.4063	1605760.375	87852.29688	769672.375	589624.3125	1038855.438	1054203.75	962410.5	587607.25	526465.6875	476600.0938	1840467	1418798.75	865392.125
P0C0L5	1682606.625	1885711.5	2038448.75	1334313.25	1641909.5	1448940.75	2671324	2532112.5	1578201.875	1205836.75	1438140.125	2485589	1526958.125	1140617.625	1372195.75	1828163.875	1770490.5	951466	1175045.125	1652564.5	2074934.625	1745499.25	1346050	1469947.875	1812155	2271309.25	1519499.5	1762111.875	1864853.875	1859981.5	1053768	1611356.125	1675808.875	1273480.625	1124658.625	1240895	1495789.625	2174975.75	2616313.75	2265008
P0DJI8	57824.08203	260574.2813	667816.5	121052.7188	535275.5625	40872.76563	4347947.5	45951.02734	56363.30469	58501.39453	47578.10547	157830.7969	302095.0625	45141.53125	25001.51172	6603209.5	46069.30859	507824.2813	55451.76563	135391.3281	62914.33984	120819.3906	68174.17188	37537.10547	35526.48047	83815.1875	194492.75	68983.82813	50606.45313	583105.4375	161548.0469	58927.8125	84371.36719	254926.7813	11943.50879	77028.00781	101132.0078	82195.46094	81611.38281	11327.36426
P0DJI9	19605.34888	34068.19922	88624.70313	24611.85352	171971.5625	28820.41406	811058.5625	1834.882324	11357.40015	55497.14258	11323.03906	126665.7031	43647.80469	44259.73096	10179.03711	2832772.75	9021.119141	83086.76563	19474.20898	19978.55339	10489.75635	21869.58984	25699.54456	29706.96371	14032.78125	14330.0564	28078.30273	14118.52263	5312.453613	54444.42188	30938.95508	12213.90478	11321.00879	70528.48438	10233.68945	47414.41083	13888.36523	7900.274414	8427.238281	11043.6568
P0DOX2	222223.9375	255799.375	341966.0938	1194527.125	298279.0625	237822.8438	402005.5	438483.7188	349135.2813	406750.9375	900754.625	773862.0625	1026553.063	353351.25	253911.5625	334670.5313	182952.3906	212264.2969	2419666.75	473800.8438	617024.625	274528.5938	957225.8125	266111.6563	4741759	255463.625	257636.2656	671966.6875	408621.6875	693925.5625	204247.9688	192468.6406	579636.25	1615941.375	593598.6875	278943.3125	294563.875	216189.9063	297111.4063	349617.6563
P0DOX3	167701.7969	161405.4531	226932.0313	238909.2188	148515.8594	174214.4844	279539.0313	154668.5469	248676.8906	145378.5781	512213.9375	167153.0781	207372	356955.6563	183720.4844	178012.7031	320548.3125	111260.9453	301782.4375	316057.25	135465.2813	100401.4141	242028.6094	343939.7188	104729.8438	145708.6563	262623.5938	210337.4063	78960.49219	173495.5469	487177.8438	122528.6797	94536.80469	889278.125	249881.8906	163003.3594	633029.8125	137932.9375	296157.6563	165404.0781
P0DOX4	335177.0938	831.9483643	355482.5313	135188.4375	15164.62207	249293.9531	48458.86719	20463.78784	21268.487	5547.833496	11909.07808	137849.4375	7114.960938	156746.5938	14641.39746	103207.9844	20443.2334	18628.62802	369904.1875	31193.39453	4962.223145	73303.86695	253519.6094	360385.9063	243314.4688	185626.5879	90188.30469	237709.125	73101.55469	24102.50977	150771.0918	92820.78173	101981.075	129970.8984	72833.13281	464191.8125	295589.0938	223635.2656	266661.4688	3510.370361
P0DOX5	64264.54297	50660.46484	85859.10938	42572.86719	27515.2793	82064.89063	98191.26563	37240.06641	150562.8281	136384.7656	39899.85156	62217.875	35464.49609	108758.2734	32387.36328	61944.55469	33870.01953	33991.60547	30336.40234	21422.04297	48263.48047	86919.17188	74004.59375	28254.85156	59694.48828	50264.52344	85381.48438	37561.76563	23427.41016	55450	124156.5313	44712.54688	72996.33594	67681.60156	49934.03516	73873.41406	54259.24219	39555.23047	38125.63281	57137.37891
P0DOX6	183518.0625	2671546	20267.42448	1918097.75	206190.0781	69638.67188	153594.0625	57381.03906	792996.125	161802.1094	43745.44531	1584597.25	2792663.5	130767.6172	35806.1903	78961.25333	1447286.375	200300.2656	97076.36719	64996.97266	1060811.125	176237.6406	875303.625	81899.71094	78992.88281	112561.0156	105583.0156	16234.36523	927660.875	172692.125	96037.17969	2519912	2834890.25	3820574	3445853	9751.779481	11719.89492	212795.5938	114257.6484	113176.8906
P0DOX7	1468287.75	11824732	2541365.25	13851873	1323406.375	1553882.375	11708879	1346332.125	1718772	1991774.625	1514965.25	2181559.75	2049936.125	2998268.5	1449770.125	1246096.125	1051861	1337751.75	1131201.625	5024197	11380068	1196748.5	2315041.25	2108588.5	2207585	13584574	1459170.75	18197884	2071109.125	1627625.75	2782035.25	11048500	963528.5	2706500.75	1293986.875	2123112.75	2220296	1597179.25	1084363.25	18822490
P0DOX8	1365183.625	1670761.125	1648047	2663852.5	1208126.5	1027226.875	2270339.75	1217652.625	2078062.875	1887252.25	977888.375	1675089.75	1778117.625	1280073.375	1585845.5	1349854.5	913774.1875	960755.25	1134928.5	953922.9375	1719536.75	1619467.125	975929.4375	946118.625	1443145.375	833423.8125	1298069.625	1885926.875	1254004.375	1775934	1658707.875	1087705.125	694333.1875	1696241	783250.5625	1843743.25	1271793.625	302034.9063	1908113.25	1686179.5
P0DP01	95234.89844	164155.6406	60932.30469	128912.9297	83721.80469	83581.97656	166990.5781	59856.50391	103039.9531	297794.375	133698.5	159716.625	310705.3438	90146.07813	89022.98438	58591.80469	53751.74219	60276.54688	103835.6719	88414.75	110039.7266	149305.2969	93043.54688	108186.8047	74196.15625	124927.3594	97547.69531	79590.1875	88642.23438	78638.66406	124693.7422	92396.41406	148538.0938	159529.8281	66244.03125	131505.4688	138663.3125	155119.5	24034.15625	161892.2813
P0DP04	38055.39844	54234.52344	31807.63281	41808.73438	19559.51563	20892.20313	22256.76953	21355.37109	84998.84375	33739.92188	18871.35352	16798.34375	29088.12695	21037.83398	35227.53906	5981.86084	7589.780762	20403.25195	35929.67188	27342.85156	21451.01758	34857.71875	28884.57031	16951.81445	25027.49023	38269.72949	21708.41016	25806.78711	29187.98633	16874.76367	51481.48438	41584.48438	25506.95313	83248.25781	31298.57422	17770.55469	25885.94531	28399.8125	15792.32617	34294.20703
P10646	8240.544922	4585.625672	3656.61377	3621.321533	4057.182129	1651.354736	2952.323242	2430.018799	6123.371734	1477.10791	1634.944824	3183.665771	1399.478882	5211.443359	1591.904297	4279.50293	7373.619629	1266.557373	2014.209137	2217.990967	1928.730225	1504.617767	4556.147926	3709.270752	2937.210449	2919.384033	3940.546875	2763.56958	1796.026367	2659.713867	2634.419434	2033.934814	2775.308808	2254.657013	3802.293701	1173.341431	1926.272339	4837.064453	5902.996094	3836.749023
P10720	23680.37305	63093.90234	71723.89063	93295.54688	11553.89453	83344.9375	127717.2344	207051.5	87019.64063	82840.29688	195192.1875	119374.8281	58672.80078	403101.375	190140.0625	314499.6875	281147.3438	298678.4063	161979.0156	342397.3438	305312.8438	183821.2344	516104.9375	98319.58594	223890.9219	1372009.25	119634.9688	20722.73242	79033.36719	142930.6719	77257.96094	39585.46094	97277.15625	62227.26172	43534.39063	432118.25	261211.1094	82023.74219	118992.2578	257311.625
P11021	72077.46094	70699.3125	368747.7188	32958.26172	82410.92188	94927.46094	114846.6172	81637.15625	118599.7969	80378.28125	140762.2656	52434.05859	131347.3906	84530.29688	72604.35156	69734.01563	98900.86719	74936.57813	34208.09766	118936.8047	68881.82031	95234.30469	52075.25391	86160.23438	108325.3125	14699.09863	203963.8125	76956.9375	98593.25781	62569.01563	240267.8906	52612.03516	57119.44922	82998.75	156472.6719	64615.05078	130732	60976.70703	92201.42969	55600.28906
P11142	10077.92676	5728.874512	12418.24609	27613.75195	4972.398438	9847.90332	10840.54395	11457.31836	16704.05859	15222.90137	17659.84375	10270.36816	11467.41602	16729.53906	14664.90918	22710.10547	25257.25	46490.40234	28398.49219	33246.21094	18116.7207	9402.129883	19826.16797	12758.32129	19673.2832	6392.637207	5810.357422	11139.46387	8362.260742	12320.13086	6760.870605	7092.473633	7389.505371	6593.758789	47104.91406	16388.45898	13070.87695	11459.55469	7968.484375	8715.003906
P11171	5466.772461	6106.273926	26209.80143	9376.745117	40729.12646	20309.48187	45901.66837	26383.10124	17922.39434	18551.16162	5953.311035	65642.89063	5618.052246	48123.58594	44259.87109	11433.81299	10299.771	27322.61719	10731.34473	8788.390625	1783.151001	7464.313965	22299.09961	6409.385254	12324.97669	5580.968018	39810.60351	60083.3125	2702.762207	33609.63281	4396.044422	4169.990723	38679.42188	55814.46484	5703.106445	3689.917969	3332.210449	3585.526855	7933.044516	15631.92468
P11226	24630.56836	18519.15234	16759.45703	10943.09766	17566.60938	14420.19922	27709.34961	21073.35352	18033.85938	52937.60547	25080.76172	25249.58594	34132.19531	9355.037109	47517.36719	28415.44336	2652.286133	5657.915527	8183.594238	51602.34375	46199.1875	27393.68789	32165.16016	16635.68359	43823	43516.26172	55265.11328	36917.60547	9488.920898	39848.96094	34770.57422	15411.64941	28121.01367	18970.51172	47259.23438	7850.647461	19729.84961	26449.76172	29694.67188	10506.94922
P11717	27035.30444	11764.45166	1164888.25	4662.05957	11488.00977	15994.29722	33062.43945	1119397.125	21860.45493	145033.0938	5198.459473	2428.374756	7659.123047	3968.355225	5779.290527	4269.802734	30700.17188	1085808.75	36653.12451	27214.10122	5256.704102	7012.230632	8078.121688	6200.031372	1879.996826	8808.701824	11716.31641	3688.235596	6661.676758	585026.875	36415.05469	4853.204102	10781.68945	3260212.5	5839.291016	6269.192042	4099.169434	4860.177246	8102.707374	5153.389343
P13497	112298.7734	51195.94141	125380.7383	46527.34766	111268.6016	114209.6406	177094.5625	186432.7813	155406.2188	113750.9625	99310.42969	160520.4375	190668.2344	137493.0625	86713.48438	107904.8484	125231.3467	320.8997498	39693.33594	73609.03906	108355.4688	121772.9844	171930.711	284132.0313	266450.4688	8910.904297	185284.4844	79661.59375	147720.25	102327.5703	111213.2109	154324.5625	244741.7344	313585.1313	74140.64063	238754.5469	129608.5078	89430.625	118394	181582.5625
P13645	108166.3672	21887.08203	292886.0625	68355.54688	312898.0625	85994.54688	317521.8125	644998.375	153241.4375	198227.8281	27018.01563	22595.43359	24584.8418	110506.0156	14064.82227	141154.2656	225418.2813	275705.0938	91104.45313	141458.9531	115889.9375	422327.125	104130.4219	136668.375	145152.7969	105266.3203	1267373.5	19344.94141	17679.16211	208826.3281	447207.3125	100664.0469	112455.0703	275514.2813	537924.625	16940.96289	410003.875	167715.8906	92720.66406	7061.813477
P13647	1013198.537	781663.75	4171.432617	28368.93328	12841.39258	8598.333984	2964.338867	6132.419434	9939.504883	3430.945313	25446.71094	10770.12305	8231.005859	27688.33203	14808.21191	1540229.625	4708.984375	5621.548828	14697.43652	2424.813477	3510.200195	117713.0703	16048.42578	6019.892578	7561.84668	9899.523438	4621.677653	69262.71875	2998.943359	52505.37109	42665.6477	4903.833008	2318.179199	10684.73694	11631.96973	8111.469238	6790.87793	5505.170898	4723.96582	3279805.25
P13671	178224.5156	215390.0625	217545.7344	144520.4219	179158.4844	150575.9219	221912.7188	211681.1406	174656.3906	184651.4844	167785.9375	163725.7188	201068.7188	165725.4219	155331.7031	201354.3125	176185.6875	95915.0625	130132.8281	182581.7188	178155.8281	225872.5156	146103.5	217320.9531	184472	214722.1094	189872.3594	181490.9531	204745.3438	225877.7969	199151	165659.4688	213071.3594	145962.5469	154227.8594	182293.5	184142.5625	203110.5313	180461.0625	183586.6875
P13727	11038.32422	11962.30176	8826.274414	19206.61328	11725.37109	2506.279785	12299.94922	6896.745117	9609.78125	12157.547	7851.590332	7103.830957	7071.355469	9910.442628	3950.77832	11417.50781	32545.82031	18491.95313	11554.8634	12026.27207	10029.94922	13143.45313	16643.65649	6747.583496	9755.297688	8131.179199	6389.404785	7579.933412	9936.774414	7701.992513	6867.028809	5712.341309	8586.772949	5906.597982	2343.060791	12490.17773	16985.23438	7361.115602	8542.623046	13657.88477
P14543	6257.77168	7181.601563	4172.366211	3912.810791	17796.73438	6356.878858	3516.579102	6619.9552	3715.045898	5397.86556	4754.066895	1561.481689	10971.78418	6215.396973	5150.372851	6591.76416	8396.998047	8177.304688	5306.410156	5444.404297	11458.91211	3904.067383	4079.480957	2301.47168	2967.651855	8911.524414	2723.973877	2202.600342	4146.935059	1995.007446	3487.927246	2898.381348	8968.292969	11389.77246	6672.142578	5510.682617	5403.687988	14450.37109	2432.63208	6608.635718
P14618	7615.973145	9153.348633	17843.06311	16956.98242	11444.55066	8762.086914	6197.88916	2705.562744	55446.08594	12421.87109	21575.52539	7831.280762	8691.098633	16649.32422	18444.92969	24602.47656	23678.08203	89731.14063	47759.73828	52032.41406	15686.68262	11377.91211	26811.0957	26483.42029	69188.07813	9473.702148	1842.605835	27040.02442	8043.818359	13298.20703	371139.5938	2585.853027	414377.875	3991.468018	17876.15112	22094.83984	9563.482422	8169.634766	7172.378907	8882.045898
P14625	12748.24023	12341.12598	12203.60352	11048.18457	19109.80859	12624.80176	13830.16699	11142.49805	14748.6582	16566.27344	18004.20313	12520.61426	13347.82813	11923.51855	12984.12891	16153.45117	19832.16797	18863.46094	15299.68457	18448.38867	12497.20508	10421.39844	17691.23828	10935.05078	16676.66016	10429.81348	12984.10645	10293.43555	12120.50879	18044.57813	15731.6709	7384.509277	15201.86523	13838.9502	13417.9541	17480.33984	12155.8916	11003.00977	12716.93555	8451.420898
P14780	9693.347655	49163.76172	18024.98242	16217.97754	3141.543457	52898.94141	2492.283203	3535.851563	1203.262085	7169.103027	16732.25586	55705.48047	1841.889282	4574.874023	5262.407227	37849.71875	14023.6416	20324.4375	11443.3584	13130.71484	33569.67188	14376.29883	2299.235352	31768.28125	14032.50684	65999.76563	7938.120117	627.3790894	49698.66797	13404.88574	13774.94434	47893.40625	36487.02344	86213.64844	135761.6875	13492.24707	8584.380859	32466.30859	13680.0332	7547.882324
P15169	83611.80469	100595.3672	91995.02344	101074.5625	70713.96875	84988.3125	82982.11719	87393.13281	76515.98438	76914.90625	96506.78906	103976.1953	87805.60938	88470.46094	103336.3594	93858.66406	101661.8594	76575.45313	74295.32031	72164.35938	104841.6719	98906.46094	67906.67969	89806.41406	54384.55469	98432.92969	77078.8125	100330.4219	113921.7344	92584.39844	89906.85938	94472.96875	92248.86719	77011.52344	79026.125	93969.5625	90793.02344	103519.1797	69780.35938	74991.00781
P15814	517330.5625	172930.6875	169917.5156	15156.47852	62732.33203	99561.69531	142749.4531	81520.50781	554366.125	134416.25	246207.2813	88986.67188	194041.3281	581292.25	60565.45703	29096.22266	92083.05469	333175.6875	40342.71094	23289.69141	297387.8438	67162	141488.1875	105259.5156	50382.39063	30876.83789	336348.6875	40764.00391	77642.24219	1005910.313	114160.8438	143429.0781	261788.2188	52196.37891	64526.875	657435	179870.1875	30696.95703	44156.38672	482706.0625
P15924	857954.0625	379319.1547	528518.6875	551800.4051	481483.5313	639098.1875	760230.1875	480579.4765	1715254.375	1405497	69763.71094	66664.32031	284976.0313	469427.8291	9367.157227	805034.9149	763803.9375	972473.4375	343792.3125	243990.9873	30209.96875	315907.9375	745924.5	940376.125	471035.8438	75300.2959	1175522.5	50362.73292	23384.48438	19314.46576	567339.625	1488961.375	2758821.25	461445.9063	183560.313	16988.33945	18759.47383	10480.30371	389250.1875	35932.34302
P16157	212166.5469	21429.1333	12206664	23739.43164	23244054	3793.932373	11019768	5828.814453	12823.66764	8189.874512	16765.43359	18695.94141	1084865.482	31099.68555	12174.89756	11288.25879	14904.31699	56766.37891	13710.70898	29331.34375	12686.49219	4591.456055	23896.63477	4779.935318	25836704	13106.17517	14145.20703	4821.68807	1996.238281	6921.689941	60326.65625	6595.72544	32387990	8164.411987	11955.86592	3767.319824	4693.647949	8072.518066	5041.131043	11821.09628
P18065	12328.67969	15865.08008	34889.77344	26136.92578	95969.625	8742.255859	25719.53906	19518.11914	27883.16406	16175.86914	13854.54883	19138.17969	11036.55176	61656.37109	9136.830078	18721.58008	68519.25	16052.16504	14891.22461	23654.55664	20583.70117	20199.46094	9830.771484	24303.05664	10381.36816	11918.20215	19312.10469	17505.16992	24961.82813	18005.4668	27321.87109	10720.69922	34021.10938	13402.75586	8014.972168	20021.00586	15103.56543	22292.45313	17265.98047	10293.89844
P18428	83477.85156	157526.2188	101151.7969	102581.3438	137367.3594	77263.66406	200228.0313	118669.7188	61764.98438	55210.99219	100226.3281	89017.1875	138549.5	93649.38281	73769.47656	230422.9844	127756.2734	93233.70313	73555.85156	71484.53906	58995.67188	60750.45703	55868.87891	75494.10938	73662.44531	106516.5859	81284.28125	74648.625	65703.33594	139163.5781	71121.47656	75309.48438	71104.03125	100670.75	66968.83594	50204.07813	86297.01563	75466.67969	90367.00781	85918.08594
P19021	28134.08984	6126.302734	16756.8377	12264.54785	29066.66406	22975.69141	3454.999268	18911.28711	4911.871094	16992.58203	20549.18359	13193.27734	17894.67773	17639.82813	11398.85547	24547.48438	20827.02148	8875.02832	13885.5167	28256.81641	2791.678223	16325.51367	7239.961523	15504.65625	4784.213379	5532.374512	10348.97376	6115.861816	8602.039062	12307.93262	5105.032227	26997.2207	100361.0088	10037.45508	14084.09863	9138.595606	4412.529785	17720.56641	7410.089844	2664.320801
P19320	9712.862305	10026.13867	10982.66992	29201.19727	25339.86523	7412.552246	13571.35645	11375.95801	7934.634277	19710.93164	13000.53125	19546.66211	14044.98633	14359.68848	9991.529297	8015.316406	20799.33594	8962.118164	20877.14258	9985.171875	12289.16406	7054.441406	7734.211914	9993.566406	8832.696289	10473.86719	10882.98145	16332.43457	11034.58203	11649.23438	11841.54395	24477.04688	16986.44141	13417.48145	10262.29395	11728.74316	16803.2832	10620.49023	12429.25781	18267.17578
P19652	1474417.25	1642692	1624858.375	3139653.75	1846242.375	1675872.75	3515087	1390113.5	1973999	2273531	1993180.75	3150638	2252637.5	1775132.25	1553763.75	2319374.75	2107545.75	1457504.75	1465043.5	2331378.75	1948716	2260310.25	1364335.75	1881978.5	1957535.625	2372109	1598535	2080923.25	2138308.75	2111800.75	1757611.875	2021572.375	2842523	2488576.75	1504368.375	2151513.5	2166201.75	2084229.75	2467755	2317028.25
P19827	690916.0625	805759.75	597055.3125	586014.9375	409098.8125	611519.625	708400.125	709225.5625	861754.75	932100.25	841519.9375	667864.125	855004.3125	430612.5313	637778.875	596026.8125	743529.5625	609821.1875	510024.125	464105.5938	918228.8125	965572	742972.6875	878761.4375	921436.25	1077340	945132.625	750257.3125	841256.125	960498.5625	573271.375	989139.6875	958598.6875	429368.9063	636044	882002.75	891783.3125	772938.75	774522.9375	769840.75
P20160	15305.33338	16174.45508	21439.85606	60987.11719	15224.42227	10741.42285	15152.27549	12913.49902	8142.361816	25369.20508	25423.86914	16266.38575	24971.46069	23428.97226	10527.04688	36820.32031	20521.54102	91921.25781	41591.875	70303.24219	19864.13086	17519.21289	12255.10938	11891.34863	11598.36426	45013.74219	24496.2334	16234.36523	18830.83008	26220.66406	21680.53125	29784.76875	32647.68672	13586.07527	18595.35864	21683.32197	35482.34766	19417.55115	32634.33398	25050.16875
P20851	255688.5313	184705.6875	184090.125	198847.6406	215938.875	178473.5	197199.9844	191668.7813	218663.7813	159949.7188	169390.8281	215510.6719	151893.5781	216921.7656	136062.7188	291650.75	194981.8906	162043.5156	174561.4531	175733.2344	265703.8125	219700.6563	102888.2578	201940.9844	220557.9375	257370.0156	185906.7188	184891.6094	244010.9531	278232.375	116193.3594	159272.7031	269031.4688	186435.1563	166746.0625	199455.2188	242031.4063	174178.7031	225335.375	176149.9063
P21333	3287.21875	1014.532593	1682.664063	8688.222656	13636.03565	4639.055664	10693.5166	20286.46484	22210.20508	19562.00391	25978.49219	14025.7832	10828.89551	9917.362305	8126.710449	14935.49805	18426.86719	48149.14453	52076.31641	47829.39453	19886.19141	27905.58594	37257.57422	10260.15332	13146.67285	8820.859375	3663.189697	23071.36328	22434.37207	14557.3584	46611.71484	113686.1563	4664.533691	40151.83984	4461.828125	14006.09473	15256.76953	36239.78516	2766.115967	24806.22656
P22792	203971.0938	216444.25	184145.9375	188220.4219	134798	212409.7969	159877.1719	225842.9375	154685.9531	162107.1563	198668.2969	213104.8438	175564.7344	149394.1094	226061.8906	184555.4375	202398.5313	186671.375	174072.3906	199198.9844	221850.1094	191937.9219	176539.2031	203908.8281	147531.9531	228665.6094	184893.8125	247656.9844	201293.5313	217376.2969	181013.7813	170119.7656	199793.4375	149478.5938	172481.1406	185888.0625	238825.7188	231179.4219	188651.7656	126656.4766
P23142	62044.24219	78499.99219	102775.3672	97675.17188	184718.9219	88032.08594	69103.15625	110286.8672	82775.96094	76896.42188	61852.47266	64094.69531	83671.91406	122030.3828	81866.89063	53257.19922	191973.1094	64595.11328	87503.58594	54043	80699.35156	76924.25781	93401.82813	87163.05469	89037.78906	57896.57031	77930.34375	93058.85156	131748.3281	64447.01563	104803.9453	88763.84375	83444.1875	74836.64844	88724.41406	61297.39063	74212.21094	71833.11719	90645.00781	127914.8594
P23396	112670.3438	168000.3469	2982.75	122606.168	173822.25	188997.375	200473.9063	103077.5617	75863.39063	118781.8844	101032.1344	71611.51563	167726.4437	85036.47657	102526.3906	92415.4836	146511.5156	119989.1797	12294.39258	148488.2031	113335.0547	113189.7109	269809.5273	73524.61328	111366.0234	97715.39687	212656.0215	108958.7346	133248.9375	107724.6484	120337.3977	182264.9219	119335.7891	26354.0332	157796.4219	139642.5156	2708.58252	74992.70313	125417.4896	70619.20313
P23470	5961.793824	5649.704102	13000.04297	7246.539551	17139.63477	7519.77832	8935.766275	3693.395752	8274.185204	5699.212158	4536.847443	10303.37695	4678.63623	6401.182568	3033.961914	7380.956835	3548.293945	9749.492921	6772.876221	3974.177734	10639.33105	7193.253419	6248.011705	2557.151611	4638.512695	17548.19141	19245.38867	9524.528931	9300.458008	9074.970703	8195.040039	8463.523438	9589.118409	8849.329264	11593.88965	8859.948194	16505.08203	9536.136353	8191.483398	3382.825928
P24592	12137.34961	15103.62695	25565.47266	17266.48633	41606.74219	12320.32227	9350.936523	15904.5166	14712.80078	13969.70996	15611.7041	19113.35352	17722.64063	14067.18262	9863.196289	6639.726074	12822.28809	12417.26758	11236.03027	12375.3916	13722.91504	9451.439453	13623.74023	12043.57617	15280.53711	18210.63281	18924.05469	10715.7832	14523.10156	15737.9541	12471.0625	18213.84961	14444.52051	11461.08105	14815.07227	15107.37695	12802.83594	11215.70313	14903.83105	12499.5625
P26038	8957.87207	11995.83398	15804.1709	24031.03516	16300.72363	34455.12109	13212.98047	16778.88477	33843.19141	15568.47656	18916.36719	25519.07031	12740.43457	25193.58398	22351.52539	30429.5	25376.52734	45336.25391	31137.09766	30287.20508	17507.2168	17635.30664	23988.77539	16000.43555	20173.80469	16164.09961	60937.97656	15938.42383	17060.73047	14696.58789	9827.882813	12587.17676	9098.667969	20249.9043	10009.60938	17004.83984	15649.44531	14312.25684	17631.8125	17236.40234
P26447	27618.80794	17573.35742	20289.74023	47598.09375	9997.783203	25463.17188	4799.805176	13006.93555	46639.21094	54541.36328	34753.77734	24546.88086	15200.86133	59886.53125	27106.23828	84714.0625	22855.05078	152259.4688	131120.5781	129931.8438	62840.70703	27803.25781	87170.85938	23137.03516	41118.20313	13833.76855	20794.17773	7291.134277	14205.6543	25138.12109	25481.81836	15561.04688	14200.02637	8516.416016	13268.62793	34288.16406	37222.25391	41907.50781	20383.75781	30297.18945
P27169	1021941.375	908146.6875	723967.1875	677699.5625	871251.125	928609.0625	647310.5625	947216.875	1079620.875	1157614.875	765244.9375	928253.875	918939.875	534453.0625	1289764.625	586799.75	1184815.875	738689.4375	687063.3125	701565.9375	1263585.125	957168.3125	696239.8125	807188.75	1352840.5	1306374.75	905799.25	843484.4375	1038716.25	1331231.625	942813.8125	1279549	1201375.5	543611.4375	707971.75	871358.3125	1008231	1185826.5	944119.8125	997077.5
P27487	7897.093262	13623.49414	6033.569824	9776.021484	13457.9375	6994.250977	4850.485352	8854.486328	10375.46289	12607.83984	8462.192383	13196.69922	8895.62207	19127.33594	9543.486328	4848.012695	10858.27148	8650.087891	9145.901367	7555.53418	8924.761719	10202.25684	10503.6709	8911.999023	10287.66309	9262.75293	9248.936523	14320.69434	11358.91504	14941.5	9093.452148	14123.93945	10189.79297	7183.44043	10717.24609	11435.44824	5139.016602	9648.146484	11295.60254	8818.938477
P30041	12381.54297	25214.86523	24007.34375	56254.89453	13788.21387	25942.08203	17052.45898	22677.81836	26194.62891	38673.97266	28070.07031	27287.84961	23452.2168	38540.90625	28828.19922	40273.07031	36451.30859	152539.7344	48065.84766	119004.5313	43604.23828	21572.61328	49285.69922	12288.1709	20696.08789	19514.36914	17013.90234	12500.29395	22190.82031	23878.54688	26807.08789	23683.07617	16510.41602	16615.31445	15592.06641	19548.17383	22295.59766	33505.79297	20981.55273	29670.5
P30043	11757.30664	19983.62695	34302.08984	144958.4531	22660.33789	42346.83984	2362.410889	14153.7793	21615.89844	47314.13672	61886.78125	24821.75586	4662.529297	64619.00391	37177.91797	96691.39063	45007.96875	238486.5938	77626.5625	154191.5938	86497.53906	21359.125	67853.42969	24630.5	25890.25	5075.637207	16806.05664	4192.402344	21602.94727	22284.27539	28818.44531	19739.35352	7281.5	24551.08594	8072.944336	16215.90625	37767.70703	50093.21094	20999.49023	21513.50977
P30530	21084.87686	6083.629395	9172.143554	7173.107422	13458.7207	8515.054883	10226.72461	6367.923828	9192.587891	8208.710938	5274.391602	7144.64209	5818.01123	7192.975586	6097.965332	6786.828418	12748.92969	4962.89502	12435.1959	6010.114868	10966.80469	7274.104493	9923.460612	4312.835938	4295.495117	11643.11133	5061.857096	7296.836752	6507.407715	5711.599609	7857.759766	6667.93457	5697.59668	8140.447754	7654.646484	6466.210938	6619.112305	5323.347656	3580.12915	13434.17285
P32119	39034.80859	56687.13672	85165.34375	395974.5	38577.73438	103498.8438	28239.27148	53660	64173.1875	142671.8594	174472.6875	83846.92969	37979.33594	184496.0313	86064.3125	202207.875	113937.4844	838264.8125	284341.8125	579009.5	278109.375	92331.30469	248828.0156	52780.25	96015.86719	28378.67773	63323.28516	23503.28516	42896.16406	81255.21094	96993	70265.86719	29245.80273	41013.5625	44115.24219	56806.46484	86245.60156	149979.3125	75916.97656	58174.58203
P33151	31864.72656	18854.58398	30024.24023	30038.39844	29212.07617	31239.80664	20837.71875	30858.85938	28473.90625	26552.92578	22781.56641	29504.42969	62385.625	33069.53516	25021.84766	25274.89258	40310.84375	23793.84961	30756.40234	14181.73438	47697.1875	39969.50391	22599.0293	41556.17188	24270.82617	26116.97461	28343.00195	27876.62109	44503.15234	27440.41211	29852.01953	27804.64063	30686.25977	32404.83594	24140.0625	25601.36914	28689.2793	25476.29492	25345.49414	21663.24414
P33908	32455.26367	21876.32227	61811.24609	26350.89063	18888.71289	27402.0918	23542.89648	30600.98047	21841.19727	27988.84961	18431.41602	24906.75391	26324.41797	1757.998047	26001.70898	30805.55859	28231.96484	34416.05469	41127.52344	36559.80859	22061.69531	26555.8418	36101.42188	23169.36523	34383.95703	26773.00195	30081.21094	18339.47852	28436.72852	31772.25391	24084.67578	25563.71289	22976.01367	19685.90234	31267.28516	30059.05664	28559.20313	33935.76563	36355.79688	19864.92969
P34096	10515.83594	13741.98242	10940.32617	8915.563477	18672.24219	9237.731445	10185.71973	8987.96875	6957.391602	8627.773438	12470.37598	8017.040527	14471.08496	12025.38086	7962.079102	10599.19434	12580.63965	6876.759277	8165.66748	9243.891602	8056.999023	7904.942383	6769.351563	7248.280762	7013.885254	7602.360352	10054.3877	9403.439453	9886.685547	9110.426758	6778.845215	7880.190918	10595.2373	7214.494629	41676.48438	10946.03711	9337.329102	6643.129395	8175.850098	9385.558594
P35443	6446.657227	5213.410156	3248.507691	9904.061523	8920.637695	30149.75977	5075.888001	7703.618652	8692.983398	5629.078613	5075.162109	2841.883789	7089.050781	11884.33789	5910.342285	3876.300781	9954.841797	14762.7373	10616.30859	8928.49756	4288.308594	7702.755859	8358.613281	9970.055664	8791.610352	5165.652344	4724.522461	6883.291992	3829.476074	3706.836426	3934.609375	11499.15137	7560.396484	6426.687988	6783.920898	7529.678711	5127.117188	3830.841797	5009.283691	6209.588379
P35527	22760.72656	17640.04297	29888.3418	11427.57617	26990.85547	15721.54785	10045.17188	23276.20117	16349.46582	21516.58398	74315.69531	41848.98828	44331.67969	74845.03906	45297.07422	15608.66992	20891.64453	22156.38281	13283.59668	10628.31738	12014.92871	22770.09375	12368.00684	34528.55859	21031.68555	46736.69531	20167.18555	18731.27344	47351.94922	12389.22754	18518.56055	18633.32227	15895.40234	11986.72461	13968.87109	22979.73828	29216.7832	14082.28418	29394.71094	9946.271484
P35542	264359.625	355969.9375	186193.625	365583.4375	300195.4688	276436.0313	302802.8125	200459.2344	211224.75	160840.2344	183731.4688	278995.4063	276843.7188	220581.2188	243419.6563	291828.5938	171219.5469	130850.8438	280821.7188	221704.5469	192851.9531	268490.8438	170734.0625	199193.5781	178177.0938	289507.4375	235223.875	297648.1563	339683.0938	184856.5938	207100.9844	293807.4688	308687.125	201920.7188	181903.3281	208406.0938	229106.625	366120.4375	224797.9063	237760.375
P35858	151640.2813	181524.25	153551.4219	106840.6094	29088.7832	215629.9688	185092.75	146165.9844	121932.9531	307001.8438	190996.4063	138451.7969	136680.4375	118960.7969	216142.0625	114787.7969	99147.05469	175103.7344	112470.4844	109200.2422	218274.8594	184503.5313	162779.3125	216491.1875	200610.2188	356038.0938	212780.9688	166319.8438	191310.6094	293623.8438	149536.7031	185305.7656	160375.8594	51493.44141	95612.14063	168314.6406	246290.6094	204067.0156	128240.1797	116531.5469
P35908	4611.333984	16687.70703	18219.34375	6821.467285	11095.33887	27780.48438	5569.563965	12785.41504	6392.316406	14486.4209	13112.18457	21174.82227	19761.31445	15122.71484	9180.702148	12678.4834	11111.82227	15582.51465	9894.144531	32154.20898	9653.915039	14427.3877	27343.94922	17254.3125	25205.1582	27372.82813	20808.52539	15166.14258	9729.477539	14067.12988	6417.565918	41328.89063	14349.6875	15767.86719	5402.559082	14796.63086	13553.92188	4144.01123	19161.41602	2798.019775
P40197	8070.811361	14962.91174	7879.494954	10956.73183	12576.14639	2695.166016	9375.874219	5828.814453	9861.635742	7899.280762	11699.61133	7897.749512	11471.04434	7976.951172	6445.778809	9378.657227	18160.72266	25797.10938	22500.50195	22183.95313	16718.50977	6728.713867	23783.48828	16937.16479	9637.386719	28144.88477	4314.510376	5596.549316	4747.75293	6949.290039	2755.384766	5346.511352	7093.929444	8829.224772	9209.699219	17495.28516	6448.431641	4709.582031	4738.259766	12328.18848
P41218	80887.21094	87112.49219	84183.17969	23537.98438	400704.8125	87693.26563	62883.36719	83996.5625	84577.24219	87130.0625	46312.18359	98450.53906	169847.8594	207947.0469	105680.8125	13489.82031	51526.67578	47226.36719	22828.64453	25855.11523	92841.69531	30302.99219	8321.821289	155575.7188	51979.83594	31771.0957	170374.4063	227032.1875	59634.50781	40879.10547	159889.5156	145183.7656	137506.2656	127100.5938	120637.2109	54409.38281	67950.42969	73008.58594	77799.03125	62636.39844
P43251	62489.625	79329	82980.46875	48745.59766	69069.89063	63863.40625	48559.28125	79878.05469	96680.01563	79162.10938	67250.57813	69992.60938	87597.05469	53037.26172	69308.41406	43337.11328	58499.11719	59454.41797	53290.9375	55756.96484	67983.46875	71981.91406	49239.51563	76956.89063	82132.16406	88184.35938	109496.0703	71641.57031	47862.57422	99376.16406	75408.28125	89897.76563	74197.14063	48624.37109	75407.17969	73342.17188	71391.1875	87312.72656	79280.57031	57043.38281
P43652	595322.375	764131.75	656208.75	442725.7188	477056.2813	858784.3125	385794.9063	830731.0625	480291.2188	1104574.5	960476.875	824020.0625	1135431	506855.7188	1343609	382002.9375	766954.75	678634.625	327313	492886.9688	776605.3125	783132.5	890019.0625	847656.75	689127.5625	1262930.375	980473.5	731582	870539.6875	935849.8125	522078.0313	1115483.5	906032.5	384035.8125	881008.375	799881.1875	536525.3125	882420	986236.9375	871857.5
P48668	10189.44727	21376.75781	22739.72656	8570.875	11401.04297	27563.42969	8483.511719	17417.18945	8649.381836	16127.13965	51304.84375	15789.5	31092.45898	22657.94141	18090.78125	12890.24805	13662.78125	17778.41016	14250.50488	34313.26953	9806.05957	17107.76953	25864.7168	16564.20117	21415.83398	20349.04883	9647.267333	15650.82617	11645.11035	10699.02539	8424.138672	33784.87891	17971.87891	13838.27832	5231.225098	81983.83594	14282.79785	96585.57813	23201.41797	4630.75293
P48740	51473.00391	24702.70313	48172.02344	35821.16797	50302.96875	46570.03516	38899.37109	50389.19531	52487.24609	69073.88281	47904.23828	34526.05859	57406.875	44157.81641	57329.39063	36076.15625	69851.1875	31523	38141.82031	48252.38281	49892.28125	37756.92188	46851.62891	38624.78125	41383.94922	60262.75391	62408.58594	43913.52344	59852.41797	58661.69141	45330.13281	47452.27734	50390.97656	39538.57813	45929.63281	45322.60156	49082.97266	50530.35938	56578.87109	43050.47656
P55072	12535.91865	13089.42295	426320.75	9868.264648	26394.51758	42497.96484	24933.15234	14168.84727	16162.97129	1911.706787	5995.490234	22107.59961	11379.50391	28785.13281	1938.210205	20379.32617	10837.92148	25990.67578	12118.14551	18750.4043	6756.118164	5477.333313	18413.03125	9655.569255	33409.10547	3379.78357	110512.0078	26948.89575	5843.908875	14479.4801	709.3690796	540.7144775	37139.94531	27419.55737	1007.157532	6212.727214	2179.268555	7400.147949	4543.610352	33774.02734
P58166	2667.942627	7777.471191	1242.892822	4795.840332	1424.058716	6033.062012	4301.253906	6298.065918	4369.947571	4302.121257	6842.612793	2065.963867	8209.93457	5726.631714	6695.330078	6372.119629	6274.240137	3321.538086	5198.724609	3769.997233	16479.16602	3802.237549	5359.504395	2199.945068	5377.316406	3483.177002	14791.91992	2708.906494	3205.993896	2137.907227	5463.661084	2733.246338	3327.364746	9210.578125	5362.830566	2168.033936	3241.865967	3267.201416	3993.831543	9005.318359
P59665	248874.5938	526921.375	248841.5156	5267541	339372.3438	962432.4375	322869	245583.0625	691155.375	1181073.25	2499297.25	438933.125	501998.5938	329012.4688	1512314.125	3639488.5	963237.5625	22935214	9358555	4411611.5	1154337.375	1250899	956368.375	451023.5	1398256.875	1949382.375	546772.875	269806.5	431469.0625	713623	417692.625	330649.875	460541.5938	414227.5313	193148.3594	782447.375	1370256.5	540431.1875	225974.4219	489733.375
P60174	5885.254883	5886.696289	1744.431396	19960.21289	20352.26221	4257.49707	187445.5313	3052.536133	7186.567383	41718.00781	7936.073242	169745.8906	9019.881164	24320.34375	81345.59375	45320.92969	19088.43164	55176.62891	15927.72949	39123.14063	13494.29492	9475.125977	23461.76758	174180.7969	9047.356445	16829.27897	217457.4219	28836.92188	269668.6563	240919.6406	389110.4375	313771.2188	5794.756104	374948.3438	306383.7188	4820.015137	4124.587891	151689.75	3400.476074	151705.375
P60709	31107.59766	36326.83203	77606.26563	148989.1563	57645.85156	69240.39844	85319.63281	107286.3828	111275.3125	149262.1563	200422.9688	68553.44531	98093.89844	77487.22656	139003.7188	204100.9219	204471.6719	862878.4375	523420.1563	648625.9375	132418.0469	79753.32813	364247.5	61845.96094	234266.1875	100947.3594	55549.4375	52341.18359	74182.70313	103028.6719	49897.57422	53861.25	64066.33203	50283.71094	40661.66016	135299.6406	97514	68128.07031	46535.73828	59003.96094
P60985	8715.404297	4849.352946	11587.29913	6164.6229	1528.009521	594.142395	2317.798279	751.7203369	6450.224121	3066.513672	8316.342773	3612.794373	3855.600769	792.8692627	4572.346191	1731.118774	1664.970703	10942.81023	5448.417969	10403.93189	1613.822632	800.0858765	6690.847656	540.0373535	5433.785645	1993.335205	2799.177816	2457.930695	4912.212891	765.6885376	1518.478027	1677.929443	3323.684489	663.2750244	1381.486206	1307.062378	669.3805542	2924.619873	3346.653473	1357.142334
P68104	22433.81287	21316.70313	81761.34375	36971.08203	18851.66016	15653.74805	24054.89258	32947.74219	15517.89355	29310.5625	15989.4502	14112.12598	4752.060059	12068.65625	19587.78516	16427.26953	29787.20898	26892.71875	13385.6416	16424.73633	15337.59082	11635.76074	25502.26953	32511.65234	10791.8418	20771.36963	9741.651367	13989.69035	19490.02344	76619.74219	54099.72266	34720.4375	18199.08398	30934.92643	8513.861492	21918.06641	8027.436523	32686.43945	172072.6094	52380.26563
P78386	765643.9375	1045026.375	468804.8438	475700.3438	1054881	899104.5625	698071.8125	1049402.625	992410.8125	1155801.75	722350.9375	805252.0625	796793.3125	865725.125	511666.5313	373795.9688	1520600.875	660375.125	498657.375	615410.4375	845752.75	996257.875	877269.1875	380534.0938	1254640.25	1059787.75	231091.0781	676626.3125	894618.625	1229099.75	742459.625	1461540.375	1038590.125	732296.6875	550211.9375	1132937	1166053.125	760789.625	9260508	726906.8125
P80108	78737.76563	86336.44531	77756.86719	35165.375	31055.76953	60843.51563	51235.26953	76959.26563	66988.98438	101937.375	81626.57813	47607.79297	76682.625	44146.58594	89564.33594	30186.81055	60170.19922	89947.00781	37323.69141	55601.66016	116208.9219	81776.97656	68972.33594	66953.13281	82771.49219	113118.4141	107512.0078	62888.30078	119316.3906	122256.2969	73851.24219	114986.4063	90416.64844	39085.62891	80942.82031	76598.08594	105926.8125	151466.8125	94466.07031	54093.39453
P80723	6813.178875	3196.580566	661.2877808	4245.939941	8244.061523	3039.469727	3018.478027	3718.824219	9096.240234	4301.345215	4002.815918	4488.627441	4338.130859	1075.173584	6284.825195	7853.458496	8852.698242	14617.35156	10057.23926	7932.358887	3286.732178	2319.890381	4387.625	3203.330566	7135.935547	1669.178833	2897.728027	1046.151245	4326.643555	4264.263184	1980.84729	4713.557617	3290.35376	3160.703613	2229.54126	4764.376953	3264.580566	3117.105713	1042.47937	2798.576172
Q03591	531217.4375	512453.5625	744730.125	312531.6563	414548	302992.8125	479409.25	604852.6875	524250.125	318205.8125	362567.9688	375981.875	570640.25	361206.875	199418.9844	415509.1563	375273.4375	296358.5938	335844.9375	195072.0781	467598.6875	175559.3125	289311.2188	414056.5938	429845.0625	497914.2813	439268.0313	457719.1563	790196.4375	231115.4531	234185.5938	569029	598418.4375	377148.8125	398577.3125	234381.6406	596575.6875	386495.375	361116.5625	469883.375
Q04756	66250.84375	56916.89063	63501.26953	44113.84375	54214.14063	48380.66016	53377.0625	66333.92188	63530.66016	45046.54688	59846.54688	29602.74023	53137.5	48264.36719	59235.61719	41102.17969	63084.05859	50319.55859	57742.14063	45914.76172	58964.64453	62412.96484	33072.97266	68294.03906	43531.72656	67468.34375	60950.38672	52451.85156	46750.98828	53078.66797	42887.34766	66874.88281	72286.74219	51471.94922	61234.41797	64174.25781	53145.82031	44410.73047	49516.92578	52698.74219
Q06033	124055.0156	149382.3125	150138.6563	201530.7656	339546.375	80035.35938	224602.9531	152572.5313	94440.64063	95643.32813	110920.1484	118734.1953	152840.8438	150814.6875	70060.34375	277903.4063	273084.6875	92954.57031	137512.9063	173954.7344	141505.0781	138739.125	85417.95313	114280.7031	104951.6484	123825.4844	94822.85938	179259.2031	178373.7188	125441.5313	102686.2031	71826.86719	137606.625	146843.9531	90167.6875	112774.6172	100464.4531	99803.34375	135822.8281	111515.125
Q07954	59675.18359	14979.05957	19745.58594	79761.16406	29246.27539	123769.625	17027.2207	18135.51367	23053.59766	89771.60938	12078.05371	65786.39063	23077.05664	11562.61621	73195.11719	243016.2656	39090.53125	4318.073242	144902.3594	362209.75	6637.552734	3102.54126	1730.299072	87220.875	224894.4688	31029.75586	11815.86328	10161.20801	17832.95703	52749.04688	83331.02344	1717.48877	36403.74219	19788.72852	83341.8125	51126.45703	19798.27734	4249.513672	62473.74609	62259.83984
Q08830	7143.280273	17982.83398	21425.28125	17841.26758	38221.88281	25084.68237	24632.84375	25404.21484	5650.279297	11482.28845	5972.166992	22529.37031	28871.14844	12161.49609	29220.0875	40804.98047	19065.14844	14177.2207	12285.38965	13759.32617	7197.357422	8818.26123	7218.922852	4169.323242	11341.32031	7598.62439	5242.316895	16707.68359	13436.30859	8475.709657	152577.0781	10464.02893	24356.47852	22902.87305	8981.522461	7328.859375	15863.66504	11406.66797	13126.98373	11795.47827
Q0IIN1	63866.37891	90331.72656	103717.7969	26897.48242	75687.72656	75239.88281	30455.99805	110131.4297	56482.29297	26286.60742	316060.4375	138710.8438	100473.125	337972.4063	112186.5469	47699.98828	69360.47656	101063.7031	58623.11719	60722.52344	32769.05469	111107.6094	168867.25	109794.3828	110880.625	78652.80469	24382.33789	78622.66406	65955.85938	46477.87891	43084.45313	96558.42969	85997.57031	33110.99609	37517.10938	72987.32031	67391.57813	31365.26367	129523.6406	16567.28711
Q0KKI6	20144234	13329167	18318064	22423582	19054258	13072164	20107432	16606249	16558295	23170454	16092160	14518809	16001570	20706428	16235844	14768169	14161387	11625198	22247772	8923270	14818190	16189609	21836160	17439874	13272879	23496924	11798897	22383976	13625549	11411104	20612178	14320051	16167617	24947160	13617305	12602370	17415302	13993313	12191326	18552166
Q0ZCF5	925380	720273.8125	1089066.5	695554.625	1856077.75	872325.3125	614532.75	643166.6875	350001.125	750577.0625	1069821.375	1166399.125	1070332.125	1080305.25	1560065.75	860949.9375	1161680	767744	910848.4375	440243.6875	974281.625	920455.625	1776071.5	1319154.25	506514.9375	1048232.875	70803.22656	1018380.313	1412770.625	1031188.25	1448698.625	966476.25	274727.7813	1988688	848445	105181.3125	1346678	635566.875	375537.2813	1649856.75
Q0ZCF6	586100.125	764384.5	1300104.25	895087.75	663433.0625	742830.0625	1199662.125	848107.375	847080.625	429998.6563	689426.8125	675014.625	695521.6875	767965	547649.8125	664251.5625	927398.6875	720276.75	286175.75	616901.375	576545.8125	617256.25	919414.25	832885.6875	725065.875	402361.375	1195541	866367.625	626051.9375	294109.4688	974454.3125	570940.1875	749136.375	1886076	436284.1875	795573.75	1003561.75	324205.5625	382905.375	586841.1875
Q0ZCF9	221959.0156	56486.35156	16901.26367	36532.83203	35829.51953	38776.83984	50694.19531	16785.94922	30057.47852	28766.12109	7114.991699	16100.83008	11277.33789	32058.50195	14009.97266	54420.44531	15122.38477	23209.74414	25951.39258	10916.53223	5218.440918	25236.14844	11079.70313	39761.52344	42230.36328	33853.89844	26549.97656	23339.32617	19449.52148	27206.33106	26356.99805	26303.82422	28981.10352	45137.60156	18468.62695	6100.118652	48447.69531	8086.410645	24181.53516	49039.62109
Q0ZCH0	1141117.25	1806929.75	2109229.75	368296.1563	504624.2813	1672890.125	2365323.75	1132645.125	966819.4375	913392.625	1524285.625	1000945.5	1080610.25	1279204.5	1551675.125	1368595	710844.625	1029810	1100190.375	445556.6875	1202100.5	849449.8125	1294644.875	1272771	2609941.5	1591379.875	1187547.75	2078245.5	2276125.5	1182120.625	1661561	317493.0313	1664044.875	2646431	517409.7813	1721622	1674596.375	1945760.875	861757.625	1530101.5
Q0ZCH5	107060.1953	161016.2344	187267.75	40967.55078	37051.89844	100445.3125	65377.47266	57727.71094	61491.26172	65071.42969	39091.83984	43443.91016	39268.74219	77150.60156	47692.02344	33181.05469	58956.92188	63970.10938	47420.36563	58447.32031	11628.62695	29655.40605	35740.88281	37808.41406	41901.95703	47194.38281	71518.59375	53942.23047	33828.79297	132998.2344	70051.75	62718.83594	116543.5	286078.25	92883.25781	107021.0078	87220.09375	26424.7832	25590.25	141275.9375
[truncated: 186 more rows]
